# Supplementary material for: CRISPR/Cas9-mediated heterozygous knockout of the autism gene CHD8 and characterization of its transcriptional networks in cerebral organoids derived from iPS cells
Source: Mol Autism. 2017 Mar 20;8:11. doi: 10.1186/s13229-017-0124-1 (PMC5357816; doi:10.1186/s13229-017-0124-1)
Supplement: Additional file 4: Table S2. — old change and level of significance for all genes in RNA-seq analysis: sheet1, results from Kallisto/DESeq2; sheet2, results from TopHat/DESeq2. Log2 fold change is heterozygote/control; pval is uncorrected p value; padj is adjusted p value for genome-wide significant. Bold type highlights differentially expressed genes at padj < 0.05. NPC binding is based on Sugathan et al. [28]. Log2 fold changes and p values from previous findings in NPCs and monolayer neurons are also shown [8]. (XLSX 8994 kb) [file 13229_2017_124_MOESM4_ESM.xlsx]

## Sheet: Kallisto
#differential expression analysis by Kallisto and DESeq2
gene_id	chr	start	end	strand	gene_type	gene_status	gene_name	NPC_binding	normalizedcount_CHD8+/+A	normalizedcount_CHD8+/+B	normalizedcount_CHD8+/-A	normalizedcount_CHD8+/-B	normalizedcount_CHD8+/-C	normalizedcount_CHD8+/-D	tpm_CHD8+/+A	tpm_CHD8+/+B	tpm_CHD8+/-A	tpm_CHD8+/-B	tpm_CHD8+/-C	tpm_CHD8+/-D	log2FoldChange_het_wt	pvalue_het_wt	padj_het_wt	reg_het_wt	NormalizedCount_control1_NPC	NormalizedCount_control2_NPC	NormalizedCount_KO1_NPC	NormalizedCountnpc_KO2_NPC	NormalizedCount_control1_neuron	NormalizedCount_control2_neuron	NormalizedCount_KO1_neuron	NormalizedCount_KO2_neuron	FPKM_control1_NPC	FPKM_control2_NPC	FPKM_KO1_NPC	FPKM_KO2_NPC	FPKM_control1_neuron	FPKM_control2_neuron	FPKM_KO1_neuron	FPKM_KO2_neuron	log2FC_NPC	pvalue.NPC	padj.NPC	log2FC_Neuron	pvalue.Neuron	padj.Neuron	reg.NPC	reg.Neuron
ENSG00000231764	chr7	96594839	96643377	-	antisense	KNOWN	DLX6-AS1	0	18.2883	22.6659	1925	3074.55	1507.88	2676.35	0.434359	0.531156	9.55764	14.6613	7.84194	16.372	5.34316	3.19789e-90	3.85026e-86	up	NA	NA	NA	NA	NA	NA	NA	NA	NA	NA	NA	NA	NA	NA	NA	NA	NA	NA	NA	NA	NA	NA	NA	NA
ENSG00000126947	chrX	100805514	100809683	+	protein_coding	KNOWN	ARMCX1	0	828.687	847.273	126.923	145.532	125.656	118.023	4.85052	6.57982	1.08818	1.11954	0.977479	1.22236	-2.47887	7.42259e-38	4.4684e-34	down	174.92	400.42	202.28	145.91	317.66	723.69	488	361.08	4.83665	12.7099	6.50337	4.65981	7.86496	23.069	16.9062	11.5943	-0.730607	0.157004	0.583784	-0.259208	0.612808	0.832535	noreg	noreg
ENSG00000144355	chr2	172949468	172954405	+	protein_coding	KNOWN	DLX1	0	5.71508	2.15866	221.41	334.16	210.847	254.097	0.133496	0.0575815	2.63764	3.10376	2.20204	3.6237	3.83697	1.48709e-35	5.96818e-32	up	6.44	8.01	877.1	387.65	0.97	5.56	127.5	59.33	0.220501	0.37281	33.4755	15.357	0.0265831	0.386167	5.74691	2.83399	6.44836	3.36e-26	1.92e-23	4.87522	6.82e-08	1.55e-06	up	up
ENSG00000177283	chr10	35927177	35930362	-	protein_coding	KNOWN	FZD8	0	165.737	197.517	1047.82	802.548	956.266	1064.29	0.631677	0.997811	5.82618	4.02818	4.85784	7.10543	2.21065	3.88356e-30	1.16895e-26	up	34.34	85.8	84.77	59.89	42.61	28.73	130.26	58.31	0.694744	1.77181	1.76965	1.24231	0.50013	0.595732	3.83997	1.21864	0.262109	0.663061	0.898415	1.43979	0.0207335	0.0898639	noreg	noreg
ENSG00000100884	chr14	24540046	24547309	+	protein_coding	KNOWN	CPNE6	0	0	4.31731	167.115	204.876	261.962	146.487	0	0.0434756	1.76156	2.15215	2.23774	2.45791	3.54587	6.10265e-28	1.46952e-24	up	NA	NA	NA	NA	NA	NA	NA	NA	NA	NA	NA	NA	NA	NA	NA	NA	NA	NA	NA	NA	NA	NA	NA	NA
ENSG00000007372	chr11	31806340	31839509	-	protein_coding	KNOWN	PAX6	1	325.76	524.553	1904.55	2009.2	1880.59	2114.7	2.83349	4.34194	17.6119	15.8515	17.0522	25.5017	2.03156	1.19326e-25	2.05241e-22	up	1911.29	4393.2	700.84	578.21	2177.13	1599.34	572.39	619.88	45.2598	158.538	26.0231	18.754	49.9516	54.8727	23.3631	19.6263	-2.30836	5.78e-07	2.85e-05	-1.62865	2.53e-10	8.22e-09	down	down
ENSG00000079215	chr5	36606457	36688436	+	protein_coding	KNOWN	SLC1A3	0	465.208	459.794	1480.77	1641.83	1478.06	1388.51	5.07547	4.18621	13.5051	13.5021	13.8392	16.6015	1.61096	1.11651e-25	2.05241e-22	up	837.06	1678.34	541.37	899.44	1648.35	3796.34	698.06	471.56	13.7693	37.8573	13.4961	19.2422	30.9392	78.909	23.8886	12.1236	-0.816348	0.0778951	0.397297	-2.18326	2.41e-05	0.000314899	noreg	down
ENSG00000163508	chr3	27757440	27764206	-	protein_coding	KNOWN	EOMES	0	6.8581	28.0625	345.513	255.035	394.007	392.253	0.0413507	0.172699	2.20196	1.46191	2.34524	3.0294	3.09526	6.00742e-25	9.04116e-22	up	NA	NA	NA	NA	NA	NA	NA	NA	NA	NA	NA	NA	NA	NA	NA	NA	NA	NA	NA	NA	NA	NA	NA	NA
ENSG00000186732	chr22	43807202	43902800	+	protein_coding	KNOWN	MPPED1	0	11.4302	20.5072	221.41	198.518	291.778	216.607	0.0739571	0.167204	2.00383	1.72852	2.46805	2.28907	2.91865	2.47495e-24	3.31093e-21	up	NA	NA	NA	NA	NA	NA	NA	NA	NA	NA	NA	NA	NA	NA	NA	NA	NA	NA	NA	NA	NA	NA	NA	NA
ENSG00000188517	chr4	109731877	110223813	-	protein_coding	KNOWN	COL25A1	0	33.1475	34.5385	252.436	295.304	357.801	400.584	0.115828	0.206287	1.54787	1.46502	3.6857	3.19183	2.67009	3.66775e-24	4.41597e-21	up	194.24	850.04	2085.74	1047.53	48.42	174.2	2881.23	2912.21	3.3923	17.9561	43.1957	20.0154	0.786017	3.33066	58.4757	57.1923	1.58238	0.0378566	0.257376	4.73574	9.87e-14	4.75e-12	noreg	up
ENSG00000079689	chr6	25652464	25702011	+	protein_coding	KNOWN	SCGN	0	4.57207	0	114.231	127.871	140.565	171.481	0.0415426	0	1.53001	1.52209	1.68962	2.80189	3.21959	9.01805e-23	9.45605e-20	up	NA	NA	NA	NA	NA	NA	NA	NA	NA	NA	NA	NA	NA	NA	NA	NA	NA	NA	NA	NA	NA	NA	NA	NA
ENSG00000081320	chr2	196998290	197041227	-	protein_coding	KNOWN	STK17B	0	134.876	189.962	733.333	717.772	834.869	973.343	0.465108	1.22456	3.23379	2.5478	4.32642	5.92147	2.08472	9.42464e-23	9.45605e-20	up	505.46	518.26	599.28	543.37	475.52	284.47	563.22	363.13	7.15575	9.88286	11.4141	8.51347	8.63787	4.65997	9.24836	5.4882	0.149629	0.324981	0.786262	0.322053	0.454772	0.730364	noreg	noreg
ENSG00000145721	chr5	96427574	96478576	-	protein_coding	KNOWN	LIX1	0	68.581	114.409	487.949	474.04	504.755	510.97	0.207285	0.453847	2.1201	1.86307	2.01072	2.72887	2.14495	9.38983e-22	8.69643e-19	up	597.75	377.54	1082.74	668.59	155.92	82.47	333.9	183.1	8.05907	6.09112	17.6458	10.8289	2.18575	1.33634	6.0187	2.99075	0.837704	0.0361537	0.250049	1.15385	0.0324072	0.125276	noreg	noreg
ENSG00000127152	chr14	99635624	99737861	-	protein_coding	KNOWN	BCL11B	0	346.334	407.986	1447.63	1245.5	1141.56	1207.31	0.560061	0.855746	3.47361	2.66142	2.54408	3.35264	1.62861	8.37952e-21	7.20639e-18	up	NA	NA	NA	NA	NA	NA	NA	NA	NA	NA	NA	NA	NA	NA	NA	NA	NA	NA	NA	NA	NA	NA	NA	NA
ENSG00000180730	chr13	26618735	26625169	-	protein_coding	KNOWN	SHISA2	0	112.016	178.089	874.359	626.637	747.549	942.796	0.480918	1.01059	5.46375	3.5305	4.26278	7.08231	2.1435	2.85246e-20	2.28957e-17	up	55.8	74.36	295.44	240.65	46.49	34.28	138.51	292.55	1.30861	1.72345	6.92513	5.60458	1.00732	0.79802	3.61213	6.86181	2.03438	1.47e-11	1.64e-09	2.44856	6.12e-06	9.25e-05	up	up
ENSG00000104332	chr8	41119481	41167016	-	protein_coding	KNOWN	SFRP1	0	529.217	981.109	4258.97	3173.46	3352.26	4358.52	1.42006	3.50945	16.9601	11.781	12.3295	20.8921	2.04693	1.59476e-19	1.20006e-16	up	2487.58	3718.2	1843.17	1155.33	208.22	269.64	4815.81	5375.36	33.7651	53.8797	26.9402	16.7934	2.54811	4.08537	79.0922	78.7679	-1.05501	0.00385282	0.0519417	4.4488	2.86e-82	7.84e-79	noreg	up
ENSG00000099715	chrY	4868267	5610265	+	protein_coding	KNOWN	PCDH11Y	0	128.018	145.709	600.064	564.468	464.29	643.573	0.317468	0.469761	2.19984	1.92676	1.58467	2.74671	1.85814	2.93589e-19	2.0793e-16	up	132	78.94	93.17	23.96	114.28	278.91	179.79	201.51	1.24891	1.07147	1.29521	0.316945	1.13496	3.81973	2.94637	2.76922	-0.850408	0.282288	0.745016	-0.0104322	0.983861	0.996021	noreg	noreg
ENSG00000082397	chr18	5392383	5630699	-	protein_coding	KNOWN	EPB41L3	0	330.332	291.419	1056.28	826.568	1052.11	1092.06	2.6631	2.58982	6.99145	6.87513	7.90525	9.84103	1.56843	2.16399e-17	1.44747e-14	up	448.58	409.57	1450.36	1537.54	952.01	1398.26	2040.07	2652.39	8.07792	9.72126	32.7856	35.063	17.3581	37.3041	55.424	78.6769	1.78953	2.02e-40	2.73e-37	1.03117	0.00121522	0.00928665	up	up
ENSG00000174469	chr7	145813453	148118090	+	protein_coding	KNOWN	CNTNAP2	1	1002.43	1209.93	2722.5	2805.39	2540.81	3067.91	2.40258	3.22228	9.27698	8.70264	7.79904	12.8074	1.26564	3.30952e-16	2.09719e-13	up	737.26	887.79	929.98	1594.16	659.53	1508.53	1613.53	1179.41	7.54442	12.6075	12.4238	23.2125	6.72033	16.9926	22.7555	14.5318	0.621904	0.064497	0.357819	0.400671	0.424634	0.70549	noreg	noreg
ENSG00000101938	chrX	109917084	110039286	-	protein_coding	KNOWN	CHRDL1	0	158.879	142.471	533.077	594.14	472.809	690.088	0.693683	0.732527	3.05133	3.44915	2.78077	5.16578	1.73239	3.49547e-16	2.10427e-13	up	361.65	1292.79	137.65	147	186.92	395.66	142.18	86.95	6.02794	29.5056	3.0347	3.48149	2.64764	9.01293	3.62605	1.9022	-2.54754	8.32e-05	0.00231195	-1.31041	0.0170539	0.078083	down	noreg
ENSG00000072657	chr12	72481046	73059422	+	protein_coding	KNOWN	TRHDE	0	35.4335	37.7765	186.154	247.97	219.366	197.862	0.150717	0.446559	1.21479	1.29611	1.42345	2.03711	2.09427	1.09674e-15	6.28796e-13	up	75.12	104.11	592.57	127.4	133.65	307.64	293.54	135.02	2.92028	1.1856	9.00085	1.88246	2.36095	6.63305	6.39556	1.79365	2.00663	0.0113299	0.114566	-0.00551962	0.993573	0.998858	noreg	noreg
ENSG00000189184	chr4	138440072	138453648	-	protein_coding	KNOWN	PCDH18	1	1068.72	772.799	270.064	280.468	198.069	230.492	3.07965	2.27931	0.842865	0.81119	0.790722	0.895673	-1.70657	2.02073e-15	1.10589e-12	down	4263.66	3966.47	6294.99	4749.83	4174.13	3161.61	4626.85	4032.29	40.4136	46.2766	74.5888	55.3489	39.0838	36.1851	59.944	46.8428	0.41667	0.0569726	0.332211	0.274651	0.266858	0.544802	noreg	noreg
ENSG00000166426	chr15	78632666	78640572	+	protein_coding	KNOWN	CRABP1	0	2439.2	1761.46	691.73	619.573	589.946	444.322	48.1167	46.5024	20.4583	16.0279	15.3878	16.7176	-1.66145	2.3218e-15	1.21541e-12	down	3815.08	3323.5	6738.99	10565.7	3343.18	3221.84	9696.75	10820.3	331.929	356.736	742.267	1152.99	215.549	348.134	1096.33	1172.11	1.26419	8.22e-06	0.000316255	1.67836	5.86e-29	1.08e-26	up	up
ENSG00000162692	chr1	101185298	101204601	+	protein_coding	KNOWN	VCAM1	1	75.4391	111.171	423.782	373.015	342.893	342.961	0.313104	0.584667	2.49931	2.03325	1.79813	2.40739	1.74159	4.39971e-14	2.20719e-11	up	140.58	275.72	1217.03	539.01	399.01	295.59	846.67	646.48	2.51311	6.25106	27.6249	11.8754	7.05982	6.61097	20.3361	14.5114	2.07373	0.000248499	0.00577708	1.13991	0.000211315	0.00211602	up	up
ENSG00000179981	chr18	72922710	73001905	+	protein_coding	KNOWN	TSHZ1	1	120.017	142.471	389.936	470.508	449.381	399.89	0.320619	0.542347	1.64694	1.49123	1.80497	1.78457	1.53764	9.37238e-14	4.51374e-11	up	185.66	89.24	218.23	194.91	160.77	163.08	392.6	250.61	1.86586	1.26827	2.89006	2.66532	1.36031	2.2633	5.70538	3.38976	0.577822	0.206101	0.657661	1.02616	0.00385006	0.0239812	noreg	up
ENSG00000167178	chr15	74392652	74430881	+	protein_coding	KNOWN	ISLR2	1	307.471	405.827	887.051	964.329	1071.27	991.394	2.09174	2.64562	6.3377	6.21136	6.9375	9.32522	1.35009	9.80091e-14	4.53858e-11	up	31.12	18.31	263.55	397.45	74.57	50.96	133.93	126.84	0.635813	0.278174	5.46613	6.94012	1.10993	0.763614	2.68442	1.96678	3.72772	1.39e-18	3.45e-16	1.08981	0.0029039	0.0191192	up	up
ENSG00000006468	chr7	13930853	14031050	-	protein_coding	KNOWN	ETV1	1	185.169	357.258	1159.23	1097.15	892.373	1272.57	1.31074	2.49358	6.81521	6.17645	6.92008	9.92152	1.7566	1.38736e-13	5.96567e-11	up	1521.74	1157.79	1598.93	1476.56	298.29	328.95	385.26	374.38	23.1904	24.529	30.7514	33.0907	6.18742	6.91548	10.3534	10.3448	0.189306	0.379854	0.823788	0.3111	0.115433	0.317006	noreg	noreg
ENSG00000079931	chr6	132617194	132722684	-	protein_coding	KNOWN	MOXD1	0	106.301	129.519	391.346	472.627	438.732	640.102	0.423082	1.51265	2.48759	3.2936	2.91754	5.79395	1.76611	1.35451e-13	5.96567e-11	up	301.56	2665.67	1969.91	1524.47	860.98	494.81	345.82	277.21	6.1088	58.7459	43.4615	33.5722	22.614	10.9055	9.18628	6.10345	0.230594	0.859415	0.971544	-1.08596	0.00600629	0.0344042	noreg	down
ENSG00000079691	chr6	25279306	25620758	+	protein_coding	KNOWN	LRRC16A	1	115.445	157.582	442.82	410.458	502.625	514.442	0.339312	0.711499	2.53777	1.77538	2.67056	3.29932	1.58566	1.6577e-13	6.88232e-11	up	255.41	361.52	485.13	557.52	135.59	214.05	848.5	373.36	3.58223	5.11291	6.24451	7.32823	1.31052	2.70556	14.3964	6.05224	0.746841	0.00428299	0.0559371	1.84219	0.000743518	0.00616713	noreg	up
ENSG00000125266	chr13	107142079	107187462	-	protein_coding	KNOWN	EFNB2	1	896.125	983.268	2423.52	2327.11	1999.85	2838.8	2.39571	3.48233	9.43124	8.20232	7.13772	13.2201	1.26635	2.50866e-13	1.00681e-10	up	2566.99	3717.06	2397.13	3561.82	1666.75	1550.23	1386.95	1991.59	31.8419	53.8118	35.0452	51.7536	19.4949	22.541	22.573	29.1927	-0.0887375	0.779562	0.942831	0.104314	0.702884	0.856147	noreg	noreg
ENSG00000145864	chr5	160715436	160976050	-	protein_coding	KNOWN	GABRB2	0	98.2994	165.137	461.859	550.339	442.992	611.637	0.320605	0.666656	1.92224	2.13187	1.48145	2.81399	1.70488	9.78575e-13	3.80066e-10	up	NA	NA	NA	NA	NA	NA	NA	NA	NA	NA	NA	NA	NA	NA	NA	NA	NA	NA	NA	NA	NA	NA	NA	NA
ENSG00000147437	chr8	25276776	25282170	-	protein_coding	KNOWN	GNRH1	0	16.0022	21.5866	112.82	158.955	129.916	189.531	0.317862	0.413429	5.64548	7.6084	5.34303	14.1723	2.16098	1.14387e-12	4.3038e-10	up	38.63	46.91	36.09	51.18	31.96	24.09	73.38	48.08	1.48676	2.83596	1.44489	2.03467	1.24233	0.95497	2.95274	1.92162	0.0168564	0.979899	0.995336	1.15195	0.024131	0.10039	noreg	noreg
ENSG00000125257	chr13	95672083	95953687	-	protein_coding	KNOWN	ABCC4	0	124.589	164.058	488.654	421.055	566.519	438.074	0.493094	0.627887	1.77607	1.61188	3.09835	2.33889	1.53759	1.37081e-12	5.00136e-10	up	1074.23	987.33	734.42	720.86	528.79	259.45	456.81	311.99	11.8887	12.2105	9.22958	9.55308	7.22163	3.53191	7.20474	4.82391	-0.512146	0.000108831	0.00291339	0.000380047	0.998517	0.999247	down	noreg
ENSG00000048540	chr12	16701307	16763528	-	protein_coding	KNOWN	LMO3	0	299.47	486.777	1573.14	1064.65	1252.3	1376.7	2.89198	3.38349	12.2017	8.11502	10.3687	14.1349	1.54886	2.31556e-12	8.19981e-10	up	746.92	954.15	416.31	284.21	818.36	686.62	121.08	155.48	18.6724	25.502	11.042	7.24994	21.2216	19.96	2.97599	5.10251	-1.28645	2.5e-05	0.000823708	-2.41002	1.01e-19	8.99e-18	down	down
ENSG00000164649	chr7	21940518	21985702	-	protein_coding	KNOWN	CDCA7L	0	225.174	255.801	734.743	689.513	606.984	946.267	1.31983	2.61371	8.23528	6.36796	7.34051	10.9221	1.46733	4.57862e-12	1.57505e-09	up	695.41	1069.7	853.6	940.82	348.65	189.96	463.24	380.52	22.1486	38.0283	29.2603	33.5782	10.7346	7.60473	15.7857	11.3843	0.0139701	0.96046	0.991066	0.683346	0.100544	0.287797	noreg	noreg
ENSG00000184144	chr1	205012325	205047627	+	protein_coding	KNOWN	CNTN2	0	3927.4	2115.48	873.653	855.533	892.373	557.485	8.19991	6.12006	2.86182	2.47427	2.63326	2.51527	-1.66876	5.6253e-12	1.88135e-09	down	170.63	287.16	278.66	267.87	3398.38	5167.73	1368.61	3626.19	1.47405	2.84714	3.51778	3.43363	28.7573	58.1359	15.4061	40.881	0.246979	0.473151	0.878004	-0.746694	0.1829	0.429591	noreg	noreg
ENSG00000106153	chr7	56169262	56174269	-	protein_coding	KNOWN	CHCHD2	0	1130.44	983.268	409.679	378.667	381.229	269.37	19.5809	21.1404	9.83894	7.99584	8.5226	8.19664	-1.41047	7.51761e-12	2.44627e-09	down	2023.98	1781.31	112.47	472.59	1342.31	1292.63	76.14	378.47	155.284	156.278	10.1191	41.9513	93.5231	113.596	7.51243	33.5919	-2.72058	6.3e-05	0.00181364	-2.50468	0.000986779	0.0078378	down	down
ENSG00000164600	chr7	31377075	31380508	-	protein_coding	KNOWN	NEUROD6	0	257.179	632.486	2541.99	1473.69	2082.91	2225.08	1.51309	4.9372	21.9074	11.3948	16.2858	23.1672	1.81751	1.29698e-11	4.10938e-09	up	NA	NA	NA	NA	NA	NA	NA	NA	NA	NA	NA	NA	NA	NA	NA	NA	NA	NA	NA	NA	NA	NA	NA	NA
ENSG00000155511	chr5	152869175	153193429	+	protein_coding	KNOWN	GRIA1	0	808.113	917.429	1762.11	2066.42	1784.75	2223.69	3.11307	6.02846	10.2576	10.8426	10.7776	17.1707	1.11609	1.51221e-11	4.66846e-09	up	567.7	853.47	440.65	664.24	711.83	2318.39	164.2	541.12	9.46409	14.0329	8.40966	12.5597	13.6698	35.5753	3.46158	10.8273	-0.375336	0.278369	0.742028	-2.07251	0.00987887	0.0507474	noreg	noreg
ENSG00000170959	chr11	30851916	31391357	-	protein_coding	KNOWN	DCDC1	1	106.301	80.9496	296.154	329.214	470.679	349.904	0.37117	0.412836	1.97393	2.26701	3.58535	2.89834	1.65706	1.60247e-11	4.82344e-09	up	137.36	109.83	104.08	70.78	166.58	76.91	159.61	110.47	2.18589	2.58029	2.22706	2.93621	2.12489	2.8107	2.55203	2.44515	-0.506659	0.16804	0.599141	0.185958	0.732258	0.873007	noreg	noreg
ENSG00000075213	chr7	83587659	84122040	-	protein_coding	KNOWN	SEMA3A	1	189.741	293.577	814.423	720.598	681.526	1025.41	0.750565	1.1081	3.86965	3.59863	3.23677	6.39602	1.53539	1.82272e-11	5.35258e-09	up	1973.54	1693.21	3009	3032.61	297.32	1393.63	3891.18	3023.7	33.1817	48.1761	125.037	115.578	6.65106	43.5751	205.169	171.607	0.710426	1.03e-06	4.77e-05	2.06665	0.00558427	0.0324426	up	up
ENSG00000144834	chr3	111717511	111732734	+	protein_coding	KNOWN	TAGLN3	0	3279.31	2640.04	1318.59	1498.42	1273.6	1228.83	36.7998	39.3864	21.2114	21.3012	18.4982	24.2128	-1.087	2.35715e-11	6.75717e-09	down	2057.24	1476.98	819.19	1622.48	4178.01	4583.96	1722.68	3739.74	109.924	90.3976	51.9555	103.534	199.331	280.629	109.15	236.451	-0.548724	0.186091	0.62907	-0.649454	0.14671	0.372913	noreg	noreg
ENSG00000054654	chr14	64319683	64693165	+	protein_coding	KNOWN	SYNE2	0	3577.64	4901.23	11275.7	9548.63	9136.71	12504.9	6.61081	10.1795	21.2178	15.8703	19.1729	29.9996	1.22761	2.64851e-11	7.24728e-09	up	8543.41	7828.82	9825.21	8780.97	7062.13	4943.49	6691.68	4500.78	26.2932	38.2424	51.7925	50.5654	26.0037	24.769	40.5872	26.1	0.175532	0.222359	0.680138	-0.0649284	0.852652	0.935054	noreg	noreg
ENSG00000177508	chr16	54317216	54320675	-	protein_coding	KNOWN	IRX3	0	374.909	270.911	75.4487	70.6468	70.2824	40.2667	2.02667	2.35238	0.859401	0.570318	0.469799	0.367086	-1.88135	2.62917e-11	7.24728e-09	down	449.65	691.01	381.06	350.63	1230.93	848.78	320.14	494.06	14.0782	28.8517	11.4668	14.8968	29.7214	28.6576	12.1112	19.3048	-0.649014	0.0295235	0.218969	-1.31936	0.000387531	0.00358293	noreg	down
ENSG00000166006	chr12	75433857	75603648	-	protein_coding	KNOWN	KCNC2	0	18.2883	39.9351	155.128	171.672	183.16	252.014	0.0445172	0.323246	0.727153	0.703749	1.9046	1.71372	2.00246	2.73044e-11	7.30544e-09	up	NA	NA	NA	NA	NA	NA	NA	NA	NA	NA	NA	NA	NA	NA	NA	NA	NA	NA	NA	NA	NA	NA	NA	NA
ENSG00000106278	chr7	121513143	121702090	+	protein_coding	KNOWN	PTPRZ1	0	1137.3	2045.33	4961.28	4147.68	4468.26	5433.23	3.01431	6.09247	15.4926	12.2712	32.2765	26.131	1.41533	3.68389e-11	9.64218e-09	up	9741.05	4196.42	3242.34	5331.3	7680.99	4370.84	465.07	976.87	108.142	53.6764	37.423	62.4025	89.4615	48.1995	9.95027	12.0438	-0.715611	0.154977	0.57968	-3.03042	3.14e-09	8.73e-08	noreg	down
ENSG00000143355	chr1	197881037	197904608	+	protein_coding	KNOWN	LHX9	0	1306.47	892.604	377.243	308.727	385.488	236.74	9.63804	6.0663	2.41576	2.12846	2.77167	2.42549	-1.53725	4.50518e-11	1.15409e-08	down	48.29	2.29	530.46	488.92	89.1	18.53	633.85	966.64	0.65696	0.042794	11.3112	10.2514	1.14198	0.203384	14.7564	22.5122	4.32107	0.0400714	0.266657	3.92852	3.57e-07	7.14e-06	noreg	up
ENSG00000183960	chr3	19189946	19577138	+	protein_coding	KNOWN	KCNH8	1	898.411	844.035	315.192	390.677	268.351	270.065	2.15463	2.93861	1.25257	1.28468	1.30015	1.53089	-1.34167	6.15926e-11	1.54495e-08	down	319.8	266.57	120.02	209.07	982.04	1348.22	323.81	956.41	3.22254	3.34252	1.5244	2.63363	10.1591	17.0059	4.42904	12.1593	-0.847384	0.0211954	0.174661	-0.832796	0.160628	0.39439	noreg	noreg
ENSG00000060718	chr1	103342023	103574052	-	protein_coding	KNOWN	COL11A1	1	364.622	356.178	1200.13	1201	962.656	2069.57	0.834715	1.58136	7.85545	6.40673	4.9063	15.3783	1.62793	6.45049e-11	1.55328e-08	up	5211.25	4936.63	3195.34	2476.18	866.79	726.47	15688.5	12428.3	46.361	57.0518	37.0159	25.2659	6.64336	7.33005	200.814	138.267	-0.847255	3.46e-05	0.00108151	4.17701	6.3e-67	9.29e-64	down	up
ENSG00000145908	chr5	150273954	150284545	-	protein_coding	KNOWN	ZNF300	1	1026.43	759.847	334.936	351.115	247.053	313.108	3.42485	3.24528	1.58992	1.49693	1.09759	1.77312	-1.36425	6.3398e-11	1.55328e-08	down	1351.11	914.11	946.77	38.11	1357.8	1919.94	910.88	58.31	18.3592	15.9327	16.4075	0.653827	18.3167	33.3418	18.3957	1.04997	-1.19807	0.492624	0.888688	-1.71755	0.12185	0.32995	noreg	noreg
ENSG00000183715	chr11	132284871	133402414	-	protein_coding	KNOWN	OPCML	1	125.732	138.154	430.128	386.438	359.931	559.568	0.383878	0.32482	1.39576	1.57012	2.77356	2.85606	1.50667	7.42976e-11	1.75401e-08	up	18.24	36.61	249.28	140.47	81.35	351.19	954.91	1318.52	0.138941	0.522914	10.2279	3.27635	3.42003	11.1833	32.2308	28.9804	2.82442	3.35e-07	1.76e-05	2.4269	0.000900403	0.00725394	up	up
ENSG00000068078	chr4	1795034	1810599	+	protein_coding	KNOWN	FGFR3	0	1455.06	622.772	215.769	285.413	168.252	237.435	7.31705	3.48433	1.70635	1.54914	1.33184	2.06423	-1.78678	9.59165e-11	2.22084e-08	down	975.5	1697.79	578.3	761.15	1815.89	3897.34	497.18	597.38	25.1647	35.0435	12.7783	14.4686	35.0877	73.5921	10.7643	15.4763	-1.00792	0.00525389	0.0648427	-2.35027	3.04e-07	6.18e-06	noreg	down
ENSG00000126259	chr19	36346763	36358048	+	protein_coding	KNOWN	KIRREL2	0	1660.8	770.64	191.09	279.055	97.9694	79.8391	7.12632	4.35321	1.22457	1.56454	0.626439	0.604839	-2.07829	1.09099e-10	2.47839e-08	down	103.02	165.89	107.43	67.51	473.58	139.92	183.46	676.14	2.20449	3.8157	2.48038	1.57491	7.16094	3.23489	5.61754	16.0945	-0.625769	0.171506	0.605394	0.518228	0.54518	0.795784	noreg	noreg
ENSG00000197565	chrX	107386780	107682727	-	protein_coding	KNOWN	COL4A6	1	196.599	401.51	1057.69	897.215	1220.36	1502.36	1.08643	2.43081	4.83924	4.28436	10.5738	7.77453	1.65	1.12034e-10	2.49795e-08	up	174.92	481.65	909.84	405.07	114.28	36.14	2074.93	496.11	1.94399	5.96093	11.6946	5.42665	1.01482	0.600882	27.9961	7.79058	0.999444	0.128248	0.528529	4.13472	2.56e-06	4.24e-05	noreg	up
ENSG00000154678	chr7	31790793	32338941	-	protein_coding	KNOWN	PDE1C	0	36.5765	64.7597	213.654	215.473	368.45	254.097	0.12887	0.250034	0.711867	0.876124	1.55384	1.71704	1.84188	1.15989e-10	2.5391e-08	up	304.78	176.19	40.29	27.22	238.25	225.17	114.66	58.31	4.03165	2.35688	0.527758	0.905546	2.51286	3.43882	2.50418	1.21465	-2.84035	9.39e-10	8.01e-08	-1.38487	0.00239539	0.0163091	down	down
ENSG00000164651	chr7	20823906	20826505	-	protein_coding	KNOWN	SP8	0	14.8592	30.2212	138.205	117.98	140.565	133.991	0.11884	0.307739	1.59599	1.19693	1.44769	1.87343	1.89784	2.19997e-10	4.72993e-08	up	20.39	42.33	41.97	1.09	18.4	22.24	29.35	1.02	1.35789	1.82033	1.82772	0.0476339	0.883935	0.959258	1.38305	0.0448888	-0.537107	0.726201	0.923837	-0.379179	0.799847	0.910379	noreg	noreg
ENSG00000171246	chr17	78440948	78451643	-	protein_coding	KNOWN	NPTX1	0	113.159	157.582	471.025	332.747	504.755	467.927	0.26856	0.714503	1.87999	1.23255	2.03908	2.15729	1.48507	3.1278e-10	6.6068e-08	up	42.93	10.3	22.66	27.22	168.51	112.12	88.06	203.56	0.544748	0.188099	0.387316	0.711161	1.84608	1.83176	1.52075	3.7727	-0.106431	0.899144	0.980912	0.0877713	0.878657	0.947898	noreg	noreg
ENSG00000088387	chr13	99445741	99738879	-	protein_coding	KNOWN	DOCK9	0	70.867	110.091	380.769	249.383	440.862	398.501	0.522375	0.465888	2.72499	1.39211	3.11756	2.16464	1.6613	3.26437e-10	6.77638e-08	up	359.51	157.88	226.62	198.18	74.57	110.27	361.42	254.7	5.98269	2.94152	4.33192	2.98119	1.35536	1.54352	5.14552	5.4953	-0.294363	0.547455	0.893579	1.77259	5.88e-06	8.94e-05	noreg	up
ENSG00000186960	chr14	29241910	29282493	+	protein_coding	KNOWN	C14orf23	0	125.732	441.445	1585.13	1142.36	1867.81	1510	1.70344	11.3239	42.8041	23.4809	41.8735	44.2103	1.84564	3.80514e-10	7.76506e-08	up	1.07	5.72	116.67	1.09	0.97	0	43.11	0	0.240821	0.259063	7.1286	0.0491335	0.0191605	0	5.6375	0	4.12265	0.0990219	0.456053	5.5188	0.19953	0.45613	noreg	noreg
ENSG00000007237	chr17	9813926	10101868	-	protein_coding	KNOWN	GAS7	0	208.029	189.962	457.628	457.085	560.129	527.633	0.587763	0.544297	1.7303	2.09624	3.65405	2.94813	1.2165	4.16361e-10	8.32243e-08	up	48.29	96.1	84.77	53.36	28.09	78.76	511.85	371.31	0.572709	1.53843	1.11944	1.77096	0.220083	1.28199	5.60762	6.8182	-0.0692491	0.907728	0.983337	3.08234	1.83e-07	3.87e-06	noreg	up
ENSG00000074410	chr15	63613577	63674360	-	protein_coding	KNOWN	CA12	0	198.885	246.087	615.577	510.777	658.099	531.104	0.767221	1.23253	3.17208	2.47487	3.84806	3.66562	1.25259	4.21652e-10	8.32243e-08	up	362.73	42.33	296.28	150.27	120.09	103.78	133.01	263.91	5.0873	0.722602	5.72576	2.73438	1.47071	1.74673	2.8179	5.29457	0.133485	0.893764	0.979067	0.858831	0.0694362	0.22026	noreg	noreg
ENSG00000163630	chr3	63213991	63602597	+	protein_coding	KNOWN	SYNPR	1	38.8626	55.0457	172.051	204.876	274.74	183.977	0.562574	0.662019	2.00103	2.10902	4.6848	2.34282	1.71653	4.6022e-10	8.93718e-08	up	3.22	2.29	5.88	2.18	51.33	126.95	15.59	43.98	0.0886437	0.0645818	0.339793	0.0829717	2.00607	6.63583	1.46397	3.47706	0.544809	0.67603	0.904308	-1.55014	0.0543118	0.18409	noreg	noreg
ENSG00000005108	chr7	11414247	11871824	-	protein_coding	KNOWN	THSD7A	1	4111.43	3011.33	1377.11	1646.78	1056.37	1052.49	8.01147	9.57451	5.06497	5.32934	3.37463	3.92639	-1.32215	5.24906e-10	1.00315e-07	down	536.58	323.77	1447.01	1338.27	2944.17	4296.71	1054.89	1713.36	4.19473	3.46863	16.2989	13.9395	31.4642	47.0081	10.2978	21.4256	1.68494	1.25e-07	7.05e-06	-1.35423	0.000389462	0.00359354	up	down
ENSG00000181541	chr4	151503077	151505843	+	protein_coding	KNOWN	MAB21L2	0	616.086	678.897	106.474	239.493	119.267	124.271	2.72995	3.98856	0.689142	1.39669	0.703784	0.967529	-1.72717	5.58513e-10	1.0507e-07	down	37.56	93.81	6986.6	3188.33	2467.68	6030.4	4589.24	3588.35	0.650212	2.25283	169.711	76.9489	35.4631	145.441	130.784	87.2053	6.27243	2.12e-24	9.74e-22	-0.0204194	0.968157	0.991023	up	noreg
ENSG00000189056	chr7	103112231	103629963	-	protein_coding	KNOWN	RELN	0	939.559	967.078	2894.55	2577.2	2146.81	4411.29	1.26377	1.52555	5.3854	4.2393	4.18443	9.03201	1.44634	6.16503e-10	1.14195e-07	up	103.02	45.76	407.08	118.69	1965.04	6133.26	584.32	458.26	0.462105	0.248549	2.34658	0.646187	11.2216	34.3986	3.74512	2.66524	1.81855	0.0187793	0.161406	-2.92254	1.46e-06	2.57e-05	noreg	down
ENSG00000177468	chr6	137813336	137815531	-	protein_coding	KNOWN	OLIG3	0	222.888	134.916	21.859	36.7364	34.0763	20.1333	1.26884	1.01893	0.182212	0.274895	0.257868	0.20264	-1.94125	1.08377e-09	1.97706e-07	down	0	6.86	88.13	88.2	0.97	0.93	347.66	227.08	0	0.211893	2.7551	2.73897	0.0285921	0.0287258	11.5736	7.09144	4.67639	1.16e-07	6.54e-06	8.28066	2.43e-29	4.67e-27	up	up
ENSG00000169174	chr1	55505221	55530525	+	protein_coding	KNOWN	PCSK9	0	54.8648	83.1083	363.141	191.453	334.374	305.471	0.184923	0.367824	1.81742	0.845625	1.52334	1.8335	1.68345	1.40894e-09	2.53188e-07	up	341.26	398.13	555.64	695.81	53.27	24.09	1231.93	1257.15	5.96962	7.18619	10.1746	12.5937	0.735566	0.42916	25.0741	22.8164	0.748012	0.000433995	0.00905091	5.04306	2.62e-32	6.19e-30	up	up
ENSG00000134532	chr12	23682440	24103966	-	protein_coding	KNOWN	SOX5	1	170.309	379.924	1034.42	794.777	956.266	1124.69	0.902269	3.35634	9.02007	6.28679	8.04851	12.5939	1.53931	1.45335e-09	2.57329e-07	up	1059.21	1288.21	1140.65	689.28	1462.4	1106.38	261.43	230.15	26.5662	47.853	36.2653	23.5563	31.4416	33.8809	9.32036	11.7363	-0.36498	0.282637	0.745016	-2.35024	6.17e-19	4.87e-17	noreg	down
ENSG00000149243	chr11	75133438	75141674	-	protein_coding	KNOWN	KLHL35	0	992.138	432.811	157.244	161.781	206.588	104.832	7.07144	4.01374	1.73592	1.57387	2.2166	1.37933	-1.73299	1.97684e-09	3.44944e-07	down	56.88	77.8	34.41	40.29	706.02	897.89	259.6	423.48	2.20185	3.46763	1.77732	2.04884	19.5915	39.6545	14.7812	19.6206	-0.860665	0.0277718	0.210196	-1.19845	0.000941004	0.00752725	noreg	down
ENSG00000141449	chr18	18822203	19102947	+	protein_coding	KNOWN	GREB1L	1	1595.65	1236.91	304.615	503.712	249.183	156.901	5.80787	6.14922	2.11702	2.45096	1.66164	1.35326	-1.74746	2.09718e-09	3.60715e-07	down	2139.88	2724.01	871.23	1351.34	1852.7	1177.73	575.15	934.93	34.3908	52.2787	15.9406	27.8504	31.1927	21.2546	12.1582	18.9985	-1.14249	0.000139312	0.00359161	-0.971442	0.0170837	0.0781259	down	noreg
ENSG00000175745	chr5	92919043	92930321	+	protein_coding	KNOWN	NR2F1	1	2427.77	1508.9	482.307	729.075	347.152	275.619	16.9888	11.386	4.08385	5.13495	3.12722	3.60199	-1.68699	2.5132e-09	4.26181e-07	down	1997.15	1447.24	3913.8	2492.51	1725.82	952.56	6112.87	5390.7	64.5078	43.7508	95.952	73.5314	49.9586	25.0739	159.984	134.354	0.88839	0.00910985	0.0982737	2.13816	1.63e-08	4.09e-07	noreg	up
ENSG00000134376	chr1	197170592	197447585	+	protein_coding	KNOWN	CRB1	1	139.448	174.851	437.179	356.06	472.809	529.021	0.492604	0.954718	2.08584	1.56476	2.11646	3.0749	1.33652	2.57745e-09	4.31007e-07	up	184.58	220.8	56.24	56.62	854.2	558.75	155.02	216.86	3.61498	4.6907	1.54768	1.1378	14.2293	9.90379	3.23711	4.77943	-1.85427	3.83e-12	4.69e-10	-1.89189	3.16e-07	6.41e-06	down	down
ENSG00000198797	chr1	177140633	177251558	+	protein_coding	KNOWN	FAM5B	0	32.0045	79.8703	241.859	237.373	266.221	238.129	0.108504	0.635587	1.58418	1.7493	1.57269	2.34859	1.67754	3.09732e-09	5.10846e-07	up	NA	NA	NA	NA	NA	NA	NA	NA	NA	NA	NA	NA	NA	NA	NA	NA	NA	NA	NA	NA	NA	NA	NA	NA
ENSG00000255794	chr12	97825431	97958813	+	processed_transcript	KNOWN	RMST	0	6113.99	5449.53	2522.95	2599.8	1482.32	2350.05	53.8251	66.0627	34.7517	32.0683	18.5444	38.1949	-1.23306	3.93697e-09	6.40556e-07	down	NA	NA	NA	NA	NA	NA	NA	NA	NA	NA	NA	NA	NA	NA	NA	NA	NA	NA	NA	NA	NA	NA	NA	NA
ENSG00000172995	chr3	35680437	35835988	+	protein_coding	KNOWN	ARPP21	0	229.746	230.976	499.231	522.08	506.885	477.646	2.51957	3.26234	8.575	7.47651	6.22357	11.7328	1.04593	4.12507e-09	6.62212e-07	up	NA	NA	NA	NA	NA	NA	NA	NA	NA	NA	NA	NA	NA	NA	NA	NA	NA	NA	NA	NA	NA	NA	NA	NA
ENSG00000156804	chr8	124510129	124553446	-	protein_coding	KNOWN	FBXO32	0	38.8626	25.9039	134.679	161.781	183.16	122.189	0.141365	0.188481	1.37468	0.814024	1.35804	1.1461	1.70151	4.38557e-09	6.94766e-07	up	126.63	172.75	29.38	16.33	1197.04	3282.07	146.77	99.22	2.48459	4.18875	0.656391	0.339455	15.1414	54.0131	4.19545	1.34726	-2.71635	2.69e-09	2.11e-07	-4.15109	1.61e-12	6.95e-11	down	down
ENSG00000180530	chr21	16333556	16437321	-	protein_coding	KNOWN	NRIP1	1	485.782	801.941	1695.13	1694.82	1380.09	1839.77	1.19524	1.64527	4.29403	4.03208	3.17992	5.80796	1.22731	4.67343e-09	7.30754e-07	up	3450.2	5142.56	3859.25	3629.34	1145.71	1121.2	2009.8	1674.49	23.3637	43.1323	33.3583	30.5208	7.31303	9.44521	19.9644	14.2232	-0.207071	0.429244	0.85196	0.736022	0.000193528	0.00196044	noreg	up
ENSG00000171532	chr17	37759789	37766030	-	protein_coding	KNOWN	NEUROD2	0	44.5776	113.329	379.359	254.329	472.809	425.577	0.0846516	0.343915	1.56981	0.742984	1.29166	1.85491	1.72596	5.05981e-09	7.81027e-07	up	NA	NA	NA	NA	NA	NA	NA	NA	NA	NA	NA	NA	NA	NA	NA	NA	NA	NA	NA	NA	NA	NA	NA	NA
ENSG00000147481	chr8	50822349	51706678	+	protein_coding	KNOWN	SNTG1	1	54.8648	82.0289	202.372	312.965	236.404	245.071	0.727896	1.43251	3.52704	4.10676	3.45398	4.75252	1.53971	5.18257e-09	7.8985e-07	up	66.54	12.58	16.79	18.51	64.89	244.63	22.02	42.96	2.29854	0.599399	0.89236	0.943671	2.08884	12.0998	0.676077	1.93983	-1.17701	0.224764	0.681825	-2.22009	0.00708413	0.0391558	noreg	down
ENSG00000103888	chr15	81071684	81244117	+	protein_coding	KNOWN	KIAA1199	0	25.1464	26.9832	139.615	104.557	289.649	184.671	0.24969	0.297871	0.420758	0.253953	2.88308	0.742674	1.87186	5.40995e-09	8.14197e-07	up	NA	NA	NA	NA	NA	NA	NA	NA	NA	NA	NA	NA	NA	NA	NA	NA	NA	NA	NA	NA	NA	NA	NA	NA
ENSG00000164543	chr7	43622357	43666385	+	protein_coding	KNOWN	STK17A	0	54.8648	114.409	314.487	267.751	336.503	410.304	0.255836	0.959932	2.48815	2.01353	2.15244	3.40606	1.59163	5.95838e-09	8.85666e-07	up	564.48	574.32	330.7	385.47	232.43	152.89	256.84	233.22	10.7654	14.2673	7.25567	8.78111	4.40491	3.25049	8.15964	6.94764	-0.67998	2.35e-05	0.000782609	0.382215	0.260949	0.538242	down	noreg
ENSG00000213420	chr7	99767229	99774995	-	protein_coding	KNOWN	GPC2	0	3655.37	2130.59	1181.79	1228.55	960.526	1166.35	21.9888	17.4804	10.3313	8.58244	8.18068	10.6776	-1.2149	8.50945e-09	1.24944e-06	down	843.5	756.23	1078.54	1052.98	2762.09	3436.81	2093.27	2718.88	47.8502	31.7716	41.985	46.0902	112.029	133.166	76.2242	106.396	0.404355	0.00377489	0.0512803	-0.331571	0.200474	0.457656	noreg	noreg
ENSG00000186897	chr12	49726200	49730971	-	protein_coding	KNOWN	C1QL4	0	465.208	146.789	33.141	32.4975	42.5954	6.94253	2.83338	1.1863	0.295794	0.260068	0.344667	0.0749068	-2.00881	8.70629e-09	1.26294e-06	down	36.49	28.6	60.43	79.49	843.54	851.56	272.44	555.44	1.16769	0.944757	2.02236	2.64224	18.941	28.2485	10.3745	18.5587	1.092	0.00698056	0.0809574	-1.0014	0.0199824	0.0876188	noreg	noreg
ENSG00000180660	chr13	36047926	36050832	-	protein_coding	KNOWN	MAB21L1	1	1762.53	942.253	519.679	467.682	330.114	441.545	7.40749	5.25054	3.1896	2.58749	1.84818	3.25687	-1.39298	1.18433e-08	1.69754e-06	down	16.1	10.3	1029.02	351.72	258.58	959.05	1076.91	571.8	0.320541	0.234515	23.7002	8.04886	4.45929	21.9361	28.3321	13.1795	5.70609	9.93e-17	2.06e-14	0.473326	0.513849	0.771103	up	noreg
ENSG00000104722	chr8	24770525	24776607	+	protein_coding	KNOWN	NEFM	0	716.671	783.592	279.231	322.15	355.671	372.12	4.48815	4.64653	2.42455	2.42942	2.26154	3.04744	-1.08395	1.27115e-08	1.80054e-06	down	751.21	853.47	2935.98	7475.37	2663.31	2008.9	614.59	1643.81	13.8405	21.8628	77.0209	195.818	33.6814	50.8883	19.1003	45.7188	2.68169	3.51e-08	2.19e-06	-1.01689	0.0631725	0.205597	up	noreg
ENSG00000250305	chr8	12803151	12889012	+	protein_coding	KNOWN	KIAA1456	0	314.329	398.272	805.256	700.11	977.564	1010.14	1.23174	1.51153	3.92976	2.82245	3.03188	6.89336	1.16852	1.48464e-08	2.0785e-06	up	330.53	387.84	339.09	314.69	644.04	782.99	200.89	179.01	3.65172	5.57986	6.5191	7.02198	8.91031	14.925	4.90483	3.3252	-0.144814	0.454334	0.868849	-1.87432	8.79e-15	4.71e-13	noreg	down
ENSG00000146592	chr7	28338940	28865511	+	protein_coding	KNOWN	CREB5	1	52.5787	219.104	711.474	595.553	679.396	794.226	0.526442	2.29625	6.21788	5.5908	4.30093	6.29668	1.72274	1.79189e-08	2.47981e-06	up	207.12	185.34	68.83	57.71	437.75	221.46	532.03	579.99	2.84955	2.98822	1.39974	1.70239	6.77889	5.46305	12.5983	18.0493	-1.64153	7.87e-10	6.77e-08	0.789234	0.0656997	0.211689	down	noreg
ENSG00000009709	chr1	18957500	19075360	+	protein_coding	KNOWN	PAX7	0	478.924	339.988	73.3333	113.741	100.099	36.1012	1.48168	1.19137	0.337699	0.39195	0.383652	0.212206	-1.74674	2.05872e-08	2.81671e-06	down	92.29	855.76	259.35	135.02	883.25	1389.92	146.77	110.47	1.00855	13.8506	4.1716	2.28547	10.7368	22.5443	2.8075	2.31847	-1.26786	0.210167	0.662075	-3.10811	5.84e-17	3.85e-15	noreg	down
ENSG00000196532	chr6	26045639	26046097	+	protein_coding	KNOWN	HIST1H3C	0	24.0033	198.596	2.11538	2.82587	4.25954	6.94253	1.00755	11.3032	0.140985	0.151352	0.226885	0.609659	-1.93955	2.26303e-08	3.06145e-06	down	832.77	1987.24	42.81	47.91	112.34	137.14	3.67	9.21	125.799	465.689	10.5307	11.6277	8.28403	32.2353	1.26097	2.16018	-4.96747	5.78e-23	2.09e-20	-4.24446	6.83e-14	3.34e-12	down	down
ENSG00000115170	chr2	158592958	158732374	-	protein_coding	KNOWN	ACVR1	0	48.0067	60.4424	217.179	154.01	178.901	194.391	0.441175	0.541059	1.91038	1.16948	1.90791	2.26032	1.46933	2.58033e-08	3.45191e-06	up	24.68	21.74	54.56	57.71	14.53	14.83	70.63	109.45	1.13823	0.525061	1.45227	1.69122	0.742049	0.522736	2.04171	2.58289	1.26381	0.00180614	0.0290679	2.6504	2.39e-07	4.96e-06	up	up
ENSG00000133424	chr22	33668847	34318829	-	protein_coding	KNOWN	LARGE	0	978.422	652.994	306.026	370.189	342.893	289.504	6.13901	5.00254	2.42865	3.3437	3.27299	2.69208	-1.18424	3.15395e-08	4.17292e-06	down	593.46	644.11	530.46	736.1	689.56	841.37	373.34	459.28	15.0379	20.2761	18.7267	20.6701	14.7794	26.4728	14.9123	21.1959	0.0213743	0.932516	0.984936	-0.844714	0.000720896	0.0060151	noreg	down
ENSG00000008196	chr6	50786436	50815326	+	protein_coding	KNOWN	TFAP2B	0	641.232	727.467	155.833	240.199	136.305	69.4253	3.14173	3.60094	0.983462	1.01361	0.532572	0.601183	-1.67044	3.22873e-08	4.22543e-06	down	60.1	24.03	156.95	215.6	125.9	43.55	28.44	183.1	1.09193	0.265996	1.92694	2.73549	1.73231	0.653474	0.46467	3.50448	2.1335	0.00010739	0.00288055	0.350542	0.735462	0.874813	up	noreg
ENSG00000130787	chr12	123319000	123347507	+	protein_coding	KNOWN	HIP1R	0	1994.56	1217.48	688.205	702.936	681.526	678.286	7.31716	6.60584	3.69407	3.76508	3.30951	4.2627	-1.11306	3.29997e-08	4.27221e-06	down	717.94	575.46	794.01	752.44	994.63	1671.61	994.35	1305.23	14.0983	11.0824	17.164	14.3471	17.4356	35.5168	25.3737	25.0759	0.248134	0.204507	0.655469	-0.179888	0.631042	0.83619	noreg	noreg
ENSG00000154429	chr1	229456758	229479041	-	protein_coding	KNOWN	CCSAP	1	565.793	910.953	2063.91	1913.82	1426.95	1927.25	2.07553	2.8713	7.33306	5.95385	6.7027	7.99146	1.17798	3.69784e-08	4.73639e-06	up	673.94	777.96	909	748.08	846.45	1481.66	890.7	725.24	8.08389	10.1403	11.6285	9.48943	9.6891	18.9991	10.712	9.28355	0.182667	0.368983	0.813031	-0.491697	0.201472	0.45926	noreg	noreg
ENSG00000172461	chr6	96463860	96663488	+	protein_coding	KNOWN	FUT9	0	216.03	569.885	1510.38	1675.74	1000.99	1830.75	0.226579	0.716694	2.23815	2.43254	1.49517	3.30674	1.54192	3.74371e-08	4.74466e-06	up	386.34	242.54	270.26	211.25	1093.41	1418.65	121.08	182.08	1.94185	1.18984	1.4876	1.36247	5.75981	7.43518	0.727573	1.14772	-0.393773	0.269446	0.731932	-3.01745	1.15e-19	1e-17	noreg	down
ENSG00000146112	chr6	30644166	30655672	-	protein_coding	KNOWN	PPP1R18	0	649.233	550.457	266.538	302.368	270.481	252.708	2.40748	2.70933	1.47061	1.46613	1.2894	1.59363	-1.04419	4.06878e-08	5.10293e-06	down	588.09	503.39	571.58	609.79	939.42	999.82	878.77	1161	13.8162	10.7609	12.4666	12.6636	15.6212	21.8012	21.0709	25.2222	0.103743	0.540833	0.893579	0.106714	0.656868	0.83619	noreg	noreg
ENSG00000137033	chr9	6215805	6257983	+	protein_coding	KNOWN	IL33	0	8.00111	33.4592	114.231	124.338	198.069	170.092	0.204854	0.751532	1.21706	1.41457	3.5678	2.77217	1.81143	4.35943e-08	5.41108e-06	up	NA	NA	NA	NA	NA	NA	NA	NA	NA	NA	NA	NA	NA	NA	NA	NA	NA	NA	NA	NA	NA	NA	NA	NA
ENSG00000197410	chr4	155155527	155412930	-	protein_coding	KNOWN	DCHS2	1	84.5832	128.44	271.474	333.453	511.145	351.292	0.134979	0.29749	0.770167	0.871443	1.76801	1.17505	1.45678	4.73266e-08	5.8144e-06	up	279.02	108.69	91.49	90.38	171.42	387.32	217.4	143.21	2.9849	1.22294	0.915244	0.866764	1.63236	3.95358	2.80325	1.7219	-1.10306	0.0484318	0.300641	-0.596135	0.278444	0.557699	noreg	noreg
ENSG00000225783	chr22	27042392	27072438	+	processed_transcript	KNOWN	MIAT	1	33825.3	20858	10855.4	11935.8	6340.32	10363.8	61.1993	48.3358	26.0369	26.6422	16.7435	28.6709	-1.2831	5.01674e-08	6.10116e-06	down	NA	NA	NA	NA	NA	NA	NA	NA	NA	NA	NA	NA	NA	NA	NA	NA	NA	NA	NA	NA	NA	NA	NA	NA
ENSG00000184304	chr14	30045687	30661104	-	protein_coding	KNOWN	PRKD1	0	34.2905	55.0457	173.461	137.055	172.511	175.646	0.24354	0.528874	2.25149	1.42113	3.43205	3.86844	1.50483	5.35372e-08	6.44588e-06	up	123.41	122.41	124.22	111.07	46.49	32.43	499.01	183.1	3.5092	2.70003	3.16383	2.10322	1.88974	1.17884	16.0895	3.78701	-0.0720902	0.776869	0.941536	3.14958	6.5e-07	1.23e-05	noreg	up
ENSG00000144724	chr3	61547243	62283288	+	protein_coding	KNOWN	PTPRG	1	2490.63	2235.29	1394.74	1300.61	1094.7	1139.27	9.66455	8.3793	5.06776	4.82664	4.29525	4.69039	-0.882703	5.51762e-08	6.57744e-06	down	2281.53	1734.4	2801.69	2839.88	3085.57	2266.5	5161.63	4601.02	19.1825	17.3859	27.658	27.704	23.8974	24.8785	61.6643	52.8446	0.480126	0.0188191	0.161406	0.902493	0.000419344	0.00381009	noreg	up
ENSG00000005059	chr4	110481361	110609874	+	protein_coding	KNOWN	CCDC109B	0	43.4346	82.0289	277.115	199.931	195.939	244.377	0.379045	0.991099	3.44376	2.20884	2.5362	4.2137	1.50128	5.87927e-08	6.87247e-06	up	273.66	343.22	176.26	192.74	171.42	75.06	105.49	73.65	7.84827	11.292	6.54945	6.32818	4.25086	3.88046	6.17668	3.38287	-0.751407	0.000932228	0.0172921	-0.423976	0.465595	0.737587	down	noreg
ENSG00000145920	chr5	175223313	175311023	+	protein_coding	KNOWN	CPLX2	0	592.082	615.217	1052.76	1092.91	1081.92	1223.97	2.45735	2.86405	5.54148	4.96117	6.62697	8.77938	0.839755	5.83475e-08	6.87247e-06	up	242.53	233.39	73.86	121.96	451.31	1423.28	344.9	617.83	3.76948	4.12707	1.22157	1.6745	6.24285	23.6446	6.13843	11.9237	-1.29469	0.000123655	0.00326386	-0.929111	0.160828	0.394576	down	noreg
ENSG00000004399	chr3	129274018	129325661	-	protein_coding	KNOWN	PLXND1	0	40.0056	49.6491	173.461	142	304.557	180.506	0.338137	0.421376	1.18488	1.03605	3.94318	1.76962	1.613	6.12343e-08	7.08904e-06	up	191.02	438.18	306.36	235.2	109.44	152.89	274.27	145.25	4.84339	10.5042	7.77847	5.44093	4.72898	3.74898	6.13281	4.68867	-0.22291	0.655406	0.894019	0.713947	0.137793	0.357367	noreg	noreg
ENSG00000107736	chr10	73156691	73575702	+	protein_coding	KNOWN	CDH23	0	172.595	307.609	825.705	505.125	794.404	879.619	0.546098	1.10825	3.5382	1.76115	3.11784	4.50954	1.38255	6.24213e-08	7.12233e-06	up	52.58	132.71	114.99	139.38	117.19	205.71	675.13	350.86	0.598191	2.1451	2.06539	3.137	1.16442	3.57422	14.4189	6.63784	0.447264	0.421019	0.848732	1.70437	0.000995744	0.00788939	noreg	up
ENSG00000139289	chr12	76419227	76427712	-	protein_coding	KNOWN	PHLDA1	1	410.343	619.534	1123.97	1059.7	1156.46	1114.97	0.75581	1.60686	3.21813	2.76075	2.96277	3.84639	1.02544	6.27049e-08	7.12233e-06	up	1190.13	832.88	788.97	1179.29	1203.82	2081.18	702.65	944.14	12.2776	8.80501	8.44377	12.6228	11.3419	22.1521	8.38997	9.93783	-0.052835	0.869043	0.973913	-0.962775	0.0137925	0.0659713	noreg	noreg
ENSG00000205213	chr11	27387508	27494322	-	protein_coding	KNOWN	LGR4	0	606.942	578.52	169.231	260.687	144.824	113.858	2.37075	3.12765	0.998044	1.35207	1.01534	0.826124	-1.46384	6.60792e-08	7.43545e-06	down	2136.66	5818.7	910.67	871.13	3594.98	2485.18	914.55	1261.24	32.5975	90.4112	13.9536	15.7158	60.2917	40.3465	15.6655	20.4779	-2.16654	2.78e-05	0.000902722	-1.44865	9.81e-06	0.00014092	down	down
ENSG00000143995	chr2	66660584	66801001	+	protein_coding	KNOWN	MEIS1	1	2388.9	1196.97	488.654	781.354	430.213	531.104	17.1315	10.8169	4.91091	6.62547	4.57798	5.99032	-1.40915	7.19455e-08	8.02059e-06	down	2540.16	3636.98	2991.38	3844.94	3318.97	5150.12	3307.77	5286.37	47.6552	91.7009	70.9511	93.792	56.5783	136.523	95.7079	137.079	0.13523	0.61863	0.893579	0.0541155	0.890462	0.953743	noreg	noreg
ENSG00000177551	chr1	116378998	116386538	-	protein_coding	KNOWN	NHLH2	0	1143.02	1232.59	494.295	438.717	268.351	211.053	4.67464	7.52115	3.3107	2.65748	1.43151	1.64008	-1.44171	8.70139e-08	9.61144e-06	down	16.1	207.08	47	59.89	220.81	1799.48	296.29	270.05	0.437371	5.46157	1.2443	1.50945	4.85001	45.7001	8.47363	6.22906	-1.07089	0.350646	0.805606	-1.80074	0.053093	0.180903	noreg	noreg
ENSG00000145934	chr5	166711804	167691162	+	protein_coding	KNOWN	TENM2	1	1375.05	880.732	260.192	459.911	387.618	202.722	3.56596	3.05354	0.922351	1.71736	2.2483	0.862552	-1.46227	9.63109e-08	1.05417e-05	down	560.19	489.66	433.93	770.95	1277.42	693.11	1066.82	1214.19	4.94547	3.44356	3.12363	5.61095	11.302	5.38861	8.82775	11.6858	0.184565	0.604342	0.893579	0.245774	0.530359	0.784024	noreg	noreg
ENSG00000135903	chr2	223064607	223163715	-	protein_coding	KNOWN	PAX3	0	1216.17	755.53	176.987	270.577	195.939	49.292	7.4394	6.51648	1.26001	2.77577	1.95048	0.51325	-1.74771	9.93646e-08	1.06311e-05	down	198.53	1344.27	306.36	721.95	4602.2	3003.16	342.15	572.83	4.7097	35.9641	8.63168	19.3661	85.539	89.9432	10.9111	16.2966	-0.598828	0.513697	0.890118	-3.02186	8.24e-14	4e-12	noreg	down
ENSG00000138829	chr5	127593601	127994878	-	protein_coding	KNOWN	FBN2	0	1227.6	862.383	523.91	394.209	389.748	468.621	2.14399	2.01916	1.64751	0.717637	0.978946	1.68043	-1.11086	1.01486e-07	1.06311e-05	down	2910.4	6715.65	6496.43	6666.31	1034.33	416.98	6989.81	7315.81	19.7704	46.9169	49.9899	50.7988	9.08965	3.42869	70.3455	59.0938	0.442755	0.319749	0.781036	3.33627	2.55e-11	9.43e-10	noreg	up
ENSG00000147862	chr9	14081842	14398982	-	protein_coding	KNOWN	NFIB	1	326.903	900.16	2281.09	1848.83	1863.55	2066.1	1.3322	2.72507	7.34248	5.40437	7.57854	8.40046	1.41383	1.01543e-07	1.06311e-05	up	749.06	81.23	621.11	445.36	490.05	784.84	1640.13	1717.46	10.1469	1.24972	8.70911	7.08242	4.64459	9.29985	20.9072	22.6031	0.351447	0.714618	0.919485	1.43136	1.08e-05	0.000153435	noreg	up
ENSG00000154134	chr11	124735282	124751366	+	protein_coding	KNOWN	ROBO3	1	6983.83	3804.63	678.333	912.051	374.839	246.46	22.3285	19.5179	3.69869	4.37236	1.93037	1.52613	-1.86808	1.01188e-07	1.06311e-05	down	220	372.96	108.27	167.69	4651.59	11202.8	808.14	3496.28	6.28257	8.50472	4.18027	6.01745	75.5897	214.397	18.7909	67.4359	-1.11562	0.00804963	0.0901386	-1.85086	0.0203365	0.0886242	noreg	noreg
ENSG00000166450	chr15	55903744	56035288	-	protein_coding	KNOWN	PRTG	1	858.405	797.624	359.615	428.826	287.519	399.196	2.44453	2.26989	1.56949	1.01852	1.21166	1.9729	-1.05684	9.90798e-08	1.06311e-05	down	26185	25558.4	13104.5	17503.1	2879.28	588.4	1732.77	1090.42	165.086	169.242	93.1155	123.378	24.7954	5.37012	15.7831	9.98955	-0.769405	9.17e-05	0.00251149	-0.25959	0.739059	0.87716	down	noreg
ENSG00000117154	chr1	18434240	18704977	+	protein_coding	KNOWN	IGSF21	0	27.4324	57.2044	268.654	132.11	259.832	177.729	0.181703	0.660307	2.83467	1.14174	2.9084	2.15002	1.6507	1.0539e-07	1.09388e-05	up	NA	NA	NA	NA	NA	NA	NA	NA	NA	NA	NA	NA	NA	NA	NA	NA	NA	NA	NA	NA	NA	NA	NA	NA
ENSG00000105379	chr19	51848423	51869672	-	protein_coding	KNOWN	ETFB	0	3003.85	2335.67	1140.9	1386.8	1414.17	985.145	34.5963	34.0147	19.1209	19.7317	13.2155	19.9839	-1.02585	1.08483e-07	1.11636e-05	down	268.29	421.02	214.03	245	746.7	1424.21	768.7	1067.91	17.2992	33.5839	16.9434	18.1558	37.4948	78.5194	50.9104	66.9255	-0.596588	0.06226	0.351057	-0.207956	0.632969	0.83619	noreg	noreg
ENSG00000163637	chr3	64079543	64431152	-	protein_coding	KNOWN	PRICKLE2	0	665.235	531.029	245.385	306.607	251.313	252.708	1.93528	1.30638	0.710193	0.648635	0.834276	0.975736	-1.07045	1.14974e-07	1.17312e-05	down	191.02	314.62	388.61	231.94	988.81	1216.64	570.56	718.08	1.56565	3.06638	3.61692	2.76113	6.74951	13.7465	6.18711	8.08257	0.290283	0.505247	0.888688	-0.741363	0.00344133	0.0218027	noreg	down
ENSG00000139263	chr12	59265931	59314303	-	protein_coding	KNOWN	LRIG3	1	70.867	82.0289	239.038	188.627	215.107	295.058	0.257986	0.811257	2.88398	1.47661	3.09217	2.84439	1.35746	1.25617e-07	1.26528e-05	up	961.55	1345.42	1467.15	717.59	128.81	72.28	1670.4	1850.43	20.8065	32.1337	36.3882	16.5255	9.51684	1.69201	38.0881	49.1623	-0.0825627	0.853895	0.971067	4.16481	1.35e-30	2.85e-28	noreg	up
ENSG00000155926	chr8	134048973	134115298	-	protein_coding	KNOWN	SLA	0	22.8603	74.4736	234.102	188.627	300.297	227.715	0.143325	0.470244	2.06484	1.19402	2.88302	2.51279	1.63899	1.26108e-07	1.26528e-05	up	NA	NA	NA	NA	NA	NA	NA	NA	NA	NA	NA	NA	NA	NA	NA	NA	NA	NA	NA	NA	NA	NA	NA	NA
ENSG00000081479	chr2	169983619	170219195	-	protein_coding	KNOWN	LRP2	0	1147.59	851.59	289.808	416.11	455.771	241.6	1.46887	1.51119	0.66226	0.741535	0.868999	0.512605	-1.29957	1.71553e-07	1.70702e-05	down	3203.38	2018.13	924.94	1466.76	3175.63	2102.49	1102.59	1298.06	15.8805	15.6992	7.01788	8.73855	22.6225	17.1477	11.3159	11.45	-1.14026	0.00212123	0.0329297	-1.10213	0.000357499	0.00334398	down	down
ENSG00000044459	chr9	17134980	17503921	+	protein_coding	KNOWN	CNTLN	0	302.899	463.032	954.038	779.941	817.831	1036.52	0.796024	1.56755	3.44716	2.66269	3.00655	4.73285	1.10576	1.74083e-07	1.718e-05	up	778.04	752.79	996.29	1006.15	625.64	286.32	767.78	643.41	7.60947	10.3262	13.9972	13.6766	5.26613	4.12387	12.5495	8.9717	0.377604	0.00107849	0.0194686	0.66565	0.159996	0.393492	up	noreg
ENSG00000005513	chr16	1031808	1036979	+	protein_coding	KNOWN	SOX8	0	130.304	97.1395	353.974	273.403	268.351	300.612	0.464398	0.433208	1.82262	1.27433	1.26463	1.8331	1.22091	1.85233e-07	1.81317e-05	up	235.02	84.66	89.81	166.6	201.44	591.18	162.36	128.89	4.65867	1.64157	1.84442	3.27162	3.06957	11.686	3.42532	2.36076	-0.333866	0.606427	0.893579	-1.40948	0.0224579	0.09546	noreg	noreg
ENSG00000101542	chr18	59000815	59223006	+	protein_coding	KNOWN	CDH20	0	163.451	119.805	320.128	375.841	334.374	459.596	0.625516	0.563366	1.70578	1.68937	1.58007	2.75656	1.21977	1.93365e-07	1.87751e-05	up	389.56	314.62	505.28	553.17	40.68	44.48	89.9	84.9	6.3264	6.05936	9.96537	11.0631	0.515309	0.880372	2.27271	2.09529	0.577218	0.00401489	0.0533977	1.07242	0.00225006	0.0154624	noreg	up
ENSG00000089116	chr12	113899839	113910085	-	protein_coding	KNOWN	LHX5	0	642.375	426.335	128.333	238.786	121.397	126.354	2.87885	2.93079	0.892054	1.67155	0.862742	1.37167	-1.44765	2.24086e-07	2.14126e-05	down	5.37	44.62	55.4	3.27	241.15	1243.52	19.26	153.44	0.117401	1.00429	1.26093	0.0738825	3.6113	29.1161	0.505259	3.49534	0.237032	0.877338	0.974473	-3.07501	0.0076638	0.0416027	noreg	down
ENSG00000167371	chr16	29823177	29827201	+	protein_coding	KNOWN	PRRT2	1	786.395	634.645	351.859	370.896	304.557	337.407	4.98981	5.61674	2.88006	3.08739	2.4243	4.08226	-0.971091	2.23885e-07	2.14126e-05	down	338.04	215.08	319.79	268.96	882.28	1261.12	883.36	975.85	10.7972	7.72216	11.6922	8.6275	23.5556	43.385	30.9764	33.5096	0.0809361	0.807399	0.953459	-0.17101	0.543945	0.795006	noreg	noreg
ENSG00000136099	chr13	53418109	53422775	-	protein_coding	KNOWN	PCDH8	1	897.268	498.65	253.141	300.955	223.626	216.607	2.75688	1.99214	1.11398	1.19976	0.919919	1.14406	-1.27599	2.28864e-07	2.1697e-05	down	2899.67	2967.7	1275.78	2452.23	762.19	751.48	393.52	1007.56	53.5975	50.2026	21.8543	41.6744	10.1356	12.5086	7.56661	16.8899	-0.668757	0.0666625	0.36521	-0.0796452	0.878417	0.947841	noreg	noreg
ENSG00000129757	chr11	2904443	2907111	-	protein_coding	KNOWN	CDKN1C	0	633.231	321.64	154.423	170.259	149.084	163.15	4.73027	3.54879	1.7453	1.76467	1.67077	2.1797	-1.33205	2.49722e-07	2.34895e-05	down	1439.1	1164.66	600.96	513.97	3903.93	3900.12	4409.45	3509.58	79.3295	53.1473	25.8436	23.4184	147.624	163.595	212.197	154.905	-1.23251	8.11e-09	5.97e-07	0.0565998	0.789181	0.905715	down	noreg
ENSG00000122644	chr7	12726481	12730559	+	protein_coding	KNOWN	ARL4A	1	736.102	507.284	229.872	306.607	212.977	233.269	6.11569	5.21234	2.44616	3.357	2.42916	3.61548	-1.17533	2.67182e-07	2.4937e-05	down	2822.41	1676.05	691.61	947.35	2622.63	408.64	892.53	1102.69	78.8208	64.894	27.8522	35.4774	70.521	13.8378	35.378	44.4054	-1.4695	3.64e-05	0.00113328	-0.568425	0.501615	0.766495	down	noreg
ENSG00000184156	chr8	133133108	133493200	-	protein_coding	KNOWN	KCNQ3	0	379.481	567.727	944.871	978.459	1003.12	1020.55	0.679568	1.03723	1.89494	1.72021	2.10514	2.63097	0.975669	2.76433e-07	2.5602e-05	up	23.61	18.31	18.47	17.42	180.14	630.1	149.52	126.84	0.141872	0.135755	0.102239	0.142702	0.938487	4.11421	1.6088	1.63073	-0.233617	0.67344	0.903474	-1.51718	0.0251713	0.103794	noreg	noreg
ENSG00000183098	chr13	93879095	95059655	+	protein_coding	KNOWN	GPC6	0	190.884	282.784	602.179	507.951	494.106	604	0.347213	0.681141	1.59178	1.2192	1.20136	1.90585	1.09752	2.79196e-07	2.56604e-05	up	479.7	964.44	1089.45	867.86	281.83	415.12	903.54	895.04	4.07023	9.49624	10.8241	8.57101	2.34086	4.10548	10.3289	8.92516	0.431689	0.300632	0.764914	1.40228	1.8e-06	3.09e-05	noreg	up
ENSG00000143195	chr1	166882443	166944719	-	protein_coding	KNOWN	ILDR2	0	1037.86	589.313	162.179	341.224	242.794	261.734	1.95458	1.29085	0.372947	0.798219	0.470949	0.713998	-1.38975	3.09307e-07	2.80004e-05	down	1090.33	1390.04	452.4	697.99	1481.77	537.44	760.44	849.01	8.13484	12.381	4.24015	6.37049	10.5058	4.60748	7.52744	7.44622	-1.12099	0.000217742	0.00519439	-0.292261	0.598039	0.820764	down	noreg
ENSG00000170561	chr5	2745959	2752969	-	protein_coding	KNOWN	IRX2	0	794.396	506.205	175.577	178.736	144.824	47.9035	5.35429	3.35991	1.30787	1.15272	1.69983	0.444001	-1.63042	3.07499e-07	2.80004e-05	down	1402.62	850.04	679.86	1112.87	891.97	657.9	186.21	468.49	38.7202	32.8225	27.3769	46.463	18.2353	24.6102	7.92329	14.6133	-0.343592	0.386835	0.829669	-1.21114	0.0245869	0.101954	noreg	noreg
ENSG00000153904	chr1	85784164	86043933	-	protein_coding	KNOWN	DDAH1	1	225.174	290.339	485.833	597.672	538.832	589.421	1.08482	1.19479	2.63754	3.06365	4.3583	3.91273	1.00748	3.26591e-07	2.93444e-05	up	2843.87	1930.03	935.02	891.82	637.26	1186.07	687.06	584.08	42.7417	33.2498	18.0879	15.6175	8.90867	21.187	13.026	10.9245	-1.39577	1.33e-07	7.44e-06	-0.485539	0.23267	0.499367	down	noreg
ENSG00000171533	chr11	75297963	75380165	-	protein_coding	KNOWN	MAP6	1	2779.82	2358.33	1299.55	1594.5	1177.76	1326.72	9.64595	10.5985	5.94585	6.78324	5.04988	7.81451	-0.867437	3.6014e-07	3.21192e-05	down	766.23	772.24	771.35	878.75	2650.72	5050.05	1632.79	2474.4	12.3562	13.1023	15.0722	16.0109	31.8508	83.2041	30.7602	42.0729	0.090364	0.521454	0.893519	-0.87383	0.0504146	0.174161	noreg	noreg
ENSG00000136160	chr13	78469616	78493903	-	protein_coding	KNOWN	EDNRB	0	966.992	1045.87	344.102	398.448	253.443	133.991	3.25467	4.54974	1.4408	1.74961	1.20118	0.6498	-1.45613	3.92881e-07	3.47816e-05	down	1583.98	2227.49	397.84	156.8	1536	2816.91	1047.55	921.64	23.5847	34.7044	6.22284	2.40376	23.0051	44.85	18.6558	16.1257	-2.78335	1.09e-07	6.21e-06	-1.10957	0.00451917	0.0273232	down	down
ENSG00000176842	chr16	54964774	54968397	+	protein_coding	KNOWN	IRX5	1	201.171	177.01	59.2307	46.6269	55.374	27.7701	1.20992	1.35811	0.466363	0.330945	0.431807	0.320351	-1.5322	4.40872e-07	3.87452e-05	down	260.78	343.22	183.81	239.56	624.67	438.29	153.19	340.63	7.52076	11.5428	5.84218	7.97233	14.7777	14.4832	5.44845	11.2765	-0.523888	0.0595666	0.341006	-1.07357	0.0343546	0.131242	noreg	noreg
ENSG00000114315	chr3	193853934	193856521	+	protein_coding	KNOWN	HES1	1	72.01	223.421	741.795	423.175	572.908	602.612	0.686197	2.72074	10.0583	4.94336	7.08368	9.823	1.50175	4.5237e-07	3.94676e-05	up	363.8	286.02	266.07	259.16	355.43	187.18	352.24	728.31	17.3378	15.0616	13.0792	12.9531	14.2937	10.0981	19.8677	36.3196	-0.316969	0.157348	0.584542	1.02662	0.0616129	0.201928	noreg	noreg
ENSG00000176595	chr8	1922044	1955102	+	protein_coding	KNOWN	KBTBD11	0	811.542	762.006	1495.58	1358.54	1250.17	1564.85	1.42115	1.76697	3.80551	3.13947	2.92664	4.75209	0.806201	5.11538e-07	4.43088e-05	up	773.75	583.47	1253.96	1087.82	1047.89	1441.81	447.64	555.44	8.20967	5.53075	11.9931	10.3421	9.12989	13.7273	5.05957	5.3322	0.77788	0.000949499	0.0175779	-1.27769	1.06e-05	0.000150909	up	down
ENSG00000168490	chr8	22077222	22089854	-	protein_coding	KNOWN	PHYHIP	0	28.5754	59.363	164.295	130.697	191.679	191.614	0.190917	0.368258	1.07217	0.922783	1.68163	1.63828	1.47597	5.8305e-07	5.01423e-05	up	28.98	18.31	55.4	27.22	75.54	129.73	79.8	59.33	1.08513	0.389979	1.67513	0.978835	1.58193	3.72524	2.26053	1.67575	0.79996	0.21402	0.66668	-0.525639	0.273162	0.552286	noreg	noreg
ENSG00000090097	chr3	51991470	52008032	-	protein_coding	KNOWN	PCBP4	0	2017.42	1226.12	770	784.18	641.06	724.8	16.8134	12.0777	9.23257	8.63086	8.26532	11.4132	-1.0381	5.97007e-07	5.09785e-05	down	1208.38	1291.65	1260.68	1020.31	3047.8	3566.54	2017.14	2821.17	40.7212	44.4212	47.3749	35.3606	108.334	128.367	71.5971	101.55	-0.140304	0.467416	0.874334	-0.417534	0.124192	0.333932	noreg	noreg
ENSG00000168952	chr14	25278862	25519503	-	protein_coding	KNOWN	STXBP6	0	37.7195	61.5217	173.461	166.727	183.16	133.991	0.289982	0.866713	1.46477	0.955939	1.13587	1.04436	1.37595	7.46414e-07	6.32875e-05	up	153.46	148.73	78.9	104.54	28.09	146.41	36.69	43.98	3.9876	6.40745	2.44737	4.46784	0.58251	4.98929	1.24608	1.19096	-0.732077	0.00713509	0.0821991	-1.0796	0.231528	0.49792	noreg	noreg
ENSG00000136104	chr13	51483814	51544592	+	protein_coding	KNOWN	RNASEH2B	1	108.587	123.043	339.167	275.523	230.015	342.961	1.86246	1.68465	5.43034	3.9723	3.83773	9.65582	1.18188	7.95012e-07	6.69367e-05	up	250.05	445.04	300.48	334.3	188.85	172.35	84.39	116.61	11.0476	22.9052	14.1374	15.9126	9.07319	8.62093	4.93298	6.09765	-0.140596	0.70166	0.914053	-0.811848	0.0108428	0.054587	noreg	noreg
ENSG00000112238	chr6	100054606	100063454	+	protein_coding	KNOWN	PRDM13	0	427.488	264.435	45.8333	103.851	61.7633	18.7448	1.74939	1.38245	0.267132	0.535354	0.366359	0.123134	-1.6756	8.28143e-07	6.92419e-05	down	94.44	375.25	5.04	1.09	553	269.64	14.68	102.29	2.29091	8.2794	0.121682	0.0222296	10.2185	6.01409	0.375343	2.47459	-6.25905	1.33e-08	9.41e-07	-2.78394	0.00335299	0.021414	down	down
ENSG00000180176	chr11	2185159	2193107	-	protein_coding	KNOWN	TH	0	131.447	157.582	41.6025	34.6169	51.1145	31.9357	1.28774	1.69221	0.64671	0.429264	0.642541	0.469374	-1.46181	8.50709e-07	7.06382e-05	down	6.44	0	16.79	9.8	456.15	677.35	431.13	562.6	0.352861	0	0.750985	0.543526	20.6135	31.6133	22.6299	28.152	2.03698	0.210376	0.66209	-0.156232	0.641827	0.83619	noreg	noreg
ENSG00000162599	chr1	61330931	61928465	+	protein_coding	KNOWN	NFIA	0	203.457	608.741	1492.05	1082.31	1422.69	1341.99	0.587689	2.84767	4.84683	4.2946	6.01089	8.53854	1.37211	8.63145e-07	7.11749e-05	up	156.68	43.47	579.14	360.43	154.96	477.21	1382.37	730.35	2.29676	1.59598	10.0142	9.34632	1.31526	5.24751	52.0399	20.8966	2.22293	0.00128166	0.0222825	1.77689	0.00775077	0.0419399	up	up
ENSG00000198729	chr6	150464212	150571493	+	protein_coding	KNOWN	PPP1R14C	0	574.937	371.289	107.179	192.866	59.6335	79.1449	3.34639	2.86717	0.913695	1.47539	0.461308	0.814968	-1.54322	8.68996e-07	7.11749e-05	down	309.07	1166.94	188.01	338.65	624.67	585.62	465.99	1137.47	9.11091	36.832	6.01045	10.7539	15.7287	18.5629	17.2274	36.3187	-1.499	0.0340608	0.241514	0.437865	0.387085	0.668668	noreg	noreg
ENSG00000086289	chr7	37723446	37991543	+	protein_coding	KNOWN	EPDR1	0	65.1519	79.8703	227.756	182.269	183.16	189.531	0.709024	0.717581	1.81785	1.22437	1.80856	2.05172	1.2202	9.83041e-07	7.94849e-05	up	122.34	82.37	84.77	106.71	190.79	237.21	199.05	81.83	3.14636	2.75311	2.20633	3.5021	6.44605	6.87564	5.91207	3.28344	-0.108408	0.756027	0.934178	-0.570275	0.304904	0.587257	noreg	noreg
ENSG00000131849	chr19	58944181	58951589	-	protein_coding	KNOWN	ZNF132	0	249.178	205.072	83.2051	79.1244	89.4503	91.6414	1.00152	1.19447	0.512481	0.451399	0.52312	0.713289	-1.20736	9.83659e-07	7.94849e-05	down	256.48	234.53	87.29	100.18	288.61	251.11	60.54	95.13	4.79183	5.45388	2.01612	2.3651	5.07751	5.76145	1.53363	2.1216	-1.4	4.07e-10	3.67e-08	-1.76033	9.45e-07	1.73e-05	down	down
ENSG00000164330	chr5	158122928	158526769	-	protein_coding	KNOWN	EBF1	1	1161.3	1023.2	275	532.677	210.847	175.646	7.17497	5.79275	1.34128	2.84924	2.49912	1.31253	-1.44975	1.01325e-06	8.13305e-05	down	639.6	248.26	804.08	581.48	1213.5	1306.53	1063.15	1581.41	8.29989	4.4016	14.5024	9.26539	14.3326	19.9062	20.0764	27.8123	0.633409	0.236751	0.69219	0.103001	0.723993	0.867973	noreg	noreg
ENSG00000110693	chr11	15987995	16761138	-	protein_coding	KNOWN	SOX6	1	136.019	117.647	263.013	283.294	398.267	340.878	1.17012	1.30845	3.20752	2.40518	3.96579	2.88725	1.15782	1.032e-06	8.17449e-05	up	141.66	118.98	381.9	142.65	54.23	52.82	252.26	92.06	2.28819	2.63481	6.94217	2.40977	0.895376	1.23395	5.61926	1.43397	1.0059	0.0797318	0.403298	1.72326	0.00614314	0.0348961	noreg	up
ENSG00000171004	chrX	131760038	132095423	-	protein_coding	KNOWN	HS6ST2	0	109.73	263.356	602.884	560.936	485.587	551.237	0.395631	1.5682	3.12356	2.77033	3.88269	4.02176	1.29082	1.02663e-06	8.17449e-05	up	200.68	334.07	342.45	334.3	203.38	382.69	208.23	123.77	3.36618	6.11164	6.3853	6.72521	3.33366	7.3316	4.22647	2.41634	0.33099	0.321388	0.782863	-0.783853	0.125072	0.335405	noreg	noreg
ENSG00000167964	chr16	2190804	2204166	+	protein_coding	KNOWN	RAB26	0	69.724	76.6323	306.731	154.717	221.496	288.809	1.1139	0.999765	3.77106	2.13422	3.103	4.75119	1.37512	1.04058e-06	8.18863e-05	up	42.93	85.8	46.16	81.67	59.08	103.78	66.05	65.47	2.73495	4.72372	2.83588	4.56568	2.20644	6.22893	4.72402	5.50275	-0.0230006	0.964264	0.992628	-0.273984	0.556908	0.801741	noreg	noreg
ENSG00000121966	chr2	136871919	136875735	-	protein_coding	KNOWN	CXCR4	0	1207.03	1290.88	664.936	691.632	438.732	554.014	9.29438	13.2038	7.42327	6.91139	4.45467	7.61118	-0.983695	1.113e-06	8.70161e-05	down	790.92	764.23	291.25	438.83	3953.32	3939.96	1065.9	1712.34	31.2095	31.6724	12.2659	18.2924	158.91	163.643	48.4225	71.4067	-1.10375	3.75e-05	0.00115889	-1.47324	3.38e-06	5.42e-05	down	down
ENSG00000103449	chr16	51169886	51185278	-	protein_coding	KNOWN	SALL1	1	49.1497	145.709	333.525	325.682	462.16	331.159	0.392806	1.05146	2.02841	1.40779	1.90322	2.92575	1.44007	1.12947e-06	8.7734e-05	up	977.65	1608.55	163.67	126.31	1085.66	1060.97	22.93	41.94	12.9205	22.9366	2.18957	1.96785	11.3656	15.3574	0.364324	0.571141	-3.16381	4.63e-19	1.19e-16	-5.01552	6.45e-48	4.17e-45	down	down
ENSG00000159023	chr1	29213603	29446553	+	protein_coding	KNOWN	EPB41	1	2715.81	2032.37	1233.27	1383.97	988.213	996.948	9.52444	10.1004	5.95993	6.22615	3.98807	5.15061	-0.953955	1.14258e-06	8.81836e-05	down	3247.38	2933.38	3103.85	2964.01	3287.98	3140.3	1472.26	1768.6	31.6139	55.0374	57.2357	49.8317	31.2765	60.3842	34.0642	38.1739	-0.0361154	0.780171	0.942831	-0.953877	3.25e-07	6.54e-06	noreg	down
ENSG00000180011	chr18	72907063	72921303	-	protein_coding	KNOWN	ZADH2	1	285.754	368.051	594.423	654.19	628.282	660.235	0.925204	1.39657	2.56625	2.55781	2.13651	3.78037	0.887892	1.16023e-06	8.89759e-05	up	618.14	311.19	671.47	557.52	564.62	472.57	646.69	513.5	11.1477	6.65575	10.6576	8.86253	8.96175	7.31829	10.5984	9.55543	0.393885	0.344766	0.802323	0.197291	0.442847	0.720311	noreg	noreg
ENSG00000144847	chr3	118619404	118864915	-	protein_coding	KNOWN	IGSF11	0	20.5743	24.8245	95.1923	89.7215	174.641	88.8644	0.45574	0.400837	1.5321	0.941795	3.25922	1.39146	1.55585	1.23998e-06	9.44895e-05	up	12.88	12.58	11.75	9.8	79.42	265.94	16.51	12.27	0.297708	0.746292	0.222301	0.314506	1.76547	6.25382	0.418885	0.884087	-0.249017	0.724443	0.923837	-3.54957	4.01e-06	6.33e-05	noreg	down
ENSG00000104219	chr8	17013538	17082308	+	protein_coding	KNOWN	ZDHHC2	0	227.46	294.657	679.038	548.219	462.16	642.184	0.889588	0.866326	2.86621	2.81555	2.38151	5.64692	1.04185	1.34353e-06	0.000101736	up	1312.47	1203.55	691.61	865.68	1094.38	1502.97	425.63	472.58	15.9862	22.3053	11.4689	13.3474	11.742	21.1067	6.17559	7.85484	-0.703641	0.000130023	0.00339864	-1.4977	2.83e-08	6.84e-07	down	down
ENSG00000138386	chr2	191511472	191557492	+	protein_coding	KNOWN	NAB1	0	406.914	469.508	954.038	858.359	700.694	1004.58	2.58336	3.5019	6.84441	5.92605	4.85434	10.2853	0.927238	1.59451e-06	0.000119987	up	1348.96	1494.15	1579.62	1771.66	663.41	711.64	1154.88	1038.25	21.6983	32.736	35.0893	40.5783	10.8061	15.9546	28.2805	20.2763	0.226824	0.103634	0.467469	0.708565	8.08e-05	0.000905591	noreg	up
ENSG00000091409	chr2	173292082	173371181	+	protein_coding	KNOWN	ITGA6	0	350.906	386.399	723.461	674.677	653.839	894.893	1.74402	2.72661	3.72494	3.24887	3.24943	5.8358	0.921188	1.67837e-06	0.000125513	up	1511.01	2857.87	972.79	1333.91	864.85	1299.11	568.72	452.12	21.9386	41.2323	16.1586	22.1035	11.6779	19.3371	13.1291	7.41279	-0.932558	0.0186103	0.160664	-1.04865	0.0015929	0.0116082	noreg	down
ENSG00000136960	chr8	120569326	120685693	-	protein_coding	KNOWN	ENPP2	1	592.082	493.253	111.41	238.08	132.046	69.4253	2.8928	3.10621	0.687027	1.6514	1.26752	0.658583	-1.47876	1.73248e-06	0.000128759	down	2518.7	5305.02	1068.47	1297.98	2911.24	1160.12	1067.73	2100.02	46.6813	138.591	28.189	34.1285	56.2618	29.7885	30.3512	56.0876	-1.73521	3.61e-05	0.00112481	-0.328922	0.581712	0.809745	down	noreg
ENSG00000176771	chr2	133429374	134326034	-	protein_coding	KNOWN	NCKAP5	0	549.791	547.219	265.128	314.378	247.053	275.619	2.4153	4.19949	1.63057	1.32128	1.33908	1.8773	-0.908274	1.74547e-06	0.000128929	down	2209.63	852.33	820.03	1329.56	1372.33	468.87	321.05	565.67	59.5231	31.8576	23.367	43.5031	41.528	13.715	9.15384	15.2701	-0.525057	0.336509	0.794668	-1.02056	0.107801	0.301357	noreg	noreg
ENSG00000168785	chr4	99391518	99579780	-	protein_coding	KNOWN	TSPAN5	0	514.357	586.075	975.192	968.568	883.854	1003.89	2.6842	4.1254	6.42054	6.47147	7.00058	8.66447	0.76018	1.76701e-06	0.000129493	up	505.46	752.79	333.21	295.09	944.26	1632.69	542.12	771.27	11.3137	15.8953	8.92014	6.04676	24.1966	36.0261	12.0316	16.0522	-1.01006	0.000507537	0.0103406	-0.939097	0.0205379	0.0891776	down	noreg
ENSG00000187323	chr18	49866542	51057784	+	protein_coding	KNOWN	DCC	1	2082.58	1383.7	716.41	876.021	958.396	733.826	9.34124	10.9386	5.38966	6.7909	17.8784	6.11939	-0.979242	1.77462e-06	0.000129493	down	579.51	334.07	658.04	855.88	1557.31	2065.42	1242.94	1873.96	12.4982	5.59025	11.8806	17.6203	31.2298	34.8923	21.0944	45.7701	0.716184	0.0500897	0.307288	-0.183723	0.580253	0.80852	noreg	noreg
ENSG00000152192	chr13	79172497	79177673	-	protein_coding	KNOWN	POU4F1	0	428.631	357.258	113.526	156.129	70.2824	50.6805	1.12899	1.24656	0.435232	0.542203	0.247156	0.232486	-1.48533	1.79325e-06	0.000130065	down	71.9	61.78	34.41	27.22	622.73	1023.91	27.52	123.77	0.861073	0.881157	0.495644	0.38969	5.83734	14.668	0.521471	1.78744	-1.12515	0.00394082	0.0526651	-3.41388	7.66e-06	0.000113119	noreg	down
ENSG00000106538	chr7	150035408	150038763	-	protein_coding	KNOWN	RARRES2	0	211.458	65.839	18.3333	14.8358	31.9465	7.63679	4.02254	1.53484	0.495517	0.382711	0.507892	0.296641	-1.675	1.81079e-06	0.00013055	down	162.05	89.24	322.3	321.23	89.1	13.9	159.61	203.56	13.4494	9.61139	32.9911	33.0481	5.23883	1.48913	19.2619	21.7242	1.34611	0.000363349	0.00785285	1.85285	0.0407932	0.149064	up	noreg
ENSG00000134250	chr1	120454176	120612240	-	protein_coding	KNOWN	NOTCH2	1	794.396	855.907	1588.65	1396.69	1403.52	1968.21	1.20854	1.63722	3.45023	2.93142	3.71386	5.18971	0.878378	1.84183e-06	0.000131998	up	1451.98	2249.23	5757.81	3509.56	1042.08	568.94	5348.76	3266.13	7.5901	14.1393	38.037	22.7699	6.86336	3.68952	42.3139	21.719	1.31877	0.00057055	0.0114025	2.45556	7.3e-08	1.66e-06	up	up
ENSG00000145431	chr4	157681606	157892546	-	protein_coding	KNOWN	PDGFC	0	75.4391	123.043	289.102	245.144	227.885	294.363	0.45152	1.01068	2.75512	2.06537	2.36808	3.29395	1.19888	1.9439e-06	0.000138488	up	785.55	371.82	684.06	706.7	167.55	160.3	1319.99	780.48	20.8443	10.8099	19.869	23.7619	5.08064	6.6088	41.4857	24.5069	0.253959	0.552495	0.893579	2.71607	2.59e-13	1.21e-11	noreg	up
ENSG00000272168	chr6	21665003	22214734	+	lincRNA	KNOWN	LINC00340	1	953.276	881.811	500.641	558.816	532.442	479.035	5.66512	6.4718	4.41939	4.06976	3.92069	5.05337	-0.777745	2.18137e-06	0.000154492	down	NA	NA	NA	NA	NA	NA	NA	NA	NA	NA	NA	NA	NA	NA	NA	NA	NA	NA	NA	NA	NA	NA	NA	NA
ENSG00000114423	chr3	105374305	105588396	-	protein_coding	KNOWN	CBLB	1	1627.66	1470.04	731.218	902.16	553.74	501.945	10.5671	9.17957	4.94201	5.78904	3.27071	4.47349	-1.06181	2.58717e-06	0.000182161	down	618.14	557.16	623.62	531.39	956.85	1313.01	668.71	791.73	9.13219	12.1712	15.692	15.9045	14.971	32.1896	21.5593	22.9806	-0.033786	0.862901	0.972523	-0.602204	0.0296246	0.116828	noreg	noreg
ENSG00000178403	chr4	113434672	113437328	-	protein_coding	KNOWN	NEUROG2	0	237.747	441.445	955.448	686.687	952.007	764.373	1.29469	3.18885	7.61501	4.9166	6.89392	7.35038	1.12725	2.66794e-06	0.000186756	up	130.93	20.59	17.63	1.09	126.87	204.78	28.44	36.82	3.8662	0.608021	0.526921	0.032337	3.04638	6.07223	1.006	1.1	-3.01591	0.0572769	0.333469	-2.31177	4.44e-07	8.69e-06	noreg	down
ENSG00000166710	chr15	45003675	45011075	+	protein_coding	KNOWN	B2M	0	220.602	284.943	545.064	497.354	466.419	495.003	4.78006	7.14598	15.8632	13.9102	9.68338	21.9176	0.908242	2.73535e-06	0.000190368	up	1464.86	1815.63	1115.47	1171.67	1257.08	1007.23	2040.07	2223.79	174.885	238.178	146.359	150.354	141.033	130.57	272.818	289.276	-0.53012	0.00277329	0.0404219	0.947689	9.43e-06	0.000136186	down	up
ENSG00000121440	chr3	73431584	73674091	-	protein_coding	KNOWN	PDZRN3	0	693.811	533.188	275	337.692	230.015	227.715	4.55317	5.06271	1.73255	2.18334	2.85748	1.96956	-1.05398	2.83466e-06	0.000195024	down	1155.79	596.06	1166.67	994.17	409.67	371.57	754.94	1043.36	16.3418	10.2906	22.8846	18.206	4.89677	6.91644	16.1985	19.6409	0.293226	0.459182	0.869742	1.23655	5.37e-06	8.25e-05	noreg	up
ENSG00000142173	chr21	47518011	47552763	+	protein_coding	KNOWN	COL6A2	0	738.389	242.849	129.038	155.423	140.565	122.189	3.64559	1.26678	1.21708	0.927475	1.20833	0.976884	-1.41145	2.82394e-06	0.000195024	down	745.84	1098.3	2781.54	2720.1	1059.51	2071.91	12012	16861.5	13.1319	21.1693	55.646	56.3072	14.1231	41.7151	268.77	343.685	1.56796	6.96e-10	6.07e-08	3.23811	1.33e-13	6.32e-12	up	up
ENSG00000104725	chr8	24808468	24814624	-	processed_transcript	KNOWN	NEFL	0	2151.16	4391.79	1170.51	1528.8	896.633	1419.05	6.30939	17.0665	4.99997	5.91028	3.50966	7.25939	-1.17616	3.04201e-06	0.000208101	down	NA	NA	NA	NA	NA	NA	NA	NA	NA	NA	NA	NA	NA	NA	NA	NA	NA	NA	NA	NA	NA	NA	NA	NA
ENSG00000163638	chr3	64501333	64673676	-	protein_coding	KNOWN	ADAMTS9	0	139.448	305.45	712.179	488.17	715.602	579.007	0.869318	1.5699	3.99044	2.83727	5.579	3.91608	1.22863	3.26664e-06	0.000222205	up	340.19	338.64	1118.83	878.75	346.71	273.35	1821.75	1585.5	3.9832	5.16934	15.8131	10.7919	4.63906	3.66605	25.5261	19.4199	1.54922	8.69e-13	1.16e-10	2.49347	3.05e-25	4.01e-23	up	up
ENSG00000056487	chr22	45277042	45405880	-	protein_coding	KNOWN	PHF21B	1	1473.35	825.686	552.82	534.796	468.549	486.672	6.77053	4.55303	3.2323	2.58493	3.15496	3.67525	-1.03667	3.34464e-06	0.000226233	down	580.58	483.94	485.13	655.52	1459.49	1741.11	961.33	1556.86	10.9082	13.4745	12.397	15.8636	19.9707	39.4186	27.4473	37.2028	0.0874178	0.728836	0.923837	-0.312873	0.355986	0.642739	noreg	noreg
ENSG00000196227	chr20	58508819	58523735	+	protein_coding	KNOWN	FAM217B	0	234.318	270.911	465.384	487.463	449.381	511.665	0.772354	1.15046	1.74204	2.00323	1.85413	3.31911	0.856129	3.60294e-06	0.000242343	up	634.24	877.5	514.51	506.34	522.01	580.06	280.69	171.85	7.92492	15.8306	6.90253	7.93537	7.94577	10.7643	4.07795	3.4	-0.575522	0.0162091	0.145952	-1.24783	0.000459107	0.00410988	noreg	down
ENSG00000105290	chr19	36358801	36370693	+	protein_coding	KNOWN	APLP1	0	2170.59	1911.49	1195.9	1325.33	1194.8	1053.18	17.6331	24.5452	16.0704	13.4624	11.286	12.5832	-0.732525	3.90037e-06	0.000260891	down	656.77	652.12	640.41	744.81	1740.35	2270.2	1416.31	1843.27	31.0628	30.8516	34.3557	31.1239	81.144	122.367	63.5087	92.6578	0.0709162	0.646085	0.893579	-0.265391	0.337487	0.621113	noreg	noreg
ENSG00000139631	chr12	53551447	53575135	-	protein_coding	KNOWN	CSAD	1	699.526	500.808	250.32	328.508	266.221	232.575	8.82518	9.06024	5.1341	5.24522	4.9443	4.97954	-1.02544	3.99759e-06	0.000265089	down	100.88	78.94	183.81	121.96	147.21	112.12	592.57	327.33	7.64434	5.56834	14.8002	7.94427	11.297	7.80128	38.1787	21.5382	0.758886	0.0430353	0.278709	1.86351	2.02e-05	0.000269578	noreg	up
ENSG00000182957	chr13	24553839	24895169	+	protein_coding	KNOWN	SPATA13	0	595.511	532.109	1056.28	978.459	920.06	1262.85	1.49619	1.75287	2.7982	2.48574	2.62008	3.72214	0.841495	4.00717e-06	0.000265089	up	2224.66	1827.07	1565.35	2482.71	1980.53	795.96	635.69	618.86	14.5172	18.5528	14.3624	23.5119	17.1284	6.68167	6.87019	6.47687	-0.0147424	0.959777	0.990968	-1.11074	0.0301731	0.118625	noreg	noreg
ENSG00000130821	chrX	152953554	152962048	+	protein_coding	KNOWN	SLC6A8	0	1024.14	799.782	440	505.125	528.183	406.138	7.30137	8.35703	4.06636	4.07454	5.48046	4.3387	-0.881979	4.61128e-06	0.000301738	down	485.07	315.76	313.07	363.7	818.36	599.52	204.56	381.54	17.4748	9.0959	9.22102	11.615	24.0125	13.8427	5.00542	11.2629	-0.254329	0.406584	0.841813	-1.24157	0.00380405	0.0237332	noreg	down
ENSG00000196628	chr18	52889562	53332018	-	protein_coding	KNOWN	TCF4	1	1474.49	2116.56	3699.1	3276.6	2879.45	3678.85	8.11097	10.8857	18.5447	15.9707	17.8278	22.0427	0.847998	4.59031e-06	0.000301738	up	1988.56	2317.87	8081.08	6834	2647.81	3156.05	5644.13	4804.58	24.0287	42.2786	111.811	89.6249	36.0581	53.3335	96.8499	62.6594	1.78399	4.6e-22	1.58e-19	0.883411	4.32e-05	0.000522954	up	up
ENSG00000004848	chrX	25021811	25034065	-	protein_coding	KNOWN	ARX	0	4.57207	53.9664	191.795	179.443	259.832	220.773	0.019618	0.306827	1.19135	1.0073	1.47969	1.64874	1.57608	4.97189e-06	0.000323576	up	NA	NA	NA	NA	NA	NA	NA	NA	NA	NA	NA	NA	NA	NA	NA	NA	NA	NA	NA	NA	NA	NA	NA	NA
ENSG00000134247	chr1	117452679	117532980	+	protein_coding	KNOWN	PTGFRN	0	542.933	579.599	966.73	896.508	911.541	941.408	1.35725	1.74944	2.97603	2.55302	2.77765	3.93465	0.693512	5.13852e-06	0.000330844	up	1034.52	1090.29	2030.34	1384	862.91	632.88	3447.2	3995.46	11.3223	11.254	21.1484	16.7164	10.1993	6.84908	40.1086	42.7241	0.677496	0.0119237	0.118782	2.34936	1.85e-19	1.58e-17	noreg	up
ENSG00000174136	chr5	98104354	98134347	+	protein_coding	KNOWN	RGMB	1	2840.4	2753.37	1296.73	1594.5	958.396	728.966	14.1449	15.3415	10.2209	8.89812	5.22362	4.3392	-1.11047	5.11277e-06	0.000330844	down	1641.93	1352.28	420.51	679.48	4157.67	4232.77	721.91	1822.81	25.9683	21.7027	6.90719	10.65	62.4787	65.4183	13.4911	30.3149	-1.45826	2.87e-06	0.000120053	-1.68935	0.000846534	0.00685742	down	down
ENSG00000102924	chr16	49311828	49315742	-	protein_coding	KNOWN	CBLN1	0	589.796	553.695	305.32	252.209	157.603	236.74	4.25063	4.06967	2.40655	1.87041	1.32975	2.6827	-1.08646	5.47512e-06	0.000350641	down	12.88	20.59	27.7	37.02	60.05	350.26	635.69	581.01	0.37999	0.951021	0.945608	1.85926	1.19502	12.2388	27.1305	18.5508	0.94014	0.0954908	0.447444	1.60238	0.0534662	0.181852	noreg	noreg
ENSG00000170549	chr5	3596168	3601517	+	protein_coding	KNOWN	IRX1	1	563.507	248.245	81.0897	130.697	78.8015	24.9931	3.85814	2.2561	0.814807	1.17488	0.716017	0.304283	-1.53091	6.5833e-06	0.000419381	down	521.55	261.99	307.2	426.85	827.08	615.27	181.62	545.21	15.8165	9.73154	11.5687	15.9644	15.8902	22.9511	8.85706	20.4809	-0.107338	0.805856	0.952711	-0.957095	0.112723	0.311709	noreg	noreg
ENSG00000120885	chr8	27454434	27472548	-	protein_coding	KNOWN	CLU	0	686.953	732.864	1097.18	1140.24	1143.69	1216.33	12.9225	14.6643	23.8692	21.8516	19.7005	25.1229	0.664704	6.86192e-06	0.000433333	up	443.21	740.21	410.43	289.65	2808.58	2366.57	3217.88	1604.94	19.7247	68.2968	45.1427	25.2694	122.696	220.082	245.917	120.529	-0.763703	0.0462182	0.292616	-0.0646718	0.880663	0.9491	noreg	noreg
ENSG00000197587	chr1	46972668	46979898	+	protein_coding	KNOWN	DMBX1	0	308.614	199.676	44.4231	70.6468	70.2824	15.2736	1.31236	1.12906	0.279519	0.396343	0.408145	0.114378	-1.52722	6.8743e-06	0.000433333	down	NA	NA	NA	NA	NA	NA	NA	NA	NA	NA	NA	NA	NA	NA	NA	NA	NA	NA	NA	NA	NA	NA	NA	NA
ENSG00000115266	chr19	1446300	1473243	+	protein_coding	KNOWN	APC2	0	1356.76	840.797	483.718	570.826	572.908	467.927	4.17255	3.29503	1.89071	2.14521	2.14616	2.67521	-0.960672	7.03276e-06	0.000438727	down	595.6	435.89	275.3	397.45	1016.9	1315.79	753.1	1388.08	9.06396	8.09283	3.08014	6.61622	15.1639	20.968	9.10665	21.8492	-0.629515	0.0433785	0.280022	-0.0909494	0.822444	0.921043	noreg	noreg
ENSG00000135406	chr12	49687035	49692465	+	protein_coding	KNOWN	PRPH	0	268.609	93.9016	26.0897	21.194	59.6335	15.9678	1.48062	1.18451	0.412842	0.295794	0.726116	0.249016	-1.56174	7.00027e-06	0.000438727	down	15.02	12.58	25.18	16.33	87.16	347.48	555.88	528.84	0.909997	0.759848	1.13481	0.786563	2.55093	12.1067	28.0113	22.7398	0.581679	0.352457	0.807282	1.35361	0.0537191	0.182582	noreg	noreg
ENSG00000133216	chr1	23037332	23241818	+	protein_coding	KNOWN	EPHB2	0	1621.94	1288.72	854.615	883.792	681.526	758.819	6.07677	5.03052	3.81267	3.56762	3.3009	4.06031	-0.80715	7.13377e-06	0.000442735	down	1014.13	887.79	945.09	957.15	1687.09	1440.88	1168.64	1747.12	15.1811	16.0974	15.5527	18.0816	22.8999	25.3279	22.0138	32.4067	-0.00977583	0.945196	0.986287	-0.0678176	0.82192	0.920924	noreg	noreg
ENSG00000164434	chr6	123100620	123105219	+	protein_coding	KNOWN	FABP7	0	304.042	894.763	1676.09	1684.93	1501.49	2685.37	3.98676	15.8237	33.7613	29.4489	25.9636	66.6862	1.2913	7.55816e-06	0.000466668	up	6816.7	10310.3	1171.71	1368.76	2300.13	2574.13	822.82	865.38	472.707	761.991	88.1511	101.889	160.81	190.029	64.1913	64.5636	-2.76336	1.11e-23	4.34e-21	-1.49519	3.66e-19	3.01e-17	down	down
ENSG00000166128	chr15	63481668	63559981	+	protein_coding	KNOWN	RAB8B	1	954.419	1247.7	2474.29	2158.26	1622.88	2327.83	5.00127	5.00638	9.64337	9.6022	6.77412	12.3276	0.882216	8.25571e-06	0.000507137	up	3614.4	4422.95	2648.93	3115.37	2569.37	2791.89	2553.76	2191.06	44.8343	94.6174	58.9155	65.7242	30.8658	62.0254	63.6515	48.4853	-0.490197	0.00855003	0.0940192	-0.141017	0.454426	0.730302	noreg	noreg
ENSG00000188153	chrX	107683074	107940775	+	protein_coding	KNOWN	COL4A5	1	453.777	712.357	1475.13	1202.41	1101.09	2277.15	1.71702	4.62185	10.0284	6.46394	6.49051	15.9568	1.15239	8.60505e-06	0.000525913	up	1712.76	2325.88	2719.43	1902.33	1302.6	381.76	5912.9	2867.2	29.1122	38.958	44.1389	33.3055	22.3952	5.7266	87.9584	42.9643	0.187995	0.531571	0.893579	2.41973	0.000587124	0.00507186	noreg	up
ENSG00000184486	chr6	99282580	99286660	+	protein_coding	KNOWN	POU3F2	1	1204.74	1128.98	573.974	727.662	419.564	533.881	3.53535	4.38946	2.45306	2.81456	1.64313	2.73257	-0.938537	9.05607e-06	0.000550682	down	2729.04	2897.91	1017.27	1626.83	2097.72	1651.23	661.37	1115.99	36.7731	46.056	16.3306	25.955	19.4515	26.3575	13.3028	17.9566	-1.10268	0.000112422	0.00299675	-1.04354	0.00433232	0.0263765	down	down
ENSG00000241978	chr9	112542769	112934792	+	protein_coding	KNOWN	AKAP2	0	468.637	279.546	143.846	178.03	117.137	116.635	1.65326	0.894917	0.613853	0.503408	1.32318	0.482957	-1.18028	9.14188e-06	0.000553107	down	3728.15	5014.43	1750.85	2224.64	1090.5	599.52	993.43	684.32	30.9781	61.1923	22.5988	28.6983	8.16592	7.79395	16.2359	10.7611	-1.14799	2.81e-06	0.000117883	0.0258066	0.951864	0.984057	down	noreg
ENSG00000137571	chr8	70584568	70747299	-	protein_coding	KNOWN	SLCO5A1	0	307.471	338.909	657.179	543.981	538.832	625.522	1.6884	2.36121	3.91649	2.81761	3.6015	4.81547	0.811327	1.04997e-05	0.000632085	up	90.15	106.4	101.56	101.27	235.34	344.7	88.98	175.94	1.71774	2.08593	1.9346	1.96881	3.94884	6.49771	1.94226	3.15228	0.0359737	0.887187	0.977461	-1.09825	0.0243114	0.100943	noreg	noreg
ENSG00000103056	chr16	68392231	68482591	-	protein_coding	KNOWN	SMPD3	0	934.987	672.421	392.756	475.453	374.839	379.757	4.06137	4.01631	2.33548	2.814	3.54538	3.70239	-0.892867	1.08211e-05	0.000641803	down	122.34	97.25	100.72	99.09	808.68	1262.05	354.99	504.29	1.85804	1.36664	1.45237	1.23327	13.5482	18.6811	5.69988	7.97973	-0.14609	0.600305	0.893579	-1.23559	0.000901866	0.0072577	noreg	down
ENSG00000172201	chr6	19837617	19840915	+	protein_coding	KNOWN	ID4	0	2318.04	3017.8	6418.78	4778.55	3991.19	6104.57	12.2891	21.2211	49.7901	33.313	28.1428	57.1084	0.904488	1.0787e-05	0.000641803	up	5945.29	6068.11	2203.25	1646.43	2243.96	4141.96	4015.93	4022.06	185.493	174.41	64.1089	47.5911	52.345	119.56	151.063	116.962	-1.64933	4.45e-14	7.17e-12	0.36632	0.337742	0.621463	down	noreg
ENSG00000188157	chr1	955503	991496	+	protein_coding	KNOWN	AGRN	0	1948.84	1453.86	992.82	934.658	811.442	1020.55	7.00305	6.93941	3.9386	5.13652	5.42574	6.39601	-0.792065	1.07649e-05	0.000641803	down	1705.25	1243.6	1340.41	1097.62	2370.83	2235.92	1890.55	2480.54	25.8376	18.5984	15.9609	14.3053	31.9579	32.8726	28.5066	28.7405	-0.283124	0.277655	0.741295	-0.0418591	0.854418	0.935935	noreg	noreg
ENSG00000170989	chr1	101702444	101707074	+	protein_coding	KNOWN	S1PR1	1	139.448	162.979	298.974	306.607	321.595	288.115	0.692083	0.907392	2.51588	1.97352	1.92692	2.40672	0.90801	1.13911e-05	0.0006723	up	349.85	573.18	128.42	106.71	589.8	314.12	74.3	20.46	9.72857	17.364	3.62877	3.72874	16.2973	10.2834	2.06931	1.65504	-1.98048	3.42e-08	2.15e-06	-3.21501	1.15e-05	0.000162569	down	down
ENSG00000176907	chr8	40010989	40012821	+	protein_coding	KNOWN	C8orf4	1	21.7173	48.5698	153.718	93.9603	144.824	136.768	0.150954	0.448152	1.56842	0.857413	1.33575	1.69132	1.36603	1.20335e-05	0.000706745	up	233.95	112.12	14.27	10.89	625.64	275.2	771.45	533.96	7.52076	4.22817	0.545601	0.413506	18.5752	10.4225	31.3116	20.3639	-3.79075	6.03e-11	6.24e-09	0.571575	0.268609	0.547268	down	noreg
ENSG00000132130	chr17	35294084	35301917	+	protein_coding	KNOWN	LHX1	0	955.562	887.208	228.461	450.727	198.069	98.584	5.1762	4.69655	1.45786	2.39356	0.887021	0.530607	-1.38871	1.24507e-05	0.000727702	down	4.29	16.02	9.23	2.18	102.66	820.05	10.09	130.93	0.0889919	0.675121	0.146767	0.0579015	1.46102	16.1115	1.05072	3.96959	-0.830425	0.532602	0.893579	-2.68181	0.0498644	0.172665	noreg	noreg
ENSG00000092841	chr12	56551945	56557280	+	protein_coding	KNOWN	MYL6	0	6620.35	4628.16	3068.01	3446.15	2804.91	3334.5	144.515	134.077	105.469	100.527	82.8607	148.2	-0.771993	1.31687e-05	0.000765947	down	12015.1	16563.7	6819.57	10149.7	9176.31	10161.2	10082.9	12387.4	1418.09	2183.51	889.01	1358.05	1038.75	1265.8	1239.71	1575.77	-0.764206	0.0110251	0.112617	0.250625	0.216971	0.479361	noreg	noreg
ENSG00000164853	chr7	1272543	1276954	+	protein_coding	KNOWN	UNCX	0	261.751	226.659	57.8205	97.4926	61.7633	26.3816	1.6088	1.8486	0.520846	0.787302	0.5043	0.28733	-1.41078	1.41279e-05	0.000817787	down	5.37	5.72	5.88	9.8	141.4	191.81	31.19	61.37	0.261461	0.190686	0.198433	0.328759	4.40153	6.42122	1.20553	2.06947	0.486362	0.613813	0.893579	-1.8155	0.000265254	0.0025872	noreg	down
ENSG00000144857	chr3	112929850	113006303	+	protein_coding	KNOWN	BOC	0	1347.62	888.287	611.346	587.782	594.206	569.982	7.5887	6.6268	5.17336	4.52671	4.32072	5.66028	-0.842525	1.48923e-05	0.000857909	down	1314.62	3661	1871.71	2623.18	3194.03	1547.45	1802.49	1773.71	27.0303	77.9484	40.5535	58.2186	70.8565	38.7196	44.2132	39.7217	-0.157373	0.771665	0.938749	-0.371681	0.387696	0.669301	noreg	noreg
ENSG00000162992	chr2	182537815	182545603	-	protein_coding	KNOWN	NEUROD1	0	68.581	73.3943	227.051	164.607	264.091	149.264	0.296463	0.423065	1.42229	0.954324	1.65325	1.1272	1.19782	1.56571e-05	0.000897676	up	NA	NA	NA	NA	NA	NA	NA	NA	NA	NA	NA	NA	NA	NA	NA	NA	NA	NA	NA	NA	NA	NA	NA	NA
ENSG00000101384	chr20	10618332	10654694	-	protein_coding	KNOWN	JAG1	1	1285.89	852.669	471.731	645.006	423.824	449.876	2.84423	2.22687	1.39248	1.87273	1.20284	1.58822	-0.97288	1.59119e-05	0.000907958	down	4696.14	12519.5	1268.23	1767.3	4397.85	3745.37	2521.65	3512.65	44.7823	135.96	13.7064	19.4171	35.3781	41.1509	32.2054	38.3152	-2.51449	1.65e-06	7.33e-05	-0.398647	0.138762	0.358882	down	noreg
ENSG00000187773	chr18	72102963	72125179	-	protein_coding	KNOWN	FAM69C	0	153.164	127.361	50.0641	45.9204	31.9465	24.2989	1.10153	1.25999	0.547012	0.432716	0.329648	0.299559	-1.36069	1.69641e-05	0.000963435	down	NA	NA	NA	NA	NA	NA	NA	NA	NA	NA	NA	NA	NA	NA	NA	NA	NA	NA	NA	NA	NA	NA	NA	NA
ENSG00000242808	chr3	180707558	181554668	+	sense_overlapping	KNOWN	SOX2-OT	1	372.623	230.976	588.077	624.518	696.434	572.759	4.86731	3.38674	9.69888	10.2657	14.8908	12.3846	0.92881	1.73502e-05	0.000980736	up	NA	NA	NA	NA	NA	NA	NA	NA	NA	NA	NA	NA	NA	NA	NA	NA	NA	NA	NA	NA	NA	NA	NA	NA
ENSG00000090776	chrX	68048840	68061990	+	protein_coding	KNOWN	EFNB1	0	937.273	1000.54	2018.78	1419.29	1663.35	2224.39	3.42586	4.85184	10.7617	6.83622	8.10536	14.2352	0.842415	1.79104e-05	0.00100767	up	1593.64	1288.21	1884.3	2297.6	1771.34	1603.04	2505.14	2835.49	32.0137	25.5089	37.7151	45.6978	33.4795	31.8813	54.1309	56.8341	0.525629	0.0113668	0.114801	0.696788	6.78e-05	0.000774318	noreg	up
ENSG00000133878	chr8	33448856	33457624	-	protein_coding	KNOWN	DUSP26	0	454.92	256.88	140.32	163.194	142.695	131.908	3.6158	2.67653	1.55995	1.4928	1.3943	1.8146	-1.09745	1.83974e-05	0.00102549	down	36.49	33.18	32.73	32.67	95.88	319.68	76.14	136.05	1.53708	1.25426	1.27243	1.67406	3.30545	12.5623	3.36589	6.04414	-0.100963	0.807346	0.953455	-0.937527	0.197073	0.452727	noreg	noreg
ENSG00000143630	chr1	155247374	155259639	+	protein_coding	KNOWN	HCN3	0	337.19	311.926	160.769	170.259	170.382	147.876	1.26469	1.5325	1.0251	0.759379	0.96708	0.892043	-0.902941	1.83613e-05	0.00102549	down	153.46	106.4	141.01	155.71	153.02	279.84	120.17	171.85	3.54302	2.69323	2.96399	2.86156	2.86776	5.7537	2.34825	3.31397	0.180361	0.5644	0.893579	-0.534627	0.251048	0.525111	noreg	noreg
ENSG00000171766	chr15	45653322	45694525	-	protein_coding	KNOWN	GATM	1	297.184	354.02	661.41	599.085	585.686	526.938	1.84217	2.58128	4.76755	4.14756	4.88156	5.13775	0.800801	1.86932e-05	0.00103717	up	357.36	196.78	125.06	130.67	158.83	354.89	110.08	207.65	7.93541	6.02727	3.9553	4.69694	3.13317	10.0691	5.47405	6.60378	-1.12657	0.00461518	0.0590945	-0.660952	0.264758	0.542537	noreg	noreg
ENSG00000166501	chr16	23847322	24231932	+	protein_coding	KNOWN	PRKCB	0	283.468	652.994	1365.83	1007.42	1060.62	1144.82	0.862696	2.36488	4.97687	2.97788	3.83296	3.85712	1.08801	1.94139e-05	0.00107222	up	16.1	74.36	38.61	71.87	81.35	475.35	14.68	99.22	0.099285	0.708625	0.463937	1.87905	0.563862	7.47209	0.170331	0.932106	0.276098	0.756256	0.934235	-2.26018	0.052961	0.180702	noreg	noreg
ENSG00000171476	chr4	57514155	57548065	-	protein_coding	KNOWN	HOPX	0	40.0056	43.1731	126.218	104.557	223.626	125.66	0.274211	0.747079	2.36161	1.58329	3.12703	2.95123	1.30764	1.98223e-05	0.00108676	up	5.37	99.53	3.36	4.36	59.08	2115.46	8.26	6.14	0.291654	6.02708	0.262765	0.395705	3.53794	113.19	0.511284	0.409938	-3.77447	0.0230198	0.184139	-7.20462	0.0205674	0.0892618	noreg	noreg
ENSG00000188779	chr15	68112042	68126899	+	protein_coding	KNOWN	SKOR1	0	404.628	375.606	77.5641	114.448	97.9694	14.5793	1.36756	1.67305	0.38352	0.515262	0.457045	0.108154	-1.46962	1.98577e-05	0.00108676	down	5.37	1.14	1.68	2.18	195.63	464.23	9.17	65.47	0.0938792	0.0274833	0.030767	0.039674	2.12049	8.46325	0.232312	1.1939	-0.769005	0.623414	0.893579	-3.1149	0.00160798	0.0117125	noreg	down
ENSG00000178075	chr3	113547029	113666021	+	protein_coding	KNOWN	GRAMD1C	1	38.8626	42.0938	99.423	103.851	168.252	172.175	0.367131	0.510415	1.30055	1.67531	2.17062	2.07154	1.29156	2.03231e-05	0.0011072	up	127.71	180.76	107.43	88.2	49.39	31.5	185.29	142.18	3.30368	5.41227	2.97006	4.8217	2.06641	1.18002	5.29944	5.75005	-0.664645	0.0467319	0.294355	2.05312	1.13e-06	2.02e-05	noreg	up
ENSG00000163536	chr3	167453031	167543356	+	protein_coding	KNOWN	SERPINI1	0	59.4368	93.9016	229.872	182.975	161.862	234.658	0.469378	1.0898	2.68824	1.60668	2.02164	3.77093	1.1495	2.04287e-05	0.00110793	up	45.07	65.21	55.4	80.58	314.75	274.28	297.2	246.52	2.05934	3.08826	2.67655	4.86169	14.1882	12.3025	14.9939	14.1518	0.29017	0.501283	0.888688	-0.0800252	0.753464	0.884549	noreg	noreg
ENSG00000112561	chr6	41651716	41703997	-	protein_coding	KNOWN	TFEB	0	24.0033	30.2212	89.5512	73.4727	132.046	99.9725	0.13774	0.236434	1.11421	1.56357	2.19923	1.60478	1.32435	2.16884e-05	0.00117098	up	NA	NA	NA	NA	NA	NA	NA	NA	NA	NA	NA	NA	NA	NA	NA	NA	NA	NA	NA	NA	NA	NA	NA	NA
ENSG00000168309	chr3	58549844	58613337	-	protein_coding	KNOWN	FAM107A	0	108.587	234.214	389.936	409.752	447.251	440.157	0.391714	1.1482	2.08912	2.02719	2.95422	2.88729	1.08933	2.19542e-05	0.00118004	up	NA	NA	NA	NA	NA	NA	NA	NA	NA	NA	NA	NA	NA	NA	NA	NA	NA	NA	NA	NA	NA	NA	NA	NA
ENSG00000196226	chr6	26043455	26043885	-	protein_coding	KNOWN	HIST1H2BB	0	18.2883	205.072	5.64102	4.94528	19.1679	2.08276	0.851505	12.9908	0.422317	0.293129	1.12826	0.205974	-1.4385	2.21247e-05	0.00118276	down	376.68	1267.62	31.89	33.76	54.23	69.5	6.42	5.11	83.9444	332.291	8.82015	9.20031	11.4236	18.2708	1.75233	1.34072	-4.65499	1.67e-12	2.14e-10	-3.38769	2.65e-08	6.45e-07	down	down
ENSG00000270141	chr3	169482308	169482848	-	lincRNA	KNOWN	TERC	0	709.813	434.969	319.423	215.473	210.847	208.276	31.1165	26.0099	21.9683	11.5848	11.4831	17.654	-1.07032	2.22013e-05	0.00118276	down	NA	NA	NA	NA	NA	NA	NA	NA	NA	NA	NA	NA	NA	NA	NA	NA	NA	NA	NA	NA	NA	NA	NA	NA
ENSG00000053747	chr18	21269407	21535030	+	protein_coding	KNOWN	LAMA3	0	61.7229	104.695	263.013	147.652	325.855	303.389	0.195358	0.347127	1.05089	0.444248	2.31972	1.30357	1.24723	2.55247e-05	0.00135382	up	NA	NA	NA	NA	NA	NA	NA	NA	NA	NA	NA	NA	NA	NA	NA	NA	NA	NA	NA	NA	NA	NA	NA	NA
ENSG00000158560	chr7	95401866	95739634	+	protein_coding	KNOWN	DYNC1I1	0	140.591	158.661	254.551	327.095	313.076	342.267	0.969845	1.44005	2.37165	2.25813	2.66754	3.59441	0.930598	2.56663e-05	0.00135536	up	24.68	17.16	53.72	30.49	39.71	145.48	100.9	60.35	0.621871	0.676161	1.44247	0.872643	1.14717	4.43722	4.46616	1.74423	1.00282	0.0875449	0.425143	-0.163933	0.834429	0.92652	noreg	noreg
ENSG00000104447	chr8	116420724	116821899	-	protein_coding	KNOWN	TRPS1	1	413.772	393.955	717.82	727.662	594.206	768.538	1.55219	1.18686	3.07468	2.62142	2.84678	4.18579	0.748776	2.65349e-05	0.00139511	up	1216.96	1068.55	3032.5	2086.35	1307.44	723.69	2655.58	1951.7	10.709	11.3078	35.9512	24.3643	9.6522	7.28403	36.5968	22.9887	1.15618	2.21e-05	0.000745157	1.21774	0.00292186	0.0192033	up	up
ENSG00000249784	chr4	1976363	1976487	+	sense_intronic	KNOWN	SCARNA22	0	278.896	183.486	85.3205	69.2339	83.061	33.3242	170.238	146.516	79.146	59.2664	69.2788	33.6894	-1.31017	2.97127e-05	0.0015554	down	NA	NA	NA	NA	NA	NA	NA	NA	NA	NA	NA	NA	NA	NA	NA	NA	NA	NA	NA	NA	NA	NA	NA	NA
ENSG00000144366	chr2	189156396	189460653	+	protein_coding	KNOWN	GULP1	1	203.457	212.628	495	382.199	336.503	486.672	1.26581	1.25448	4.56503	3.15056	3.12379	4.57636	0.922548	3.02171e-05	0.00157495	up	1566.81	1349.99	1708.04	1804.32	543.32	408.64	1098	705.8	35.7231	46.4879	71.0763	69.5264	14.722	15.6421	45.1698	33.6721	0.257698	0.0824443	0.41137	0.958439	0.00770613	0.0417691	noreg	up
ENSG00000001617	chr3	50192478	50226508	+	protein_coding	KNOWN	SEMA3F	0	237.747	228.818	103.654	117.98	83.061	78.4506	1.58993	1.86114	0.752987	1.08017	1.29014	0.643171	-1.07384	3.09704e-05	0.00159352	down	141.66	233.39	298.8	163.34	79.42	130.65	496.26	345.74	2.62334	5.39498	7.12968	3.51647	1.72431	2.73692	12.1558	7.67384	0.29672	0.530869	0.893579	2.03859	1.02e-06	1.85e-05	noreg	up
ENSG00000034510	chr2	85132749	85133795	+	protein_coding	KNOWN	TMSB10	1	17196.7	13597.4	8834.55	9944.25	8925.86	10573.5	645.929	689.935	520.577	477.753	427.208	817.943	-0.649172	3.08608e-05	0.00159352	down	8460.78	9520.89	7227.48	7373.01	6198.25	10679.2	11128.6	14413.7	1325.76	1983.06	1573.08	1584.48	940.483	2231.44	2486.98	3009.88	-0.310191	0.00957893	0.101532	0.631373	0.0918816	0.268995	noreg	noreg
ENSG00000197121	chr2	197699908	197792520	-	protein_coding	KNOWN	PGAP1	1	1298.47	2133.83	3539.74	3730.86	2619.62	3699.68	4.91051	9.34845	14.8187	14.3587	10.445	17.3882	0.88672	3.08749e-05	0.00159352	up	1743.88	2090.2	1466.31	1368.76	1679.34	1733.69	2242.79	1565.04	15.5683	23.1729	14.5357	13.7398	23.4434	20.6431	28.7137	22.1892	-0.444411	0.00849869	0.0936098	0.193818	0.484322	0.753194	noreg	noreg
ENSG00000141433	chr18	904944	912173	+	protein_coding	KNOWN	ADCYAP1	0	507.499	446.842	150.897	252.209	125.656	80.5334	5.13766	4.23367	1.38436	2.17116	1.27061	1.11258	-1.25304	3.41177e-05	0.00174058	down	6.44	2.29	16.79	19.6	87.16	282.62	838.41	1141.56	0.23081	0.0448707	0.648709	0.755319	2.4843	7.76476	26.447	34.8365	2.04751	0.0187397	0.161338	2.45383	0.000101147	0.00109897	noreg	up
ENSG00000169231	chr1	155165379	155178842	-	protein_coding	KNOWN	THBS3	1	952.133	582.837	384.295	352.528	428.084	338.101	5.43736	4.46656	4.03238	3.46931	3.92612	4.69964	-0.918928	3.40923e-05	0.00174058	down	686.82	438.18	387.77	348.45	664.37	711.64	1031.96	1364.55	23.1113	17.2287	13.5654	12.7436	19.7125	21.2773	36.9301	39.9412	-0.621295	0.0470652	0.294877	0.834235	0.000579922	0.00502023	noreg	up
ENSG00000139318	chr12	89741009	89747048	-	protein_coding	KNOWN	DUSP6	1	120.017	151.106	320.833	297.423	308.816	233.963	0.778248	1.39154	2.36766	2.16902	2.74854	2.46905	0.959462	3.47211e-05	0.00176389	up	2173.14	1567.37	3982.63	6696.8	79.42	106.56	228.41	237.31	61.5647	49.2432	118.101	203.093	1.8925	3.81568	9.6451	8.18187	1.49947	1.85e-05	0.000642478	1.3588	5.26e-06	8.11e-05	up	up
ENSG00000107537	chr10	13319796	13344412	-	protein_coding	KNOWN	PHYH	1	88.0123	131.678	246.795	210.528	268.351	276.313	0.703094	1.8436	3.10762	2.4972	3.3603	4.38812	1.01521	3.65942e-05	0.00185123	up	147.02	153.3	130.1	109.98	186.92	113.97	109.16	131.95	5.61086	6.66164	6.24605	5.1083	6.20693	5.18457	4.38326	6.06302	-0.331425	0.183961	0.62501	-0.285101	0.483657	0.752465	noreg	noreg
ENSG00000155380	chr1	113454469	113499635	-	protein_coding	KNOWN	SLC16A1	0	704.098	987.585	1971.54	1598.74	1231.01	2044.58	4.5176	5.89129	12.2549	9.03505	7.49973	16.848	0.907234	3.83326e-05	0.00193107	up	3698.1	4871.42	3061.04	3202.48	2374.7	1565.05	1473.18	1385.01	66.5512	86.6758	52.6849	56.6569	44.1614	26.7232	29.9815	25.0538	-0.46187	0.0212951	0.175252	-0.427799	0.155381	0.385976	noreg	noreg
ENSG00000125851	chr20	17206752	17465223	+	protein_coding	KNOWN	PCSK2	0	133.733	133.837	270.769	247.264	411.045	290.892	0.765255	0.876734	1.6878	1.54533	2.29493	2.2573	1.00891	4.00583e-05	0.00200959	up	270.44	69.79	57.07	157.89	158.83	188.1	133.93	156.5	3.74531	1.49628	1.06628	4.36625	3.14749	3.99691	4.55973	4.99721	-0.680998	0.42009	0.848029	-0.222332	0.420399	0.701372	noreg	noreg
ENSG00000196526	chr4	7760441	7941653	-	protein_coding	KNOWN	AFAP1	0	1305.32	1076.09	656.474	750.269	717.732	540.129	3.33088	4.53732	3.05103	3.28741	4.84374	3.4912	-0.773232	4.26539e-05	0.00213092	down	771.6	523.98	848.56	760.06	1212.53	2068.2	2194.18	3002.22	6.67903	5.19158	8.19879	7.49679	9.18469	18.1207	23.0286	32.594	0.302756	0.273708	0.737405	0.6969	0.0706287	0.223304	noreg	noreg
ENSG00000048052	chr7	18126572	19036993	+	protein_coding	KNOWN	HDAC9	0	272.038	645.438	1339.04	970.687	922.19	1307.97	2.2378	6.34538	13.2977	8.49332	11.1153	16.5893	1.08077	4.61371e-05	0.00229542	up	680.38	1062.83	459.95	380.03	530.73	328.95	609.09	469.51	17.2613	34.8693	13.5498	11.216	13.4494	9.87706	20.6244	16.1597	-1.06092	0.000800297	0.0152347	0.363186	0.326808	0.610007	down	noreg
ENSG00000115159	chr2	157291802	157470247	+	protein_coding	KNOWN	GPD2	0	304.042	377.765	582.436	560.936	589.946	688.005	1.5952	1.5357	2.65686	2.88368	3.27431	3.85136	0.765618	4.89048e-05	0.00241129	up	531.21	941.56	1354.68	1647.52	271.17	223.31	560.47	466.44	7.96612	16.4889	21.7445	30.2283	4.00601	3.72813	10.699	7.34206	1.01716	0.00391123	0.0524261	1.08978	2.15e-05	0.000285165	noreg	up
ENSG00000139926	chr14	51955818	52197445	+	protein_coding	KNOWN	FRMD6	1	128.018	164.058	459.038	247.97	302.427	399.196	2.2786	2.05385	5.49992	2.71276	3.74726	4.76292	1.06039	4.90669e-05	0.00241129	up	546.24	514.83	2301.45	1738.99	100.72	177.91	2346.45	2678.98	8.82687	9.47714	42.2584	31.4705	2.79895	3.25112	40.9488	43.7075	1.92129	3.42e-17	7.67e-15	4.20679	5.65e-31	1.22e-28	up	up
ENSG00000175906	chr17	41476327	41478505	+	protein_coding	KNOWN	ARL4D	0	128.018	167.296	332.82	252.209	327.984	312.414	1.02818	1.78455	3.93217	2.65644	3.49004	4.48827	0.924851	4.89623e-05	0.00241129	up	54.73	89.24	83.93	49	89.1	139.92	325.64	240.38	2.30527	3.89035	3.71398	2.1529	3.12449	6.12552	16.2193	10.5948	-0.120048	0.824553	0.95866	1.34087	0.000719057	0.00600761	noreg	up
ENSG00000163032	chr2	17720393	17838285	+	protein_coding	KNOWN	VSNL1	1	36.5765	18.3486	83.2051	78.418	123.527	122.189	0.437684	0.350853	1.18061	1.13791	2.18565	1.80456	1.29932	5.02792e-05	0.00246082	up	22.54	8.01	58.75	62.07	140.43	124.17	4.59	57.28	0.474066	0.367284	3.0674	5.8791	5.02112	6.77108	0.25413	2.91023	1.97228	0.00182053	0.0292496	-2.06729	0.0636197	0.206632	up	noreg
ENSG00000115414	chr2	216225163	216300895	-	protein_coding	KNOWN	FN1	1	1245.89	881.811	506.987	560.936	594.206	335.324	2.52604	2.82178	1.89463	2.03042	2.48502	2.49269	-0.954762	5.0909e-05	0.00248156	down	5030.96	1539.91	5046.06	4040.94	2411.51	1150.85	11413	11972.1	32.7151	16.2844	52.4771	41.5083	21.2471	13.6721	129.464	130.547	0.45804	0.440361	0.860413	2.74971	1.98e-10	6.51e-09	noreg	up
ENSG00000035862	chr17	76849059	76921469	-	protein_coding	KNOWN	TIMP2	0	180.597	232.056	340.577	430.239	455.771	388.782	0.653115	1.12287	1.78056	2.02802	2.2889	2.42168	0.865106	5.27449e-05	0.00256068	up	576.29	324.91	495.21	390.92	620.79	453.11	916.38	1029.04	10.1746	6.49394	9.86627	7.78145	10.1947	8.92724	20.7386	20.1525	-0.0331339	0.931679	0.984936	0.891772	0.000810749	0.00662972	noreg	up
ENSG00000124194	chr20	42875887	42909013	+	protein_coding	KNOWN	GDAP1L1	0	1208.17	974.633	705.128	662.667	643.19	584.561	13.0636	14.8279	12.096	11.0137	10.9646	11.2143	-0.699824	5.36757e-05	0.0025898	down	85.85	76.65	54.56	86.02	498.77	1073.95	279.78	600.44	4.04907	5.03071	3.37377	5.05336	22.4744	64.9622	19.0462	37.1685	-0.222357	0.549005	0.893579	-0.805415	0.169896	0.409434	noreg	noreg
ENSG00000156802	chr8	124332090	124428590	-	protein_coding	KNOWN	ATAD2	1	453.777	469.508	784.102	773.583	709.213	996.948	1.83795	2.11913	2.96379	2.92306	4.07569	4.9448	0.761845	5.37749e-05	0.0025898	up	2918.99	3888.67	3152.53	3853.65	1174.76	803.37	812.73	880.72	28.7922	50.9777	41.079	49.7792	10.4857	9.6467	11.9076	10.9347	0.0306852	0.894389	0.979334	-0.189465	0.513438	0.770841	noreg	noreg
ENSG00000116183	chr1	176432307	176814735	+	protein_coding	KNOWN	PAPPA2	0	62.8659	80.9496	194.615	131.403	266.221	199.945	0.121798	0.281924	0.778272	0.66895	1.77668	1.63201	1.14493	5.52925e-05	0.00265228	up	22.54	13.73	10.91	14.16	41.64	81.54	877.85	395.86	0.191584	0.118859	0.0880652	0.393866	0.862577	2.93514	13.6789	6.99854	-0.545199	0.409177	0.842433	3.40697	8.41e-09	2.21e-07	noreg	up
ENSG00000135447	chr12	54969171	54982443	-	protein_coding	KNOWN	PPP1R1A	0	339.476	280.625	117.051	139.174	151.214	71.5081	2.89958	3.28195	1.4554	1.60747	1.61514	1.09995	-1.1216	5.56355e-05	0.00265814	down	34.34	41.19	65.47	168.78	513.29	504.08	199.97	309.94	1.25613	1.72933	2.50469	6.58522	14.0359	20.1809	9.03773	16.7898	1.61687	0.00826608	0.0920701	-0.963189	0.00266144	0.0177547	noreg	down
ENSG00000138613	chr15	63568217	63601325	+	protein_coding	KNOWN	APH1B	0	163.451	196.438	404.743	300.249	332.244	390.17	0.940106	1.32143	3.12803	2.0537	3.35836	3.05707	0.882675	5.70148e-05	0.00271328	up	535.51	601.78	417.99	343.01	415.48	407.71	510.93	447.01	10.5351	10.626	7.0328	5.85976	8.26874	7.75132	11.2213	7.8631	-0.58768	0.00479692	0.0607545	0.253922	0.202581	0.460941	noreg	noreg
ENSG00000175206	chr1	11905766	11908402	-	protein_coding	KNOWN	NPPA	0	8.00111	7.5553	59.2307	33.9105	51.1145	42.3495	0.154877	0.173122	1.57796	0.769917	1.19937	1.41007	1.39396	5.73169e-05	0.00271691	up	NA	NA	NA	NA	NA	NA	NA	NA	NA	NA	NA	NA	NA	NA	NA	NA	NA	NA	NA	NA	NA	NA	NA	NA
ENSG00000135333	chr6	93949738	94129265	-	protein_coding	KNOWN	EPHA7	0	632.088	1048.03	1762.11	1700.47	1290.64	2039.02	1.56552	3.19535	5.34062	5.00848	4.36826	8.3768	0.901059	5.79172e-05	0.0027346	up	781.26	1646.31	1656.84	2724.45	255.68	1821.72	2401.48	2431.44	8.27034	20.7928	20.2236	32.7742	2.6743	21.701	32.2833	29.1341	0.83955	0.0754648	0.39061	1.25191	0.151081	0.379358	noreg	noreg
ENSG00000151834	chr4	46250444	46477247	-	protein_coding	KNOWN	GABRA2	0	100.585	238.532	446.346	416.11	389.748	416.552	0.378512	0.979622	2.71548	2.06572	2.36229	3.91948	1.07076	5.81752e-05	0.00273522	up	NA	NA	NA	NA	NA	NA	NA	NA	NA	NA	NA	NA	NA	NA	NA	NA	NA	NA	NA	NA	NA	NA	NA	NA
ENSG00000160145	chr3	123798870	124440036	+	protein_coding	KNOWN	KALRN	0	3281.6	2030.22	1269.23	1607.92	1507.88	1284.37	11.2607	10.4217	6.74483	6.96132	7.74209	8.67383	-0.821766	5.83846e-05	0.00273522	down	1464.86	1073.13	1172.55	1288.18	1748.1	2353.6	1872.2	2617.61	25.2576	20.0933	26.7383	24.2605	22.5796	37.8257	41.9558	50.9731	-0.0555003	0.808215	0.953559	0.16391	0.59651	0.819549	noreg	noreg
ENSG00000107742	chr10	73818793	73848790	-	protein_coding	KNOWN	SPOCK2	0	763.535	877.494	1415.9	1308.38	1162.85	1344.77	2.32308	2.79183	5.46576	4.42943	4.61388	6.06348	0.639899	6.12473e-05	0.00285821	up	167.41	187.63	106.6	60.98	1001.4	1797.63	261.43	320.17	3.72359	5.08974	2.38829	1.54435	13.296	31.1162	4.26592	6.04466	-1.08861	0.00649743	0.0764361	-2.2331	1.88e-08	4.69e-07	noreg	down
ENSG00000137501	chr11	85405267	85522184	-	protein_coding	KNOWN	SYTL2	1	373.766	499.729	194.615	255.035	221.496	177.035	3.90853	6.90712	3.27666	3.1924	2.62435	2.98745	-0.918722	6.28548e-05	0.0029219	down	324.09	939.28	188.01	248.27	1072.1	688.47	144.02	193.33	10.1468	35.8339	7.11467	9.28051	37.1635	23.238	4.71361	4.44429	-1.54424	0.00746333	0.0850387	-2.3497	1.22e-10	4.11e-09	noreg	down
ENSG00000174672	chr11	1411129	1483919	+	protein_coding	KNOWN	BRSK2	0	666.379	550.457	347.628	359.592	345.023	271.453	3.30689	3.8255	2.98148	2.75431	2.89183	2.1299	-0.80098	6.54661e-05	0.00303158	down	556.97	399.28	294.61	412.7	870.66	1332.47	572.39	842.87	11.6688	9.62803	7.3422	10.3574	16.4311	32.6775	17.4771	19.4157	-0.447799	0.147052	0.564889	-0.605247	0.104074	0.294548	noreg	noreg
ENSG00000136237	chr7	22157856	22396763	-	protein_coding	KNOWN	RAPGEF5	0	1019.57	1308.15	482.307	695.871	317.336	262.428	3.74951	6.61309	3.03644	3.67534	2.05466	2.18848	-1.12565	6.57952e-05	0.00303515	down	170.63	232.24	282.02	392.01	329.28	931.25	122	164.69	2.57409	4.11356	4.85153	6.66955	4.53446	12.6157	1.66049	3.99746	0.730753	0.0180954	0.157631	-2.10329	0.000454877	0.00407581	noreg	down
ENSG00000145632	chr5	57749809	57756087	-	protein_coding	KNOWN	PLK2	0	1033.29	906.636	643.077	618.16	570.778	567.205	12.335	12.8358	13.2565	7.47498	7.88037	11.4056	-0.650482	6.76436e-05	0.00310851	down	831.7	801.99	536.33	618.5	1039.18	902.52	1010.86	1362.51	35.2824	32.8694	24.208	21.8552	47.492	32.7745	42.513	53.4505	-0.511288	0.000547058	0.0110015	0.323478	0.212094	0.473185	down	noreg
ENSG00000148798	chr10	105036920	105050108	+	protein_coding	KNOWN	INA	0	2272.32	2553.69	1494.87	1728.73	1341.75	1291.31	8.53234	12.7094	8.18799	8.54895	6.71578	8.49112	-0.673769	6.82435e-05	0.00312415	down	482.92	344.36	337.41	481.3	1955.35	4564.5	447.64	898.11	8.76712	7.00546	6.93876	9.83521	32.5909	93.2606	10.5792	18.4933	-0.027915	0.925517	0.984936	-2.24437	0.000113541	0.00121301	noreg	down
ENSG00000140262	chr15	57210821	57591479	+	protein_coding	KNOWN	TCF12	1	2878.12	2158.66	1439.87	1711.77	1209.71	1182.31	20.1932	16.5876	12.0642	13.566	11.9229	15.7196	-0.785236	7.00116e-05	0.0031809	down	6575.24	6812.89	7092.35	6974.47	6656.34	8366.4	4663.54	4870.04	116.308	149.091	172.047	162.297	131.847	183.019	118.276	116.607	0.0618106	0.489514	0.887944	-0.621589	0.00293931	0.0192922	noreg	down
ENSG00000196159	chr4	126237554	126414087	+	protein_coding	KNOWN	FAT4	1	1572.79	1840.25	2726.73	2810.33	2317.19	2871.43	1.19351	1.76457	3.34383	2.94695	3.09605	4.38013	0.621099	6.97572e-05	0.0031809	up	1770.71	4834.81	2650.61	1917.57	15712.6	14821.2	6555.01	4044.56	5.43101	19.334	10.5645	7.45057	51.7947	58.172	27.7308	16.105	-0.537914	0.317489	0.77829	-1.49006	5.68e-06	8.69e-05	noreg	down
ENSG00000041982	chr9	117782806	117880536	-	protein_coding	KNOWN	TNC	0	552.077	384.241	856.025	868.25	747.549	840.047	1.10443	1.13282	2.72237	2.22197	2.71807	2.80541	0.760276	7.0621e-05	0.00319653	up	302.63	917.54	1547.73	1424.29	311.85	912.71	8649.2	26645.6	2.15531	9.64775	16.8924	15.1861	2.69018	9.95954	109.652	303.951	1.27683	0.0231925	0.185284	4.87991	1.05e-10	3.55e-09	noreg	up
ENSG00000144485	chr2	239146908	239149303	-	protein_coding	KNOWN	HES6	0	2848.4	1122.5	900.448	888.031	724.121	858.791	28.3323	14.6915	12.6256	10.9193	9.72349	14.7643	-1.03518	7.14773e-05	0.00322317	down	1974.61	2036.43	809.95	958.24	4227.4	6681.81	3534.35	4550.9	123.278	117.936	43.3273	52.9054	215.863	372.728	226.706	247.387	-1.19263	2.12e-16	4.27e-14	-0.398537	0.24271	0.513386	down	noreg
ENSG00000125462	chr1	156374044	156400493	-	protein_coding	KNOWN	C1orf61	0	1384.19	2168.37	3665.96	2789.84	2979.55	3965.58	26.2212	49.9577	103.709	61.7183	70.6036	129.337	0.827906	7.19708e-05	0.00323332	up	16.1	10.3	57.91	7.62	123.96	2134.92	179.79	414.28	0.994568	1.33603	5.80943	0.65488	9.2367	216.098	17.4763	39.322	1.31324	0.256316	0.716406	-1.89585	0.109467	0.304682	noreg	noreg
ENSG00000174498	chr15	65619465	65670378	-	protein_coding	KNOWN	IGDCC3	1	890.41	467.349	241.859	264.926	385.488	281.173	3.87913	2.28865	1.33457	1.24999	2.42169	2.51789	-1.02487	7.42992e-05	0.00332551	down	2981.23	3904.69	3641.86	3301.58	1967.94	829.32	507.27	353.92	43.5058	66.5127	57.9666	53.0553	22.6194	13.5156	11.3267	6.28836	0.00344134	0.98605	0.996041	-1.66319	0.00158514	0.0115648	noreg	down
ENSG00000124570	chr6	2948393	2972090	-	protein_coding	KNOWN	SERPINB6	0	92.5843	75.553	186.154	166.02	183.16	195.779	0.784617	0.823749	2.32692	1.9054	1.91522	3.26506	0.964054	7.6573e-05	0.00341459	up	184.58	156.74	260.19	173.14	85.23	76.91	197.22	274.14	6.77177	7.49239	12.7427	8.25628	2.84338	3.93966	9.3849	12.6001	0.337406	0.309059	0.774138	1.57336	1.98e-06	3.35e-05	noreg	up
ENSG00000121716	chr7	99933702	99965454	+	protein_coding	KNOWN	PILRB	1	1261.89	1016.73	600.769	656.309	609.114	776.869	11.5374	13.218	8.87131	8.00075	7.96243	13.0356	-0.725036	7.77382e-05	0.00344106	down	918.62	583.47	992.93	859.15	939.42	1148.07	1002.61	1176.34	31.1412	24.0628	40.4651	37.9456	31.1789	56.0547	42.658	45.7746	0.29286	0.343095	0.800946	0.0959585	0.673875	0.838777	noreg	noreg
ENSG00000140400	chr15	75648133	75660971	-	protein_coding	KNOWN	MAN2C1	1	1449.34	1150.56	846.153	666.2	662.358	816.442	15.4185	17.5118	13.3533	11.5671	9.98239	17.5522	-0.733853	7.75786e-05	0.00344106	down	1403.69	888.94	1314.39	1214.13	1533.1	1649.37	2096.94	1815.65	76.0955	47.0915	76.2765	73.1202	90.7428	82.9316	125.726	105.684	0.13149	0.659836	0.89719	0.333157	0.0719309	0.226255	noreg	noreg
ENSG00000040731	chr5	24487209	24645087	-	protein_coding	KNOWN	CDH10	0	109.73	197.517	282.756	377.961	338.633	466.538	0.438456	0.966102	1.72136	2.11205	1.72482	3.32857	1.0403	7.96035e-05	0.00351072	up	368.09	196.78	196.4	180.76	406.76	282.62	140.35	110.47	5.77146	4.22603	4.08355	3.7638	6.09732	6.36126	3.25965	2.40476	-0.592758	0.143204	0.556919	-1.42289	4.56e-05	0.000547358	noreg	down
ENSG00000115507	chr2	63277192	63284971	+	protein_coding	KNOWN	OTX1	0	8.00111	20.5072	86.0256	49.4528	123.527	56.2345	0.169078	0.273454	1.22604	0.493706	1.30058	0.988301	1.35884	8.35394e-05	0.00365751	up	NA	NA	NA	NA	NA	NA	NA	NA	NA	NA	NA	NA	NA	NA	NA	NA	NA	NA	NA	NA	NA	NA	NA	NA
ENSG00000164904	chr5	125877533	125931110	-	protein_coding	KNOWN	ALDH7A1	1	301.756	292.498	511.218	480.398	468.549	556.791	2.69648	2.61116	6.19006	4.89024	5.43177	8.60171	0.712871	8.33128e-05	0.00365751	up	738.33	772.24	651.32	589.1	550.09	397.52	607.25	606.58	16.0119	28.3943	22.7944	21.0645	12.9615	10.8345	25.2897	25.5562	-0.293153	0.0501954	0.307653	0.392152	0.144104	0.368034	noreg	noreg
ENSG00000092820	chr6	159186773	159240444	-	protein_coding	KNOWN	EZR	1	836.688	712.357	1396.86	1140.24	1190.54	1535.69	3.56964	4.40856	8.86388	6.61627	7.14144	11.5084	0.712987	8.41539e-05	0.00365781	up	1788.95	2685.11	1411.76	1612.68	1483.71	1657.71	1231.93	1996.71	31.7175	57.4138	30.415	34.6225	22.6552	35.6154	27.9225	43.1301	-0.575021	0.0341974	0.241924	0.0726315	0.826552	0.92269	noreg	noreg
ENSG00000196123	chr16	67209505	67217943	-	protein_coding	KNOWN	KIAA0895L	0	2295.18	1467.89	957.564	1054.76	743.289	1126.08	11.9249	10.276	6.97046	8.02573	5.12579	9.75938	-0.851233	8.39386e-05	0.00365781	down	752.28	453.05	670.63	691.46	1357.8	1843.96	1101.67	1229.53	23.3537	15.3896	22.2003	23.1405	41.6741	58.4485	36.9397	37.5209	0.165676	0.608737	0.893579	-0.423589	0.100812	0.288339	noreg	noreg
ENSG00000091490	chr4	25749055	25865382	-	protein_coding	KNOWN	SEL1L3	0	116.588	185.644	310.961	269.164	379.099	363.789	0.578345	0.961407	1.50533	1.37828	2.39371	3.00852	0.964525	8.47383e-05	0.00366996	up	193.17	281.44	252.64	359.34	70.7	120.46	200.89	271.07	3.01721	6.24617	4.64484	7.53209	1.51067	2.6695	3.66082	5.44845	0.354973	0.293628	0.755734	1.33734	0.00174077	0.0125004	noreg	up
ENSG00000138653	chr4	115748919	116035032	-	protein_coding	KNOWN	NDST4	1	100.585	257.959	502.051	400.568	396.137	613.026	0.4842	1.49331	3.10558	2.40324	2.52116	4.88422	1.11626	9.08365e-05	0.00391997	up	118.05	200.21	149.4	98	238.25	218.68	216.48	162.64	1.98984	4.56018	3.39632	2.26528	4.15395	4.67918	5.56984	3.63471	-0.369119	0.412099	0.844294	-0.233555	0.42504	0.705798	noreg	noreg
ENSG00000159200	chr21	35885440	35987441	-	protein_coding	KNOWN	RCAN1	1	211.458	219.104	391.346	352.528	538.832	406.138	1.07319	1.91984	2.92133	2.57655	3.49992	4.12242	0.85848	9.13032e-05	0.00392604	up	321.95	390.13	212.35	253.72	1349.09	1437.18	668.71	967.67	8.8103	11.1981	7.59326	7.02681	34.6997	40.103	20.296	27.9002	-0.622245	0.00506027	0.0631561	-0.73432	0.00824732	0.0441161	noreg	down
ENSG00000197415	chr3	156977531	157251408	-	protein_coding	KNOWN	VEPH1	1	52.5787	74.4736	154.423	130.697	168.252	238.129	0.403356	0.920309	1.63673	1.15602	1.62823	3.2808	1.12733	9.31606e-05	0.00399165	up	600.97	661.27	213.19	273.32	758.32	356.75	61.46	113.54	17.43	27.1275	10.0895	10.753	15.8341	11.7447	1.68645	4.80924	-1.38688	2.18e-11	2.36e-09	-2.63846	2.4e-06	4e-05	down	down
ENSG00000131018	chr6	152442819	152958936	-	protein_coding	KNOWN	SYNE1	0	1363.62	1208.85	1803.72	1909.58	2131.9	1995.28	3.90797	3.34941	5.91351	5.15785	5.67171	9.46745	0.579768	9.51468e-05	0.00405327	up	1020.57	1216.14	1478.9	1014.86	1360.71	1335.25	1974.94	1238.74	9.48693	11.5576	13.999	11.187	10.4319	13.4323	19.8699	14.7603	0.150311	0.592106	0.893579	0.289695	0.374049	0.658072	noreg	noreg
ENSG00000172469	chr6	96025419	96057333	+	protein_coding	KNOWN	MANEA	1	133.733	209.39	356.09	345.463	313.076	358.235	0.441013	1.03576	1.70531	1.75008	1.47189	2.08519	0.884871	9.5272e-05	0.00405327	up	560.19	489.66	494.37	588.01	384.49	376.21	304.54	231.18	8.02177	7.72486	7.94417	10.1839	6.26316	6.59149	5.92189	4.43211	0.0327985	0.86887	0.973874	-0.470169	0.0758334	0.234611	noreg	noreg
ENSG00000074855	chr19	17434032	17445638	-	protein_coding	KNOWN	ANO8	1	580.652	400.431	261.602	250.09	272.61	260.345	1.96437	1.76353	1.0906	1.12109	1.10811	1.9015	-0.819793	0.000101455	0.00430112	down	198.53	157.88	250.12	256.98	276.98	378.06	310.96	354.95	4.91757	3.5842	4.15616	5.30915	4.44571	6.70006	6.60035	6.79869	0.498455	0.0284897	0.213655	0.0578674	0.842131	0.929633	noreg	noreg
ENSG00000151892	chr10	117816444	118032979	-	protein_coding	KNOWN	GFRA1	1	1124.73	1021.04	626.154	702.936	419.564	505.416	3.18437	2.86284	2.35021	2.05047	1.54333	1.48303	-0.828019	0.000104542	0.00441645	down	841.36	1186.39	835.97	900.53	579.15	1823.58	366.92	717.06	7.15277	11.2853	8.88992	10.1782	6.15812	17.7503	5.02308	8.44972	-0.233443	0.336082	0.794306	-1.11635	0.0982813	0.282917	noreg	noreg
ENSG00000049130	chr12	88886570	88974628	-	protein_coding	KNOWN	KITLG	1	174.881	242.849	408.974	474.04	330.114	426.966	0.897143	1.75785	2.08425	2.68215	2.12096	3.28704	0.867219	0.00010703	0.00449376	up	739.41	485.08	867.03	875.48	402.89	255.75	549.46	475.65	11.8602	8.59065	15.9333	15.2415	7.38803	3.94879	11.5491	7.86877	0.498565	0.0767779	0.394158	0.673734	0.0487324	0.170036	noreg	noreg
ENSG00000134278	chr18	12446511	12658133	-	protein_coding	KNOWN	SPIRE1	1	628.659	828.924	1258.65	1121.17	1126.65	1292.7	2.54906	5.26327	7.88614	7.08804	9.31039	13.5263	0.674544	0.000107119	0.00449376	up	1274.91	1067.41	625.3	678.39	1698.71	1973.69	745.76	799.91	13.565	14.017	9.8233	9.8963	22.6223	27.4105	16.2301	13.073	-0.855936	7.59e-07	3.6e-05	-1.21406	8.51e-11	2.92e-09	down	down
ENSG00000106605	chr7	43798279	43846939	+	protein_coding	KNOWN	BLVRA	0	77.7251	71.2357	181.923	146.945	153.343	178.423	0.983768	1.30927	3.44413	2.60308	2.65101	4.22745	0.976452	0.000111503	0.00466145	up	225.36	264.28	125.9	174.23	198.54	210.34	201.81	229.13	15.8653	18.5992	9.09223	12.2489	10.5637	14.8628	12.9537	16.2211	-0.718061	0.00920157	0.0987154	0.110096	0.637107	0.83619	noreg	noreg
ENSG00000132561	chr8	98881068	99048944	+	protein_coding	KNOWN	MATN2	0	88.0123	85.2669	165	200.637	281.129	178.423	1.03128	1.02712	2.82857	1.75795	4.16126	3.12553	1.02079	0.000123151	0.00513056	up	275.8	145.3	136.81	138.29	182.07	87.1	1421.81	823.44	5.91898	5.12518	3.57658	4.23786	2.63348	2.25617	34.815	16.6525	-0.624933	0.135782	0.542278	3.09719	2.94e-09	8.2e-08	noreg	up
ENSG00000132975	chr13	27329341	27334922	-	protein_coding	KNOWN	GPR12	0	100.585	186.724	323.654	327.801	336.503	275.619	0.323277	0.677255	1.21448	1.13222	1.33733	1.25519	0.962659	0.000126545	0.00525381	up	NA	NA	NA	NA	NA	NA	NA	NA	NA	NA	NA	NA	NA	NA	NA	NA	NA	NA	NA	NA	NA	NA	NA	NA
ENSG00000182272	chr11	369796	382116	+	protein_coding	KNOWN	B4GALNT4	0	2201.45	1330.81	892.692	965.036	711.343	1070.54	16.3433	11.804	8.40841	8.91592	5.96935	12.4801	-0.847392	0.000131486	0.00544017	down	1591.49	1133.77	1750.01	1490.72	2933.51	2642.7	2357.45	2576.69	46.7273	38.6218	55.0916	48.2951	56.3192	100.641	89.2266	93.4097	0.2409	0.35238	0.807214	-0.141965	0.386815	0.668443	noreg	noreg
ENSG00000107338	chr9	37919131	38069210	-	protein_coding	KNOWN	SHB	0	107.444	63.6804	217.885	192.866	221.496	170.092	0.568222	0.399558	1.48814	1.1735	1.34278	1.552	1.01346	0.000132812	0.0054762	up	32.19	38.9	72.18	83.85	116.22	227.95	135.76	168.78	0.742112	0.928325	1.7425	2.06476	2.09354	5.46362	3.68451	4.0764	1.12348	0.00157956	0.0262485	-0.142831	0.761364	0.889465	up	noreg
ENSG00000044524	chr3	89156674	89531284	+	protein_coding	KNOWN	EPHA3	1	2367.19	2126.28	1082.37	1547.17	762.457	1151.07	6.80614	7.28111	3.9143	5.25702	2.80014	5.05642	-0.865574	0.000135646	0.00557399	down	5775.74	5159.72	2700.97	2858.39	3415.82	2719.61	2939.02	3113.72	58.4555	67.5411	34.489	36.019	37.015	37.3148	45.5573	45.29	-0.986337	7.04e-15	1.23e-12	0.0151227	0.94255	0.979869	down	noreg
ENSG00000170390	chr4	150999426	151178609	+	protein_coding	KNOWN	DCLK2	1	1336.19	1030.76	654.359	818.797	562.259	584.561	4.43871	5.04324	3.47262	4.11351	3.33465	3.85856	-0.771626	0.000143521	0.00587752	down	1601.15	481.65	720.15	758.97	1130.21	1261.12	849.42	952.32	27.3624	9.68576	14.0539	14.5515	16.1879	23.3447	18.8057	18.9589	-0.505554	0.400803	0.837857	-0.374117	0.0412986	0.150567	noreg	noreg
ENSG00000105088	chr19	9964394	10047228	-	protein_coding	KNOWN	OLFM2	0	430.917	298.974	205.192	185.095	136.305	162.455	3.5374	3.90791	2.4793	2.49393	2.65889	3.05659	-0.923988	0.000148883	0.00607645	down	97.66	139.58	306.36	217.78	358.34	1046.15	1576.83	1743.03	3.68436	8.67768	18.2898	10.908	16.5346	50.0109	71.6911	75.5708	1.13702	0.00129395	0.0223929	1.27491	0.0260613	0.106524	up	noreg
ENSG00000148053	chr9	87283466	87638505	+	protein_coding	KNOWN	NTRK2	0	2991.27	2642.2	1302.37	1930.07	1088.31	792.143	7.28171	8.84598	4.5569	6.09595	3.83443	3.18122	-0.964663	0.000150296	0.00608582	down	1545.35	3757.1	545.57	642.46	10082.8	13006	1033.79	2558.28	13.3466	46.5524	6.32943	8.28573	87.4056	164.972	14.3658	33.4029	-2.16775	6.02e-06	0.000241407	-2.6525	2.12e-07	4.45e-06	down	down
ENSG00000162493	chr1	13909960	13944452	+	protein_coding	KNOWN	PDPN	1	344.048	237.452	72.6282	123.632	159.733	82.6161	3.66101	2.38293	0.973037	1.1581	1.23437	1.39678	-1.11342	0.000150629	0.00608582	down	900.38	1479.27	219.07	289.65	843.54	438.29	191.72	217.88	22.5016	52.7641	7.48973	11.5915	18.2048	14.9955	7.70869	8.61899	-2.23688	1.01e-10	1.01e-08	-1.61123	0.000170826	0.00175552	down	down
ENSG00000177182	chr8	61969717	62414204	+	protein_coding	KNOWN	CLVS1	1	66.2949	123.043	196.731	249.383	293.908	197.862	0.307165	1.0623	1.68055	2.365	3.99892	3.77539	1.04731	0.000150056	0.00608582	up	145.95	345.51	44.48	30.49	418.38	440.14	36.69	47.05	5.64324	15.8874	1.95442	1.28755	17.1963	10.0496	1.60241	0.90575	-2.71824	2.29e-06	9.86e-05	-3.32387	2.1e-32	5.1e-30	down	down
ENSG00000152402	chr11	106555148	106889250	-	protein_coding	KNOWN	GUCY1A2	0	221.745	317.322	455.513	605.443	466.419	504.028	0.759671	1.01894	1.51233	2.01217	1.77106	2.12425	0.819551	0.000152291	0.00613237	up	453.95	415.29	126.74	205.8	225.65	399.37	432.96	438.83	5.81755	5.93065	1.712	2.66102	2.50869	5.14571	6.69142	7.1455	-1.39966	9.28e-06	0.000351808	0.514431	0.182309	0.428716	down	noreg
ENSG00000149256	chr11	78363876	79151992	-	protein_coding	KNOWN	TENM4	1	717.814	779.275	1101.41	1066.06	1335.37	1321.86	3.41013	4.44814	6.21638	4.23942	6.95475	9.40917	0.644799	0.000153215	0.00614903	up	350.92	498.81	812.47	633.75	711.83	1092.48	693.48	752.86	38.2481	18.6623	13.4773	10.1399	8.8562	60.4942	84.5333	15.0078	0.759891	0.00941203	0.100109	-0.284823	0.364636	0.650172	noreg	noreg
ENSG00000143434	chr1	151104161	151119104	-	protein_coding	KNOWN	SEMA6C	0	601.227	438.207	266.538	303.781	308.816	258.956	2.18924	2.1985	1.8674	1.44723	1.89231	1.49851	-0.787767	0.000153838	0.00615351	down	250.05	170.47	300.48	313.61	591.74	693.11	435.72	621.93	4.86275	3.50916	5.86861	5.27471	14.5155	10.0182	7.57278	11.004	0.53568	0.0600647	0.342816	-0.247251	0.399098	0.68174	noreg	noreg
ENSG00000151006	chr16	31094746	31100949	-	protein_coding	KNOWN	PRSS53	0	362.336	347.544	188.269	154.01	146.954	218.69	0.990619	1.56519	0.938713	0.69592	0.543871	1.24031	-0.87243	0.000159015	0.00633955	down	71.9	44.62	92.33	74.05	100.72	159.38	278.86	274.14	1.16062	0.746162	1.34545	1.05968	1.37457	2.23282	4.27883	4.15526	0.505062	0.228864	0.68728	1.12274	0.00147287	0.0108824	noreg	up
ENSG00000185189	chr8	144915764	144924200	-	protein_coding	KNOWN	NRBP2	0	581.795	479.222	322.243	311.553	323.725	292.975	2.28895	2.60147	1.93737	1.82838	2.12226	2.32332	-0.705128	0.000161725	0.0064263	down	407.8	193.35	313.91	204.72	548.16	1060.05	759.52	624.99	8.01869	5.74206	7.56392	5.40442	9.46803	24.2666	18.9817	16.0631	-0.220661	0.65957	0.897051	-0.181068	0.670975	0.837167	noreg	noreg
ENSG00000160271	chr9	135973107	136039301	-	protein_coding	KNOWN	RALGDS	0	1388.76	1100.91	853.91	707.175	726.251	772.01	4.93964	5.35434	3.88389	4.94217	4.23859	5.6041	-0.654197	0.00016425	0.00650515	down	1125.74	879.78	1256.48	1210.87	1879.81	2550.04	1566.74	1848.39	18.5741	17.8296	27.2797	24.8957	26.2735	54.0877	35.5916	44.8833	0.289168	0.146933	0.564663	-0.341297	0.197731	0.453587	noreg	noreg
ENSG00000088305	chr20	31350191	31397162	+	protein_coding	KNOWN	DNMT3B	0	857.262	561.251	408.269	382.906	391.877	300.612	3.02996	2.62346	2.12572	1.85049	2.00735	1.9674	-0.832548	0.000166318	0.00655142	down	1226.62	1407.2	865.35	1242.45	1092.44	1112.86	334.81	569.76	18.0423	25.3822	15.7015	21.7496	15.382	21.0478	6.76364	10.9006	-0.333623	0.182168	0.621944	-1.25265	0.000348117	0.00326419	noreg	down
ENSG00000142156	chr21	47401651	47424964	+	protein_coding	KNOWN	COL6A1	0	1448.2	818.131	626.859	607.563	543.091	606.777	4.28898	3.52169	2.67435	2.28961	2.27563	3.12041	-0.82418	0.00016689	0.00655142	down	1252.38	1009.06	2138.62	1945.88	2561.62	2884.55	4258.09	7642.11	20.3107	20.4163	41.1416	37.04	32.9864	49.9782	97.7584	149.269	0.843587	1.15e-05	0.000425497	1.16048	0.00175497	0.0125788	up	up
ENSG00000160789	chr1	156052364	156109880	+	protein_coding	KNOWN	LMNA	1	897.268	486.777	358.205	340.518	359.931	314.497	7.21026	5.9616	4.5239	4.49744	7.21413	5.13594	-0.88382	0.00016705	0.00655142	down	734.04	647.54	731.9	860.24	1217.37	1235.18	2447.35	3243.63	35.4644	24.9938	31.0965	35.8301	46.9462	45.2256	89.081	104.301	0.193522	0.271464	0.735588	1.24821	8.38e-08	1.87e-06	noreg	up
ENSG00000198826	chr15	32907345	32932150	+	protein_coding	KNOWN	ARHGAP11A	1	403.485	342.147	628.974	620.986	583.557	837.27	2.42053	2.63761	3.46159	4.4287	4.00427	5.3145	0.767085	0.00016818	0.0065743	up	2064.76	2145.12	2648.09	2705.94	868.72	338.21	865.93	795.82	30.464	47.2411	61.4966	58.6942	15.3795	6.9181	22.2868	15.3904	0.337033	0.000329719	0.00729329	0.496915	0.347035	0.632755	up	noreg
ENSG00000198732	chr14	70320848	70499083	+	protein_coding	KNOWN	SMOC1	0	374.909	158.661	64.8718	89.7215	127.786	83.3104	2.2225	1.36573	0.43192	0.671682	1.78626	0.973459	-1.16371	0.000170163	0.00663029	down	905.75	772.24	535.49	517.23	1433.34	451.26	48.62	64.44	17.958	20.3516	11.9956	12.3832	27.6634	10.5322	1.56492	3.21338	-0.682298	5.66e-05	0.00166625	-4.02464	4.43e-10	1.39e-08	down	down
ENSG00000243696	chr3	52847298	52869745	-	protein_coding	KNOWN	MUSTN1	0	147.449	90.6636	31.0256	21.194	53.2442	15.9678	1.13617	1.0126	0.412062	0.0595703	0.34397	0.263798	-1.28336	0.000171948	0.00667823	down	44	58.35	52.04	62.07	80.38	36.14	60.54	41.94	2.05594	4.02597	0.59863	2.85977	4.79579	1.922	1.20067	0.626558	0.146308	0.698502	0.912866	-0.148835	0.81364	0.917249	noreg	noreg
ENSG00000164258	chr5	52856463	52979168	+	protein_coding	KNOWN	NDUFS4	1	430.917	541.823	292.628	262.1	255.572	293.669	9.97967	17.0433	10.3432	8.09273	7.94362	13.3526	-0.742306	0.000175974	0.00681262	down	1051.69	950.72	524.58	690.37	657.6	769.09	706.32	768.2	100.656	121.899	69.2753	89.9101	59.1468	99.0084	97.5423	100.778	-0.732769	0.000510961	0.0103991	0.0819561	0.681419	0.843557	down	noreg
ENSG00000167615	chr19	54960065	54973217	+	protein_coding	KNOWN	LENG8	1	1285.89	1048.03	815.128	704.349	698.564	666.483	4.32684	5.09466	4.44303	4.91131	3.71394	4.79974	-0.647248	0.000181524	0.00700496	down	897.16	526.27	1018.95	805.79	1170.89	1007.23	1586.01	1332.84	16.1678	12.0647	20.9056	15.7189	18.8244	19.9724	27.9149	24.0468	0.349569	0.32817	0.789036	0.457731	0.0357463	0.135074	noreg	noreg
ENSG00000182168	chr4	96083655	96470357	-	protein_coding	KNOWN	UNC5C	1	704.098	790.068	229.167	490.995	208.717	166.621	1.54241	1.89698	0.789016	1.05586	0.543751	0.51149	-1.11472	0.000182664	0.00702642	down	574.14	280.3	872.9	1294.71	194.66	154.74	525.61	550.32	4.56652	2.20005	7.85591	13.6824	1.07765	1.2371	7.97082	6.35128	1.32936	0.00316187	0.0446053	1.65734	3.54e-12	1.46e-10	up	up
ENSG00000101134	chr20	53092136	53267710	+	protein_coding	KNOWN	DOK5	0	101.728	207.231	388.525	280.468	349.282	414.469	0.692531	1.88712	4.18826	2.86616	3.6942	5.39117	0.998701	0.000184076	0.00705818	up	326.24	218.52	270.26	157.89	185.95	692.18	1490.61	1021.88	10.6036	8.75499	9.96715	5.5962	5.2822	25.3107	58.9297	36.5398	-0.353836	0.407716	0.841813	1.55189	0.0237861	0.0993472	noreg	noreg
ENSG00000109339	chr4	86936276	87515284	-	protein_coding	KNOWN	MAPK10	1	1681.38	1535.88	1029.49	1122.58	760.328	908.778	13.7155	17.6242	12.0158	13.1246	10.4357	14.3052	-0.690902	0.000184878	0.00706646	down	4909.7	2314.44	1796.17	2114.66	5166.82	2992.96	1123.69	1961.93	183.215	98.7414	80.5996	106.515	217.448	101.317	47.7061	79.4339	-0.897399	0.0336432	0.239991	-1.36969	0.00237872	0.0162129	noreg	down
ENSG00000181449	chr3	181429714	181432221	+	protein_coding	KNOWN	SOX2	1	801.254	1007.01	1790.32	1442.61	1248.04	1713.42	4.44073	6.7347	13.0519	9.63315	8.48102	15.1472	0.717056	0.000186093	0.00709037	up	3919.17	2750.33	2198.21	2719.01	4693.24	2775.21	1183.31	1151.79	96.245	73.6989	61.5081	75.2615	92.6139	74.6859	42.7087	34.713	-0.451588	0.0876263	0.4254	-1.64217	2.09e-06	3.52e-05	noreg	down
ENSG00000139636	chr12	49490919	49504683	-	protein_coding	KNOWN	LMBR1L	0	1786.53	1021.04	787.628	755.921	736.9	773.398	19.5718	16.9261	14.1182	10.4657	9.14916	16.5505	-0.789199	0.000192285	0.00730317	down	592.38	557.16	647.96	611.97	1072.1	1123.06	1197.07	1262.26	34.6536	39.3447	41.9995	41.3484	70.3206	69.0848	77.5866	88.1841	0.122911	0.388282	0.831003	0.19849	0.184671	0.43306	noreg	noreg
ENSG00000146151	chr6	55299167	55444012	-	protein_coding	KNOWN	HMGCLL1	0	225.174	265.515	482.307	488.876	347.152	468.621	1.29364	2.04904	4.18324	3.69123	3.04879	4.64139	0.785463	0.000198405	0.00751193	up	47.22	21.74	52.04	54.45	209.19	372.5	428.38	480.76	1.27836	0.695175	1.59282	1.56571	6.94617	11.0004	15.4319	15.7976	0.615694	0.267056	0.72949	0.678284	0.0838628	0.252235	noreg	noreg
ENSG00000158747	chr1	19967048	19984945	+	protein_coding	KNOWN	NBL1	0	25.1464	35.6178	100.128	85.4827	91.5801	74.9794	0.205732	0.416144	1.52465	0.885826	1.77386	0.84824	1.13179	0.000208315	0.00786242	up	68.68	121.27	706.72	349.54	56.17	206.63	539.37	1213.16	2.56293	5.62284	25.6815	15.6026	2.54755	10.6064	23.5707	46.1191	2.47149	1.93e-06	8.45e-05	2.76889	0.000258214	0.00252464	up	up
ENSG00000204186	chr2	207139387	207179148	+	protein_coding	KNOWN	ZDBF2	0	1217.31	1147.33	2271.22	2329.93	1443.98	2547.22	1.37759	1.7185	3.72992	3.48134	2.18866	4.98285	0.77919	0.000210273	0.00791151	up	813.45	883.22	1077.7	1170.58	1545.69	1490.92	3711.38	3622.1	4.58203	5.40718	6.65321	7.18429	8.47019	9.16813	25.2937	22.4619	0.395906	0.00239616	0.0361264	1.30689	3e-22	3.21e-20	up	up
ENSG00000150361	chr13	70274726	70682591	-	protein_coding	KNOWN	KLHL1	0	425.202	667.025	184.038	327.801	178.901	114.552	1.2397	2.68522	0.780456	1.2847	0.826053	0.647764	-1.10673	0.000212379	0.00796585	down	3.22	16.02	5.88	13.07	459.06	874.72	55.04	235.27	0.0438824	0.252345	0.0934985	0.313184	6.70912	15.4643	0.97741	4.06467	-0.0356308	0.972247	0.9935	-2.1696	0.00518901	0.0305914	noreg	down
ENSG00000164604	chr7	112720468	112727833	-	protein_coding	KNOWN	GPR85	0	262.894	330.274	597.243	548.219	417.435	676.897	1.59059	2.3899	3.8549	3.09179	2.66309	5.38652	0.820164	0.00021556	0.00806007	up	57.95	37.75	48.68	23.96	188.85	646.78	119.25	111.5	0.93442	0.970835	1.13691	0.481923	3.17631	17.3955	4.75599	5.25935	-0.403112	0.508737	0.888688	-1.82226	0.00641458	0.0361545	noreg	down
ENSG00000124529	chr6	26027124	26027480	-	protein_coding	KNOWN	HIST1H4B	1	827.544	930.381	1652.11	1145.19	1520.66	1538.47	53.3727	83.2747	179.93	94.2341	122.703	221.115	0.682494	0.000217739	0.00811635	up	3809.71	3884.09	4102.65	4599.56	1048.86	534.66	427.46	721.15	1069.12	1480.52	1682.97	1852.79	287.698	204.375	178.982	273.597	0.16714	0.139285	0.548237	-0.429783	0.382853	0.664773	noreg	noreg
ENSG00000182196	chr12	123464333	123467456	+	protein_coding	KNOWN	ARL6IP4	1	1105.3	833.241	565.513	604.737	613.373	604.695	13.4713	15.1207	10.8871	11.0548	11.0917	12.9705	-0.651276	0.000224138	0.00832908	down	1577.54	2060.46	1615.71	1817.39	1408.16	1200.89	1312.65	1591.64	89.6313	159.154	123.29	139.366	65.0279	85.3122	98.0146	115.543	-0.0938216	0.650577	0.893579	0.188872	0.390973	0.67326	noreg	noreg
ENSG00000066629	chr14	100204030	100408397	+	protein_coding	KNOWN	EML1	1	502.927	650.835	1102.82	813.851	956.266	1064.98	3.71493	5.31973	7.67049	4.74877	6.63797	9.78949	0.709979	0.000227239	0.00839252	up	1271.69	1430.08	1039.93	1115.04	990.75	1068.39	1014.53	790.7	19.2096	37.3341	27.1188	25.9352	21.7502	24.854	36.4037	19.7483	-0.336291	0.0137983	0.130675	-0.154333	0.514185	0.771176	noreg	noreg
ENSG00000134871	chr13	110958159	111165374	+	protein_coding	KNOWN	COL4A2	0	2119.15	1502.42	1181.79	1034.27	922.19	1151.77	3.97241	5.76061	4.33834	3.15619	4.3813	5.36418	-0.693717	0.000227163	0.00839252	down	8481.17	7912.34	9319.94	11865.9	6030.7	4402.34	6986.14	10524.7	95.704	81.2633	97.7628	124.486	67.117	45.8499	58.3138	120.792	0.358338	0.0457255	0.290149	0.780694	0.0199542	0.0875353	noreg	noreg
ENSG00000115963	chr2	151324709	151395525	-	protein_coding	KNOWN	RND3	0	4242.88	4852.66	2836.73	2944.56	1556.86	2237.58	32.1102	44.7815	28.8816	24.4998	17.3657	26.1139	-0.819669	0.000229938	0.00846624	down	3941.71	1796.18	2018.59	2472.91	6535.28	12329.5	2989.47	6375.76	88.3524	45.6972	52.148	64.3559	145.893	323.343	82.7384	169.954	-0.365712	0.405496	0.841758	-0.978319	0.0665708	0.213897	noreg	noreg
ENSG00000167383	chr19	44921685	44952766	-	protein_coding	KNOWN	ZNF229	0	524.644	556.933	323.654	321.443	355.671	339.49	2.35899	2.96169	2.47617	2.33147	1.92898	2.80017	-0.646694	0.000232606	0.00853835	down	549.46	551.44	462.47	393.1	716.67	848.78	601.75	457.24	8.06181	10.0347	8.2684	5.75881	9.62352	16.2922	8.71304	5.78723	-0.372205	0.0394285	0.263968	-0.528351	0.0499619	0.17294	noreg	noreg
ENSG00000105409	chr19	42470734	42501649	-	protein_coding	KNOWN	ATP1A3	0	1811.68	1451.7	967.435	1155.08	934.969	786.589	7.9875	8.57687	5.46653	6.74548	5.39428	6.96086	-0.701099	0.000240241	0.00876516	down	159.9	122.41	131.78	164.43	1380.08	1778.17	554.05	1334.89	3.0377	2.26888	2.45349	2.99798	18.2314	33.1317	10.4614	25.4659	0.0574803	0.854492	0.971136	-0.70968	0.162105	0.396591	noreg	noreg
ENSG00000149948	chr12	66217911	66360075	+	protein_coding	KNOWN	HMGA2	1	86.8692	430.652	835.577	657.722	788.015	999.031	0.29128	2.03437	4.07107	3.06718	3.94385	5.95198	1.16848	0.000240013	0.00876516	up	4737.99	5954.85	11127	10354.4	499.73	266.86	3801.28	2064.22	55.9277	87.8656	179.369	163.748	5.22711	3.96902	78.5235	31.8763	0.997629	6.01e-08	3.57e-06	2.97278	2.36e-09	6.67e-08	up	up
ENSG00000104852	chr19	49588676	49611862	+	protein_coding	KNOWN	SNRNP70	1	3035.85	2139.23	1556.22	1553.52	1328.98	1757.85	20.9537	19.8983	15.3092	13.7153	12.5794	22.1966	-0.681652	0.000242517	0.00882145	down	4095.17	3665.58	4502.17	4936.03	3733.48	4434.77	3327.04	3743.83	132.023	141.83	186.711	209.532	94.1894	148.799	162.576	159.28	0.27174	0.0400122	0.266606	-0.173884	0.377113	0.661063	noreg	noreg
ENSG00000077080	chr7	100240720	100254084	-	protein_coding	KNOWN	ACTL6B	0	810.399	424.176	310.256	318.617	308.816	273.536	8.1166	5.65914	4.11225	4.04861	4.56843	5.22639	-0.887114	0.000254233	0.00921979	down	42.93	19.45	26.02	39.2	280.86	574.5	126.59	343.7	1.91672	1.37935	1.32348	1.81973	11.0636	27.9188	6.59973	16.99	0.0504121	0.947266	0.986689	-0.831714	0.204375	0.462735	noreg	noreg
ENSG00000104341	chr8	98787285	98865241	+	protein_coding	KNOWN	LAPTM4B	1	867.549	970.316	1510.38	1425.65	1262.95	1344.07	7.31121	8.02577	11.5427	10.1902	10.612	12.6411	0.565838	0.000258386	0.00934225	up	3223.77	3062.66	2805.89	3030.44	2292.38	2804.86	1966.69	2030.46	74.3095	86.1265	78.0066	90.6458	54.9962	83.5426	66.2519	58.3855	-0.117552	0.272087	0.736429	-0.316224	0.112624	0.311481	noreg	noreg
ENSG00000173406	chr1	57460451	59012406	-	protein_coding	KNOWN	DAB1	1	69.724	152.185	257.372	238.08	338.633	244.377	0.32654	0.922302	1.39011	1.60627	2.32988	2.48058	1.01946	0.000260252	0.00938154	up	241.46	159.02	90.65	135.02	140.43	206.63	52.29	58.31	6.05699	4.29667	2.6175	4.5408	2.86078	4.57014	0.949328	1.54049	-0.840836	0.0297544	0.219834	-1.6158	2.43e-05	0.000317353	noreg	down
ENSG00000138795	chr4	108968701	109090112	-	protein_coding	KNOWN	LEF1	0	77.7251	294.657	628.974	435.891	562.259	502.639	0.690122	3.51917	7.64295	4.99887	5.68808	9.51748	1.11789	0.000263323	0.00946391	up	74.05	54.92	235.85	260.25	83.29	15.75	410.03	346.76	1.67444	1.67438	7.21414	7.6441	1.89959	0.699941	13.6578	11.9959	1.93277	1.66e-12	2.14e-10	2.96994	0.00022453	0.00222855	up	up
ENSG00000143850	chr1	204187979	204346793	-	protein_coding	KNOWN	PLEKHA6	0	603.513	363.734	172.051	194.279	310.946	166.621	1.34485	1.452	0.42058	0.480938	3.43705	0.540615	-0.992515	0.000268183	0.00960631	down	232.88	84.66	237.53	362.61	672.12	666.24	565.97	765.13	1.78253	0.725551	2.25749	3.55881	5.90053	9.79676	7.96044	9.40515	0.904074	0.125982	0.522847	0.0259294	0.919537	0.967592	noreg	noreg
ENSG00000188042	chr2	235401685	235405697	-	protein_coding	KNOWN	ARL4C	0	1082.44	991.903	542.243	741.085	430.213	560.262	3.25057	4.01048	2.4491	3.07738	1.71467	2.98799	-0.773973	0.000268881	0.00960631	down	1076.38	1986.09	784.77	679.48	1840.11	1979.25	1591.51	1259.19	17.0972	33.1817	13.5042	11.5851	25.1096	33.8205	30.2476	21.4268	-1.07224	0.00382658	0.0517329	-0.386537	0.0845635	0.253839	noreg	noreg
ENSG00000122584	chr7	8473585	8792593	+	protein_coding	KNOWN	NXPH1	0	174.881	83.1083	253.846	335.572	291.778	295.752	0.959179	0.644199	1.92981	2.2275	2.02069	3.21169	0.977937	0.000270005	0.00961669	up	42.93	3.43	37.77	63.16	54.23	84.32	22.93	34.78	0.785047	0.0777636	1.66405	1.43786	0.912693	3.75618	1.37752	1.64699	1.10626	0.354897	0.809368	-1.23042	0.019685	0.0866123	noreg	noreg
ENSG00000197872	chr2	16730727	16847599	-	protein_coding	KNOWN	FAM49A	1	252.607	273.07	502.756	460.617	368.45	544.295	0.95819	1.16489	2.33597	1.82796	2.31966	2.78762	0.761005	0.000270769	0.00961669	up	206.05	265.42	109.95	148.09	704.08	906.23	172.45	326.31	2.88664	4.32695	2.40201	2.40277	9.01605	14.6722	3.11541	4.55973	-0.881101	0.00282347	0.0409632	-1.65836	8.66e-05	0.000959981	down	down
ENSG00000134504	chr18	24034874	24237365	-	protein_coding	KNOWN	KCTD1	1	646.947	493.253	277.115	288.239	383.358	224.244	4.08489	5.07185	2.23633	3.06616	5.73217	2.93541	-0.848298	0.000273911	0.00969969	down	628.87	299.74	536.33	597.81	452.28	378.06	315.55	400.98	17.8611	6.96099	19.9098	19.5351	9.6764	9.29916	9.65259	11.0908	0.276829	0.520177	0.892828	-0.178599	0.495778	0.761513	noreg	noreg
ENSG00000074800	chr1	8921061	8939308	-	protein_coding	KNOWN	ENO1	1	28860	24473.8	20168.1	17329.7	14378.1	16234.4	212.938	249.722	225.206	172.524	145.413	217.939	-0.60672	0.000283667	0.0100157	down	12978.8	15122.2	13481.3	16728.9	7232.58	6709.61	6851.29	9609.16	453.278	598.655	536.693	664.935	231.968	266.89	295.835	387.994	0.0933171	0.61399	0.893579	0.273238	0.288662	0.569819	noreg	noreg
ENSG00000129990	chr19	55682567	55691809	-	protein_coding	KNOWN	SYT5	0	482.353	400.431	178.397	246.557	285.389	211.053	2.39871	3.09727	1.60618	1.9087	1.62126	2.20166	-0.833578	0.000291107	0.0102185	down	24.68	19.45	30.22	21.78	224.69	423.46	50.45	123.77	1.17482	0.488118	0.741481	0.739921	7.72084	12.1978	1.04971	3.06252	0.228904	0.661683	0.898162	-1.86379	0.00258635	0.0173382	noreg	down
ENSG00000151640	chr10	134000404	134019280	+	protein_coding	KNOWN	DPYSL4	0	1616.23	1135.45	871.538	899.334	717.732	701.196	8.23542	8.40503	7.23514	6.15621	6.17724	7.0529	-0.716069	0.000290736	0.0102185	down	1328.57	983.89	1133.94	1438.45	1425.6	2041.33	582.48	901.18	34.5435	29.3362	30.7901	41.5085	32.1432	57.9247	18.1418	27.3821	0.141717	0.578958	0.893579	-1.19138	0.00107586	0.00838615	noreg	down
ENSG00000133818	chr11	14299472	14386052	-	protein_coding	KNOWN	RRAS2	0	165.737	256.88	416.025	394.209	347.152	433.908	1.77757	2.85815	5.14559	4.21163	3.88186	5.97102	0.811528	0.000296746	0.0102843	up	598.82	800.84	552.28	603.26	402.89	392.88	486.17	522.7	21.3834	31.9329	23.2223	24.9862	14.0213	16.8632	22.4245	22.284	-0.286453	0.202792	0.652973	0.376845	0.0339727	0.13012	noreg	noreg
ENSG00000140443	chr15	99192200	99507759	+	protein_coding	KNOWN	IGF1R	1	1525.93	1126.82	755.897	875.314	866.816	703.973	6.67161	4.2542	3.47163	3.16237	8.63116	3.136	-0.673893	0.000295436	0.0102843	down	1997.15	2341.9	2203.25	2097.24	1925.33	1657.71	6311.92	3827.71	21.1466	33.0864	26.1796	27.4958	20.6912	19.1416	82.9187	46.0038	-0.0219724	0.887663	0.977601	1.5372	9.3e-06	0.000134458	noreg	up
ENSG00000178718	chr15	75246757	75249805	-	protein_coding	KNOWN	RPP25	0	51.4357	67.9977	137.5	161.075	146.954	114.552	0.205433	0.37951	1.08016	0.891255	1.12935	1.07468	0.992732	0.000295705	0.0102843	up	45.07	80.08	56.24	63.16	30.99	122.31	50.45	65.47	1.42673	3.43994	2.0884	2.30517	0.540205	4.73464	2.33515	2.59453	-0.0777581	0.864656	0.973123	-0.370135	0.642195	0.83619	noreg	noreg
ENSG00000196104	chr4	167654535	168155947	-	protein_coding	KNOWN	SPOCK3	0	132.59	269.832	401.218	534.796	355.671	488.754	1.23213	1.6781	2.87641	3.83401	2.34514	4.27519	0.952958	0.000297254	0.0102843	up	21.46	30.89	608.52	178.58	228.56	1280.58	407.28	309.94	1.19791	1.12145	25.7062	7.68144	7.15459	39.7793	16.6535	9.56631	3.90927	6.02e-08	3.57e-06	-1.03845	0.206618	0.465558	up	noreg
ENSG00000213722	chr6	31694815	31698394	-	protein_coding	KNOWN	DDAH2	0	3235.88	1667.56	1355.96	1273.06	1171.37	1396.14	30.0738	20.7508	18.5008	15.7773	13.8002	23.9751	-0.810638	0.000294755	0.0102843	down	2289.05	2146.26	2296.41	2391.25	2240.09	2203.49	2312.51	2791.5	136.096	133.453	143.481	153.693	129.587	135.856	158.344	178.398	0.0697162	0.514908	0.890694	0.234053	0.211672	0.472558	noreg	noreg
ENSG00000112186	chr6	17393447	17558023	+	protein_coding	KNOWN	CAP2	0	138.305	181.327	306.731	271.99	357.801	279.784	0.853188	1.45596	2.19624	1.86442	2.89511	2.16669	0.813901	0.000304614	0.0105087	up	303.7	260.85	266.91	339.74	183.04	199.22	162.36	179.01	5.65237	6.73064	6.18208	8.92032	3.17785	5.66399	5.14855	5.00559	0.091997	0.70248	0.914291	-0.128857	0.588269	0.814899	noreg	noreg
ENSG00000124357	chr2	71291474	71306935	+	protein_coding	KNOWN	NAGK	0	898.411	771.72	496.41	541.155	577.167	520.69	7.39697	9.70781	6.33701	6.27344	6.2163	7.13505	-0.607831	0.000306756	0.0105223	down	309.07	355.8	275.3	285.29	356.4	500.37	608.17	653.64	9.91755	13.9579	8.34969	11.7038	13.1129	22.8322	26.67	30.2074	-0.255884	0.155909	0.581842	0.592813	0.0337994	0.129568	noreg	noreg
ENSG00000177679	chr7	75831216	75916605	+	protein_coding	KNOWN	SRRM3	0	411.486	291.419	159.359	197.105	204.458	156.207	2.68743	2.37469	1.21421	1.8719	2.06012	1.78982	-0.85219	0.000306018	0.0105223	down	24.68	34.32	33.57	42.47	322.5	431.8	117.41	277.21	0.794975	0.788552	1.0327	1.08213	8.86314	14.5286	3.80386	10.7258	0.354972	0.446417	0.865429	-0.902776	0.0872184	0.259932	noreg	noreg
ENSG00000118257	chr2	206546714	206662857	+	protein_coding	KNOWN	NRP2	0	723.529	1043.71	1557.63	1619.23	1269.34	1448.91	2.62706	5.31695	7.26351	8.29127	7.27	7.98778	0.682819	0.00031659	0.0107691	up	2439.29	449.62	1671.11	1674.74	632.42	1787.44	2642.73	1881.12	29.9696	8.31432	24.6325	27.223	8.85807	31.0381	32.2469	27.5807	0.200001	0.793944	0.948155	0.937907	0.105931	0.298086	noreg	noreg
ENSG00000154124	chr5	14664773	14699820	+	protein_coding	KNOWN	FAM105B	0	344.048	350.782	573.269	520.667	521.793	625.522	1.1834	1.01267	2.71052	2.84142	2.42001	3.45312	0.645476	0.000316024	0.0107691	up	1013.06	1086.86	918.23	999.62	793.18	615.27	851.25	712.96	10.4855	15.3867	15.9601	11.9855	7.07249	8.67781	14.2434	12.9695	-0.141091	0.264801	0.727147	0.186813	0.47126	0.741073	noreg	noreg
ENSG00000164199	chr5	89825161	90460038	+	protein_coding	KNOWN	GPR98	1	5086.42	2806.25	1714.17	2734.74	1420.56	1477.37	5.50965	5.08058	3.9136	5.66858	6.26049	3.14445	-0.928483	0.000316633	0.0107691	down	13090.4	11465.8	4440.06	7305.5	11548.1	4048.38	4405.78	4281.87	73.5025	55.5503	24.7664	46.2486	79.6048	26.2637	22.1462	25.9856	-1.07757	0.000362296	0.00783907	-0.808751	0.144949	0.369526	down	noreg
ENSG00000188483	chr9	131937835	131940540	-	protein_coding	KNOWN	IER5L	1	677.809	395.034	328.59	243.025	195.939	177.729	3.07629	2.37725	2.17879	1.45151	1.18407	1.41803	-0.969386	0.000330358	0.0112043	down	165.27	176.19	825.9	897.26	702.15	1070.24	1178.73	1188.61	4.78683	4.33374	20.5515	22.183	13.6062	26.4391	37.2972	29.5871	2.32507	1.04e-47	2.45e-44	0.452044	0.138226	0.357812	up	noreg
ENSG00000198467	chr9	35681989	35691017	-	protein_coding	KNOWN	TPM2	0	221.745	94.9809	50.0641	66.408	48.9847	34.7127	2.44465	1.21382	0.662363	1.03638	0.928123	0.673266	-1.16573	0.000332918	0.0112594	down	435.7	1202.41	1401.68	1233.73	184.98	412.34	2068.51	1850.43	22.4454	82.1254	94.7398	82.5499	7.66285	23.6098	127.683	116.321	0.678691	0.199596	0.648662	2.74853	3.79e-09	1.04e-07	noreg	up
ENSG00000138448	chr2	187454792	187545628	+	protein_coding	KNOWN	ITGAV	1	435.489	602.265	944.871	986.936	702.824	1046.93	1.09632	2.05067	3.13042	2.55631	2.46807	3.53985	0.75024	0.000334798	0.0112698	up	2443.58	3394.43	2867.16	2484.89	1431.41	1238.88	3586.63	2733.2	26.0296	38.1233	34.709	28.6567	17.0777	14.1536	44.6202	30.3853	-0.133519	0.585943	0.893579	1.27862	3.67e-07	7.32e-06	noreg	up
ENSG00000179299	chr4	40751914	40812002	+	protein_coding	KNOWN	NSUN7	0	41.1486	42.0938	98.7179	84.7762	119.267	131.908	0.256061	0.361183	1.43012	0.671238	1.34484	1.30363	1.05727	0.000335099	0.0112698	up	45.07	92.67	104.92	43.56	40.68	25.95	125.67	81.83	1.11915	2.72726	2.34502	1.08345	1.47176	1.01088	2.61069	1.96337	0.105813	0.870515	0.974011	1.67548	0.000833055	0.00676826	noreg	up
ENSG00000197119	chr14	100757448	100772884	-	protein_coding	KNOWN	SLC25A29	0	1620.8	962.761	750.256	723.424	643.19	767.15	14.5929	10.084	10.1256	7.18418	7.03018	13.5349	-0.75477	0.00034646	0.0116194	down	1134.33	1053.68	1130.58	1071.49	1030.46	1333.4	1143.87	1474	49.7357	35.6891	40.9376	41.7786	41.91	47.3714	41.871	49.8826	-0.000181485	0.998215	0.999223	0.181016	0.509039	0.768813	noreg	noreg
ENSG00000179542	chrX	142710596	142723596	-	protein_coding	KNOWN	SLITRK4	0	234.318	463.032	663.525	829.394	604.854	714.387	0.647705	1.1369	1.79158	2.09539	1.70265	2.22288	0.871562	0.000353295	0.0118157	up	143.8	306.61	134.29	129.58	239.21	743.14	402.69	205.6	1.18028	3.6229	1.71137	1.6974	2.06898	8.10858	5.56312	2.31626	-0.779727	0.0951658	0.446411	-0.655218	0.342166	0.627315	noreg	noreg
ENSG00000184611	chr2	163227917	163695240	-	protein_coding	KNOWN	KCNH7	0	133.733	292.498	430.833	438.717	428.084	571.37	0.523261	1.72732	2.45529	2.55734	2.70646	4.29593	0.940405	0.00035808	0.0119426	up	80.49	43.47	82.25	98	120.09	167.72	44.95	62.4	1.22738	1.00308	1.96607	2.24492	1.6385	3.54429	1.14547	1.41652	0.52821	0.245967	0.703839	-1.38938	0.000619646	0.00529475	noreg	down
ENSG00000130707	chr9	133320316	133376661	+	protein_coding	KNOWN	ASS1	0	122.303	114.409	235.513	225.363	334.374	199.945	1.01855	1.71025	3.08309	3.03569	5.19007	3.6785	0.897318	0.000381573	0.012691	up	98.73	34.32	54.56	46.82	94.91	127.87	575.15	815.25	3.68791	3.2156	2.61544	2.50836	3.41425	7.41083	27.6247	39.3939	-0.402279	0.542581	0.893579	2.67522	3.02e-15	1.68e-13	noreg	up
ENSG00000105443	chr19	48972289	48985571	+	protein_coding	KNOWN	CYTH2	1	2047.14	1364.27	1009.74	984.11	1000.99	1128.16	9.89141	8.36887	7.72516	6.3982	6.02858	10.128	-0.668655	0.000382861	0.0126987	down	2192.46	1979.23	2219.19	2451.14	2918.02	2532.44	2207.93	2233	39.2855	42.88	45.2858	47.7627	45.6015	49.9312	56.1256	42.879	0.152273	0.258545	0.718663	-0.260715	0.123237	0.33253	noreg	noreg
ENSG00000108465	chr17	46045176	46059140	+	protein_coding	KNOWN	CDK5RAP3	0	2283.75	1672.96	1241.73	1250.45	1154.33	1364.9	18.3451	17.7081	15.038	13.3815	13.8847	20.5573	-0.613884	0.000384132	0.0127059	down	1882.32	1259.61	2104.2	1964.39	1260.96	1560.42	2484.04	2123.55	65.7939	48.4064	85.6369	82.3911	47.1523	60.2346	102.109	84.4758	0.363075	0.17908	0.616766	0.742749	0.00132981	0.0100382	noreg	up
ENSG00000102901	chr16	67862060	67881714	-	protein_coding	KNOWN	CENPT	1	569.222	496.491	361.025	272.697	310.946	306.166	3.87147	4.12313	4.03451	2.57047	3.1921	3.60793	-0.701147	0.000387108	0.0127693	down	830.62	626.95	907.32	848.26	818.36	943.29	732.92	780.48	25.6905	23.0457	32.6695	30.6083	26.9979	35.1662	27.215	29.7504	0.258745	0.245005	0.702261	-0.184686	0.324856	0.607805	noreg	noreg
ENSG00000076716	chrX	132434131	132549518	-	protein_coding	KNOWN	GPC4	1	209.172	175.93	367.372	304.488	321.595	355.458	0.658629	0.626648	1.68484	1.2234	1.72654	1.87784	0.734611	0.000390111	0.0127982	up	823.11	785.97	392.81	564.06	199.51	252.04	849.42	978.92	10.8011	12.8342	5.66002	8.29235	2.88879	3.34918	13.3007	13.5014	-0.762343	0.00192888	0.0307545	2.05173	5.4e-17	3.58e-15	down	up
ENSG00000153266	chr3	62355356	62359999	-	protein_coding	KNOWN	FEZF2	0	42.2916	139.233	361.025	170.259	332.244	269.37	0.280818	1.14882	3.27434	1.37966	2.72316	2.94962	1.13709	0.000389057	0.0127982	up	NA	NA	NA	NA	NA	NA	NA	NA	NA	NA	NA	NA	NA	NA	NA	NA	NA	NA	NA	NA	NA	NA	NA	NA
ENSG00000227051	chr14	96505661	96560417	+	protein_coding	KNOWN	C14orf132	0	2547.78	1518.61	1126.79	1298.49	986.083	1166.35	4.95429	4.03732	3.69669	2.85502	4.34797	3.38684	-0.744899	0.000395017	0.0129239	down	2268.66	2248.08	2408.04	2264.93	3288.95	4486.67	2520.73	2934.71	22.592	24.7573	28.7898	24.7344	31.9874	48.6087	30.421	38.8462	0.0397958	0.719054	0.921606	-0.477198	0.0690104	0.219331	noreg	noreg
ENSG00000198719	chr6	170591294	170599561	-	protein_coding	KNOWN	DLL1	0	1346.47	755.53	632.5	539.035	447.251	572.759	5.15248	3.83214	3.53113	2.71639	2.28113	3.83953	-0.820444	0.000398773	0.0130114	down	866.04	1233.3	372.66	437.74	2450.25	1934.77	298.12	481.79	16.553	25.5695	7.81089	9.11683	35.0773	40.2871	6.82836	10.1103	-1.38361	1.53e-07	8.44e-06	-2.45786	1.51e-12	6.56e-11	down	down
ENSG00000164742	chr7	45613739	45762715	+	protein_coding	KNOWN	ADCY1	0	1556.79	1568.26	973.782	1186.87	871.075	848.378	1.69246	2.39482	1.64477	1.73322	2.2143	1.87988	-0.63616	0.000409336	0.01332	down	256.48	265.42	249.28	334.3	299.26	520.76	462.32	434.73	1.68464	1.76249	1.36165	2.16636	1.45017	3.01159	3.93016	2.52545	0.149269	0.539209	0.893579	0.164161	0.66469	0.83619	noreg	noreg
ENSG00000170579	chr18	3496030	4455335	-	protein_coding	KNOWN	DLGAP1	1	110.873	169.455	294.038	260.687	436.603	252.708	1.36759	1.95771	4.44288	3.13115	5.12572	3.50517	0.939629	0.000415226	0.0133456	up	187.8	115.55	143.53	79.49	173.36	180.69	107.32	188.21	8.53587	9.57741	8.1375	2.63909	6.57196	5.5294	1.42181	4.70531	-0.449968	0.362044	0.812686	-0.227676	0.572333	0.802438	noreg	noreg
ENSG00000185008	chr3	75955846	77699115	+	protein_coding	KNOWN	ROBO2	1	928.129	1035.08	1267.11	1752.04	1556.86	1617.61	3.54074	4.35532	5.44304	6.92911	5.76412	8.88147	0.615721	0.000415664	0.0133456	up	998.04	1447.24	1039.09	758.97	870.66	3209.79	1155.79	1164.06	10.6932	18.8932	13.6327	11.5931	8.44859	52.3259	21.5756	19.1561	-0.45035	0.149816	0.570274	-0.780666	0.233998	0.501264	noreg	noreg
ENSG00000226287	chr22	21055220	21058894	+	processed_transcript	KNOWN	TMEM191A	0	643.518	427.414	292.628	284.707	259.832	331.159	11.297	10.3151	7.56363	6.69545	6.58437	11.7747	-0.774449	0.000413188	0.0133456	down	NA	NA	NA	NA	NA	NA	NA	NA	NA	NA	NA	NA	NA	NA	NA	NA	NA	NA	NA	NA	NA	NA	NA	NA
ENSG00000231824	chr18	5145284	5197502	-	protein_coding	KNOWN	C18orf42	0	0	0	12.6923	16.2488	44.7251	26.3816	0	0	0.668016	0.679385	1.87202	1.74621	1.20144	0.00041294	0.0133456	up	NA	NA	NA	NA	NA	NA	NA	NA	NA	NA	NA	NA	NA	NA	NA	NA	NA	NA	NA	NA	NA	NA	NA	NA
ENSG00000258947	chr16	89987800	90005169	+	protein_coding	KNOWN	TUBB3	0	18154.5	9882.33	8307.82	7776.1	7435.02	8431.01	133.048	103.268	90.7463	79.8916	76.0048	114.373	-0.73279	0.00041352	0.0133456	down	6579.53	7086.32	3357.33	5555.62	19741.4	24783.2	7534.68	14889.4	224.99	282.551	135.51	221.435	529.759	988.935	326.409	598.097	-0.629928	0.0351405	0.245827	-0.957106	0.0228052	0.0963377	noreg	noreg
ENSG00000075035	chr12	108523248	108644314	+	protein_coding	KNOWN	WSCD2	0	61.7229	39.9351	119.872	135.642	170.382	99.9725	0.156508	0.358419	0.504994	1.00051	1.88278	1.30014	1.04096	0.000422256	0.0135212	up	122.34	20.59	86.45	95.82	145.27	207.56	200.89	233.22	2.5962	0.437392	2.14346	1.96301	3.42535	7.8213	3.5723	6.0689	0.338097	0.705187	0.914985	0.333119	0.308714	0.59174	noreg	noreg
ENSG00000177380	chr19	49622646	49654283	+	protein_coding	KNOWN	PPFIA3	1	989.852	623.852	445.641	466.269	387.618	492.92	6.39511	4.07315	3.75393	3.29639	3.17912	5.11148	-0.756197	0.000427115	0.0136405	down	196.39	153.3	232.49	198.18	600.46	1090.62	818.23	974.83	8.45441	6.44981	7.0219	7.4077	14.4458	22.8258	23.2351	23.1251	0.291629	0.269787	0.732623	0.118296	0.764371	0.891224	noreg	noreg
ENSG00000123384	chr12	57522276	57607134	+	protein_coding	KNOWN	LRP1	0	2084.86	1475.44	1204.36	1117.63	1077.66	1070.54	2.69082	3.35783	2.46059	2.09928	3.17134	2.98806	-0.623853	0.000436618	0.0138833	down	717.94	581.18	794.01	633.75	1020.77	936.81	2292.33	2439.63	4.52388	5.5065	6.43515	5.79508	6.05199	6.77709	16.2083	16.9697	0.127862	0.591131	0.893579	1.30796	5.79e-17	3.83e-15	noreg	up
ENSG00000245694	chr16	54952775	54963101	-	lincRNA	KNOWN	CRNDE	1	416.058	664.866	272.179	317.204	144.824	214.524	12.1899	25.5711	12.5655	12.2313	5.45704	11.9242	-0.962506	0.000437024	0.0138833	down	NA	NA	NA	NA	NA	NA	NA	NA	NA	NA	NA	NA	NA	NA	NA	NA	NA	NA	NA	NA	NA	NA	NA	NA
ENSG00000214548	chr14	101245747	101327368	+	lincRNA	KNOWN	MEG3	1	442.347	1851.05	138.205	156.836	347.152	190.92	2.90699	15.3943	1.24625	1.41728	2.74974	2.45668	-1.23827	0.000438182	0.0138835	down	NA	NA	NA	NA	NA	NA	NA	NA	NA	NA	NA	NA	NA	NA	NA	NA	NA	NA	NA	NA	NA	NA	NA	NA
ENSG00000163386	chr1	145289772	145370303	+	protein_coding	KNOWN	NBPF10	0	806.97	1032.92	1623.2	1474.4	1250.17	2001.53	2.22229	3.88236	6.36171	5.32782	4.99394	9.06185	0.717052	0.000445434	0.0140668	up	523.7	348.94	1212.83	789.46	321.53	222.39	1160.38	862.31	5.50172	5.71967	17.8225	12.1669	3.1368	3.39157	19.8212	13.6144	1.19105	0.00115962	0.0206366	1.93075	8.83e-09	2.31e-07	up	up
ENSG00000242125	chr1	28832492	28837404	+	sense_intronic	KNOWN	SNHG3	1	9156.7	5505.65	3553.14	4416.13	4815.41	2947.11	1694.29	1366.35	1137.56	1045.83	1102.03	1130.35	-0.793938	0.000446304	0.0140668	down	NA	NA	NA	NA	NA	NA	NA	NA	NA	NA	NA	NA	NA	NA	NA	NA	NA	NA	NA	NA	NA	NA	NA	NA
ENSG00000157168	chr8	31496902	32622548	+	protein_coding	KNOWN	NRG1	0	272.038	242.849	90.2564	142.707	142.695	81.2276	2.08582	2.70499	1.2108	1.49701	1.50361	1.01538	-0.964426	0.000468587	0.0147305	down	82.63	113.26	67.99	59.89	216.94	187.18	93.56	121.73	2.62918	3.88503	2.17035	2.01623	5.35039	7.72145	3.59052	4.52921	-0.623613	0.0704114	0.376912	-0.874506	0.00382513	0.0238492	noreg	down
ENSG00000085719	chr8	87497059	87573726	+	protein_coding	KNOWN	CPNE3	1	777.251	975.713	1698.65	1383.97	1150.08	1735.63	7.00716	9.67099	12.2516	9.71126	8.7992	19.0513	0.702182	0.00048326	0.0151522	up	1468.08	1581.09	1723.99	1370.94	1454.65	1184.21	1639.21	1433.09	19.0539	26.4383	27.5592	20.2711	21.2845	21.248	35.6675	25.2329	0.0136087	0.942396	0.985513	0.254718	0.253189	0.528148	noreg	noreg
ENSG00000131378	chr3	16355081	16555533	-	protein_coding	KNOWN	RFTN1	0	84.5832	70.1563	163.59	151.891	163.992	312.414	0.541693	0.75299	1.60305	1.43827	1.73088	3.76142	1.03577	0.000496792	0.0154558	up	157.75	139.58	220.74	92.56	60.05	108.41	332.06	239.36	5.58743	6.91831	5.54627	2.63884	3.1667	4.05689	11.5761	11.221	0.0717504	0.887861	0.977601	1.79762	7.01e-05	0.000797714	noreg	up
ENSG00000145555	chr5	16665395	16936372	-	protein_coding	KNOWN	MYO10	1	530.36	609.82	953.333	776.409	907.282	1133.72	1.12364	1.99417	3.71081	2.57654	3.28076	5.25696	0.668847	0.000494482	0.0154558	up	2454.31	3880.66	2234.3	1818.48	952.01	1229.62	1247.52	1083.25	22.4438	41.6201	22.6416	17.3975	7.72421	13.3522	12.0415	12.2997	-0.651896	0.036026	0.249546	0.130465	0.598467	0.821119	noreg	noreg
ENSG00000214944	chr5	72921983	73237818	+	protein_coding	KNOWN	ARHGEF28	0	28.5754	22.6659	66.282	60.7563	276.87	111.775	0.224577	0.0866931	0.578377	0.355435	2.34416	1.02293	1.21599	0.000495779	0.0154558	up	NA	NA	NA	NA	NA	NA	NA	NA	NA	NA	NA	NA	NA	NA	NA	NA	NA	NA	NA	NA	NA	NA	NA	NA
ENSG00000100934	chr14	39501123	39578850	-	protein_coding	KNOWN	SEC23A	1	880.123	957.364	1596.41	1427.77	1171.37	1494.03	4.53777	6.37733	10.5508	8.75304	9.62231	10.1981	0.595051	0.000514873	0.0159359	up	2761.24	2927.66	3202.89	3081.62	1893.37	1986.66	5413.89	5061.33	45.3601	74.6801	77.8622	72.5108	38.2229	46.9445	144.396	139.074	0.134321	0.21338	0.665778	1.46778	1.51e-23	1.76e-21	noreg	up
ENSG00000153989	chr6	117996665	118031803	+	protein_coding	KNOWN	NUS1	1	288.04	416.621	611.346	613.214	523.923	681.757	0.733139	1.40469	2.26447	2.05805	1.78064	3.02083	0.715602	0.000514218	0.0159359	up	321.95	336.35	262.71	259.16	285.7	260.38	330.23	327.33	4.70717	4.63573	3.65599	3.58458	4.03175	3.60436	5.09766	4.5679	-0.344597	0.0353579	0.24689	0.30284	0.131913	0.347907	noreg	noreg
ENSG00000213047	chr1	197473878	197744826	-	protein_coding	KNOWN	DENND1B	0	269.752	281.705	481.602	423.175	442.992	423.495	1.34591	1.49814	3.3092	2.30939	2.72337	3.06743	0.635035	0.000521356	0.0160952	up	299.41	225.38	304.68	234.12	280.86	260.38	931.06	671.02	5.49995	4.78658	6.53899	3.72813	5.12173	4.43077	36.1975	22.6026	0.0298157	0.915785	0.984936	1.60148	1.78e-08	4.45e-07	noreg	up
ENSG00000115271	chr2	163175350	163228105	+	protein_coding	KNOWN	GCA	0	156.593	263.356	423.782	407.632	327.984	506.805	2.8214	3.73312	6.11541	5.52882	4.05968	8.30143	0.850729	0.00054835	0.0168852	up	238.24	194.49	213.19	170.96	223.72	171.42	221.07	296.64	9.25755	8.19482	10.1715	8.01302	8.456	6.83799	10.2036	10.6537	-0.180172	0.506233	0.888688	0.423727	0.190136	0.442144	noreg	noreg
ENSG00000198795	chr18	22641890	22932154	-	protein_coding	KNOWN	ZNF521	1	798.968	562.33	402.628	407.632	287.519	408.915	5.02654	4.96376	3.63796	3.93612	3.39641	5.65971	-0.753858	0.000562333	0.0172717	down	1273.84	1101.73	2695.09	1970.93	1299.7	1087.84	2457.44	1922.04	16.393	24.8772	57.4213	39.8844	18.6885	21.7529	62.0129	40.5008	0.966324	0.000103386	0.00277947	0.910896	0.000274063	0.0026502	up	up
ENSG00000114541	chr3	69219141	69591734	-	protein_coding	KNOWN	FRMD4B	0	371.48	376.686	550	559.523	730.511	604.695	3.08261	4.21657	4.63399	6.04688	8.92779	7.20251	0.649101	0.000565554	0.0173264	up	595.6	768.81	437.29	344.1	661.47	694.03	510.02	423.48	12.6139	24.8943	14.0659	11.5702	15.7566	20.3331	12.275	11.6443	-0.811692	0.00178084	0.0287589	-0.502777	0.0189272	0.0842449	down	noreg
ENSG00000146409	chr6	133090509	133119701	-	protein_coding	KNOWN	SLC18B1	0	85.7262	89.5842	184.744	156.129	159.733	233.963	0.546922	0.665138	1.76907	1.16255	1.17156	2.43822	0.896037	0.000576434	0.0175703	up	252.19	299.74	395.33	272.23	366.08	151.96	393.52	307.89	8.30561	8.82129	11.8237	8.24827	11.3901	4.57277	13.2724	8.88629	0.267714	0.373691	0.817827	0.473238	0.374575	0.658382	noreg	noreg
ENSG00000222414	chr10	103124602	103124792	-	snRNA	KNOWN	RNU2-59P	0	204.6	158.661	98.7179	70.6468	48.9847	80.5334	46.7726	49.7422	39.7637	21.3983	14.3552	38.9298	-0.994337	0.000575776	0.0175703	down	NA	NA	NA	NA	NA	NA	NA	NA	NA	NA	NA	NA	NA	NA	NA	NA	NA	NA	NA	NA	NA	NA	NA	NA
ENSG00000128610	chr7	121941448	121950745	-	protein_coding	KNOWN	FEZF1	0	22.8603	3.23798	63.4615	67.1145	142.695	49.9862	0.411353	0.0751666	1.38741	1.29628	2.13209	1.50309	1.21161	0.000579831	0.0176292	up	NA	NA	NA	NA	NA	NA	NA	NA	NA	NA	NA	NA	NA	NA	NA	NA	NA	NA	NA	NA	NA	NA	NA	NA
ENSG00000105401	chr19	10501810	10530797	-	protein_coding	KNOWN	CDC37	1	1707.67	1141.93	860.256	871.782	768.847	943.49	15.2757	13.7213	11.7146	10.2186	10.0163	15.5047	-0.663863	0.00058549	0.0177118	down	2442.51	2521.51	2531.42	2782.16	2089.97	2211.83	2821.61	3068.71	91.1255	116.069	120.599	129.976	63.1713	107.053	146.852	147.544	0.0878016	0.421558	0.848732	0.487844	0.00111974	0.00865014	noreg	up
ENSG00000108828	chr17	41166622	41177140	-	protein_coding	KNOWN	VAT1	1	1213.88	923.905	710.064	676.797	615.503	710.915	7.69603	8.63567	7.24165	6.61561	6.32383	8.10496	-0.607603	0.000585235	0.0177118	down	742.63	951.86	922.43	715.41	1443.03	1911.6	2232.7	2889.7	17.5169	23.3871	23.7046	17.782	32.4528	49.6348	59.792	73.0689	-0.0564781	0.828331	0.960542	0.6444	0.0211687	0.0913255	noreg	noreg
ENSG00000171867	chr20	4666882	4682236	+	protein_coding	KNOWN	PRNP	0	314.329	375.606	566.923	612.508	470.679	636.63	2.0246	2.51121	4.07961	4.05343	3.12161	5.44784	0.673043	0.000592259	0.017827	up	599.9	439.32	444.01	533.57	450.34	781.14	713.66	437.8	14.3066	11.7673	12.4475	14.0381	9.87073	21.3913	21.3568	11.5664	-0.0997916	0.693822	0.911584	-0.0609275	0.893104	0.954991	noreg	noreg
ENSG00000173267	chr10	88718375	88723017	+	protein_coding	KNOWN	SNCG	0	232.032	238.532	89.5512	98.9056	106.488	148.57	5.47452	7.48571	3.18053	2.98982	3.17604	6.59723	-0.903247	0.000592123	0.017827	down	107.32	171.61	34.41	30.49	468.74	957.19	180.71	197.42	9.98682	21.4282	4.4097	3.85945	38.6611	122.219	25.3583	25.3472	-2.11163	4.65e-07	2.34e-05	-1.88092	3.11e-05	0.000393282	down	down
ENSG00000148123	chr9	103790991	104087417	+	protein_coding	KNOWN	LPPR1	0	324.617	359.416	636.025	474.747	577.167	557.485	1.67583	3.08485	6.15963	3.72938	4.97895	5.86014	0.657696	0.00060062	0.0180336	up	113.75	56.06	167.03	219.96	351.56	976.65	92.65	186.17	3.31966	2.39068	4.9459	6.44526	9.90237	28.082	3.37143	6.67662	1.1755	0.0117375	0.117475	-2.22013	0.000744264	0.00616713	noreg	down
ENSG00000139329	chr12	91496406	91505608	-	protein_coding	KNOWN	LUM	0	273.181	144.63	74.7436	74.1792	66.0228	17.3563	2.56467	1.75607	0.871176	0.451464	0.368477	0.357757	-1.17183	0.000613754	0.0183821	down	55.8	950.72	8626.65	6510.59	130.74	904.38	17745.1	15748.6	1.62145	44.7957	434.677	336.892	4.89604	53.1951	947.351	760.17	3.90579	0.0357786	0.248813	5.05025	9.22e-09	2.4e-07	noreg	up
ENSG00000064309	chr11	125825691	125933230	-	protein_coding	KNOWN	CDON	0	1321.33	1656.77	2586.41	2019.09	2138.29	2813.11	6.34185	8.90947	14.8789	9.32587	10.8966	18.7146	0.633477	0.000622045	0.0185842	up	1106.43	1142.92	3854.21	2838.79	1110.84	849.71	6837.53	5101.22	19.2726	22.5536	70.7845	55.9808	22.2505	19.2869	137.879	105.943	1.56577	1.21e-11	1.38e-09	2.64219	8.31e-20	7.51e-18	up	up
ENSG00000125846	chr20	18269121	18297640	+	protein_coding	KNOWN	ZNF133	1	490.354	465.19	265.128	316.498	257.702	313.108	2.7579	3.86893	2.73439	2.41147	1.75337	3.22085	-0.662865	0.000632735	0.0188568	down	292.97	330.63	367.63	332.12	493.92	573.57	574.23	537.02	5.86308	9.29061	10.885	10.5351	8.86085	15.5359	26.6773	17.9897	0.157433	0.394679	0.835139	0.0928337	0.647088	0.83619	noreg	noreg
ENSG00000112139	chr6	37598455	37667082	-	protein_coding	KNOWN	MDGA1	0	834.402	594.71	339.872	471.214	438.732	388.782	2.20993	3.22582	1.29772	3.65666	3.85029	2.72882	-0.722832	0.000655153	0.0194767	down	142.73	124.7	276.14	149.18	318.63	328.02	244	393.82	2.40049	1.66093	3.16069	2.78629	2.35946	4.19577	3.35775	4.14066	0.663954	0.117177	0.502371	0.0133466	0.971343	0.992841	noreg	noreg
ENSG00000136717	chr2	127805603	127864931	-	protein_coding	KNOWN	BIN1	0	921.271	604.424	461.859	446.488	340.763	458.207	3.96411	3.32816	2.94744	2.45402	2.05003	3.2646	-0.741918	0.000660412	0.0195846	down	804.87	669.28	944.25	858.06	1052.73	1219.42	950.32	1128.26	18.429	19.5873	27.1471	28.1071	16.1548	26.4539	28.5323	29.1901	0.280694	0.132288	0.53673	-0.0943664	0.655794	0.83619	noreg	noreg
ENSG00000151474	chr10	13685706	14504141	-	protein_coding	KNOWN	FRMD4A	1	1040.14	939.016	600.064	701.523	683.656	535.269	3.96441	3.58926	2.75921	2.59762	3.5985	2.79279	-0.607193	0.000684507	0.0202493	down	758.72	506.82	929.98	1176.02	886.16	928.47	946.65	1069.96	10.0085	9.71516	17.4902	21.9079	9.87322	13.1503	21.1944	20.5502	0.722661	0.0149334	0.138517	0.186579	0.280938	0.561244	noreg	noreg
ENSG00000066382	chr11	30406040	30608419	-	protein_coding	KNOWN	MPPED2	0	61.7229	314.084	1036.54	904.986	1013.77	1246.88	0.363507	3.71607	15.1197	11.5088	10.8779	22.5975	1.19301	0.000696604	0.0205566	up	71.9	32.03	118.35	59.89	61.01	213.12	64.21	111.5	2.54571	2.50929	5.38319	1.95869	1.68902	6.85227	1.86518	4.18412	0.772149	0.233723	0.68838	-0.609415	0.419149	0.699957	noreg	noreg
ENSG00000079739	chr1	64058947	64125916	+	protein_coding	KNOWN	PGM1	0	328.046	447.921	640.961	611.802	581.427	715.081	2.01132	3.14351	4.7127	4.43059	4.3045	6.54017	0.659514	0.000701354	0.0206462	up	450.73	485.08	647.12	484.56	309.91	182.54	1268.62	1034.16	10.8831	13.1721	18.0548	13.2009	7.42636	4.97299	37.9505	28.8551	0.26676	0.26502	0.727377	2.26105	1.09e-09	3.22e-08	noreg	up
ENSG00000101670	chr18	47087069	47119272	+	protein_coding	KNOWN	LIPG	0	341.762	405.827	569.038	548.926	585.686	645.656	1.37128	1.88822	3.19876	2.59169	3.44566	3.94401	0.607594	0.000718144	0.0209385	up	1259.89	2510.07	890.53	1105.24	1046.92	665.31	600.83	782.52	21.0472	42.9202	15.5456	18.9688	15.9389	10.8955	11.0966	13.2518	-0.927915	0.0213088	0.175289	-0.273553	0.43655	0.714923	noreg	noreg
ENSG00000108830	chr17	41177258	41184057	+	protein_coding	KNOWN	RND2	1	966.992	514.84	308.141	383.612	430.213	405.444	7.53592	5.02263	3.64009	3.4539	3.24923	5.07418	-0.825682	0.000718049	0.0209385	down	807.01	1576.52	558.16	586.92	1977.63	1910.68	1990.54	1589.59	26.0499	60.4583	20.6613	23.1481	53.9502	66.6654	85.6304	58.2984	-1.06675	0.00606083	0.0724302	-0.0836231	0.697935	0.853166	noreg	noreg
ENSG00000130827	chrX	153686621	153701989	+	protein_coding	KNOWN	PLXNA3	0	476.638	358.337	261.602	224.657	255.572	216.607	2.56778	1.6695	1.77831	1.87844	1.25801	1.29971	-0.721242	0.000718541	0.0209385	down	325.17	215.08	254.32	297.27	532.66	701.45	563.22	684.32	4.46018	3.26911	2.86151	5.05797	5.13817	10.8226	9.73464	12.6762	0.0184508	0.956693	0.990801	0.0495635	0.856617	0.937203	noreg	noreg
ENSG00000167552	chr12	49578579	49583107	-	protein_coding	KNOWN	TUBA1A	1	79910.6	52103.5	42837.2	39396.9	31699.5	45014	592.194	474.627	431.352	348.394	295.066	549.917	-0.668106	0.000719978	0.0209385	down	65587.1	65701.2	36743.4	53572.2	86877.2	119948	54373.7	96765.7	2056.13	2927.51	1663.52	2417.55	2849.34	5383.49	2832.22	4253.18	-0.552217	0.0199824	0.168647	-0.419828	0.28992	0.571373	noreg	noreg
ENSG00000221866	chr7	131808091	132333447	-	protein_coding	KNOWN	PLXNA4	0	356.621	363.734	530.961	598.379	796.534	551.931	0.596502	0.701057	1.05771	1.09044	2.06454	1.1133	0.701896	0.000715869	0.0209385	up	26.83	22.88	171.22	137.2	141.4	730.17	96.32	301.76	0.158348	0.193913	1.07318	1.0472	0.704442	3.87582	0.787592	3.24464	2.62502	3.38e-13	4.76e-11	-1.10006	0.238602	0.507859	up	noreg
ENSG00000138399	chr2	170386259	170430385	-	protein_coding	KNOWN	FASTKD1	1	211.458	274.149	408.269	410.458	364.19	467.927	2.00032	2.44779	3.72032	3.80735	3.43468	6.7607	0.697332	0.000724704	0.0209746	up	675.02	702.45	550.6	580.39	719.58	757.04	336.65	422.46	20.6591	21.1465	17.2659	18.2736	23.4371	22.7052	11.6338	13.8071	-0.294483	0.0210042	0.173616	-0.92595	3.44e-05	0.000429586	noreg	down
ENSG00000166033	chr10	124221041	124274424	+	protein_coding	KNOWN	HTRA1	0	275.467	148.947	94.4871	100.318	93.7098	93.7242	1.88699	1.5854	0.931377	0.824209	0.814742	1.1399	-0.933676	0.000724073	0.0209746	down	121.27	255.13	83.09	78.4	273.11	350.26	599	1087.35	4.09715	11.2117	3.7023	3.55482	7.42583	15.7875	28.7441	45.5393	-1.22892	0.0104919	0.108943	1.46843	0.00033863	0.00318772	noreg	up
ENSG00000102935	chr16	49521435	49891830	-	protein_coding	KNOWN	ZNF423	1	806.97	647.597	341.282	483.224	442.992	271.453	3.1776	4.01645	2.96588	3.34997	3.40798	5.17137	-0.801947	0.000730262	0.0210848	down	776.97	431.31	1044.97	985.46	1283.23	1250	804.47	1024.95	13.0179	14.1382	20.9074	22.0525	26.4923	44.9981	42.5537	38.9614	0.738682	0.0386496	0.260512	-0.435622	0.045729	0.162061	noreg	noreg
ENSG00000116729	chr1	68564142	68698803	-	protein_coding	KNOWN	WLS	1	1029.86	465.19	297.564	430.239	270.481	378.368	7.73675	5.83631	2.60486	4.36367	4.62498	5.49687	-0.915233	0.000743548	0.021417	down	1479.88	2462.02	1284.18	1193.45	580.12	380.84	2207.02	2173.67	36.3854	75.4082	40.7142	37.5571	14.4826	14.5489	70.7082	64.356	-0.678329	0.0319	0.23131	2.22367	1e-13	4.8e-12	noreg	up
ENSG00000124788	chr6	16299343	16761722	-	protein_coding	KNOWN	ATXN1	0	341.762	382.082	543.654	655.603	592.076	519.301	0.910392	1.12559	1.72121	1.90692	2.16834	2.25478	0.624489	0.000750902	0.0215772	up	189.95	176.19	189.69	116.51	288.61	492.96	665.04	675.12	2.57187	2.60751	2.80666	1.49441	2.99583	5.57067	11.6472	11.1426	-0.264114	0.4705	0.876289	0.812346	0.0251395	0.103752	noreg	noreg
ENSG00000108231	chr10	95517566	95557916	+	protein_coding	KNOWN	LGI1	0	16.0022	34.5385	63.4615	89.015	68.1526	97.1955	0.19465	0.57388	0.731368	1.51698	1.05821	2.671	1.10357	0.000759237	0.0217648	up	274.73	311.19	357.56	332.12	104.6	93.59	193.55	58.31	10.1349	13.8575	14.1227	15.1	3.0605	3.19499	9.04469	3.20462	0.226261	0.212689	0.664954	0.384107	0.578075	0.806956	noreg	noreg
ENSG00000185551	chr15	96869167	96883492	+	protein_coding	KNOWN	NR2F2	1	361.193	441.445	117.756	201.343	106.488	26.3816	1.89864	2.27463	0.761514	0.952027	1.16709	0.179074	-1.15296	0.000762503	0.0218065	down	225.36	280.3	525.42	259.16	224.69	265.94	295.37	276.18	5.22159	6.6848	12.7736	6.50147	5.80296	5.66607	7.34382	6.76373	0.629498	0.158765	0.586924	0.255137	0.276936	0.556952	noreg	noreg
ENSG00000130402	chr19	39138289	39222223	+	protein_coding	KNOWN	ACTN4	0	705.241	619.534	463.269	423.881	428.084	399.89	8.15775	8.2268	6.43538	5.18613	5.01186	6.45939	-0.584767	0.000779448	0.0222383	down	2074.41	2216.05	2370.27	2485.98	1116.65	1358.42	1960.26	2114.34	73.6157	138.766	130.442	127.116	36.0079	79.2747	117.955	98.1885	0.16874	0.108334	0.481592	0.753573	0.000201864	0.0020288	noreg	up
ENSG00000257093	chr7	141356528	141401953	-	protein_coding	KNOWN	KIAA1147	0	690.382	774.958	1187.44	1068.18	962.656	1232.99	1.48103	1.64869	2.79649	2.26522	2.39592	3.53618	0.569923	0.000781824	0.0222533	up	2973.72	4790.19	1764.27	2191.98	3241.49	3750.93	808.14	875.61	24.0397	41.815	15.4791	19.1174	27.1176	32.7651	7.90711	7.7124	-0.983273	0.00163597	0.0269743	-2.01972	3.54e-28	5.8e-26	down	down
ENSG00000077684	chr4	129730779	129796379	+	protein_coding	KNOWN	PHF17	1	609.228	615.217	907.5	949.493	809.312	1067.76	2.97754	3.5567	4.87106	5.63096	4.6205	6.57787	0.574904	0.000787321	0.022357	up	1327.5	1347.71	1144.85	1131.38	483.27	273.35	647.61	496.11	18.8601	26.1841	18.2534	17.8096	7.39615	3.76589	10.2309	8.85339	-0.242604	0.0221171	0.179509	0.632053	0.120169	0.326591	noreg	noreg
ENSG00000065613	chr10	105726959	105788991	+	protein_coding	KNOWN	SLK	1	682.381	709.119	1245.96	1259.63	828.48	1417.67	1.77331	1.81456	3.2516	3.22085	2.0598	5.03229	0.70099	0.000796224	0.0225036	up	2462.9	2384.23	2508.76	2552.4	1753.91	1697.56	2003.38	1421.84	16.2663	20.4403	20.8956	21.4494	9.94255	15.6211	19.367	12.7648	0.0524487	0.577473	0.893579	0.0248711	0.925906	0.971102	noreg	noreg
ENSG00000170525	chr10	6186881	6277495	+	protein_coding	KNOWN	PFKFB3	0	3345.61	3172.15	2489.81	2216.19	1731.5	1714.81	16.1992	18.9157	16.7643	12.1025	10.6069	13.7534	-0.623471	0.000794674	0.0225036	down	773.75	808.85	698.32	976.75	600.46	754.26	526.53	719.1	12.0663	12.9842	12.2204	16.4113	7.89714	13.0189	10.8625	14.1927	0.0697754	0.768034	0.937545	-0.0875254	0.762875	0.890446	noreg	noreg
ENSG00000082684	chr3	122628041	122747452	-	protein_coding	KNOWN	SEMA5B	0	1017.28	772.799	612.756	546.1	585.686	519.301	3.99959	4.97447	4.61555	2.76531	3.89566	3.39516	-0.612696	0.000808272	0.0227906	down	2092.66	1221.86	1603.12	3176.35	1799.43	1015.57	372.42	645.45	43.5407	29.2817	34.7075	63.7926	35.7979	23.94	7.2173	16.7052	0.512553	0.267273	0.72949	-1.43425	0.0019801	0.0139136	noreg	down
ENSG00000182621	chr20	8112824	8949003	+	protein_coding	KNOWN	PLCB1	0	149.735	452.239	702.307	647.831	739.03	650.515	0.818889	2.86098	5.25799	5.2784	6.10339	6.61112	0.94376	0.000813631	0.0228881	up	233.95	165.89	253.48	262.43	337.03	544.85	569.64	293.57	3.29405	2.07854	6.01837	4.55784	3.73487	9.54789	16.3324	5.63329	0.357194	0.19042	0.633794	0.00570538	0.990241	0.998858	noreg	noreg
ENSG00000163428	chr3	120043356	120068186	-	protein_coding	KNOWN	LRRC58	1	437.775	644.359	896.923	980.578	770.976	922.663	0.64861	1.26301	1.9288	1.91625	1.52651	2.36539	0.663139	0.000823118	0.023101	up	1405.84	1218.43	1353.84	1284.91	1026.58	772.8	1058.56	951.3	10.6279	9.76182	10.9413	10.3229	7.33148	6.2189	9.94626	7.7195	-0.00159299	0.992638	0.997188	0.194869	0.439909	0.717679	noreg	noreg
ENSG00000113810	chr3	160117062	160152750	+	protein_coding	KNOWN	SMC4	1	805.826	862.383	1357.37	1292.13	1069.14	1650.93	5.04115	7.28733	14.0697	11.2998	9.53352	18.3982	0.636077	0.000825387	0.0231108	up	3944.93	3445.92	4346.06	4458	1588.3	701.45	1355.77	1371.71	85.2621	106.271	102.035	113.081	40.2839	17.3178	39.5186	41.4327	0.242317	0.0715092	0.380159	0.287564	0.54116	0.793353	noreg	noreg
ENSG00000103942	chr15	83509838	83654661	-	protein_coding	KNOWN	HOMER2	1	250.321	361.575	492.884	577.185	598.465	460.29	1.74224	2.58438	3.54638	2.94753	5.49928	3.98182	0.714213	0.000833716	0.0231289	up	347.7	328.35	197.24	200.36	330.25	377.13	286.2	229.13	9.21412	10.109	5.19613	6.79166	6.48316	12.7706	8.38214	8.25303	-0.775721	6.56e-06	0.000260096	-0.421604	0.105513	0.297258	down	noreg
ENSG00000168237	chr3	52321105	52329272	+	protein_coding	KNOWN	GLYCTK	1	324.617	227.738	114.231	160.368	155.473	130.52	2.38687	1.95647	1.22567	1.43694	1.41516	1.70693	-0.838343	0.000831997	0.0231289	down	299.41	176.19	277.82	253.72	651.78	571.72	397.19	532.93	10.1995	5.98682	9.57338	8.74767	22.7861	18.6135	14.3198	17.7962	0.150599	0.674707	0.904308	-0.361659	0.170659	0.410756	noreg	noreg
ENSG00000187123	chr2	150186499	150330662	+	protein_coding	KNOWN	LYPD6	0	68.581	92.8222	157.244	137.055	227.885	189.531	0.300028	0.458581	1.12312	0.632729	1.59688	1.14295	0.915401	0.000830173	0.0231289	up	237.17	154.45	991.25	438.83	167.55	179.76	264.18	263.91	3.64134	2.75419	17.0124	7.36251	2.78995	2.92648	4.76129	4.50409	1.86404	0.00032092	0.00713214	0.639274	0.00330057	0.021178	up	up
ENSG00000005206	chr19	2328617	2355099	+	processed_transcript	KNOWN	SPPL2B	1	738.389	562.33	404.743	387.145	366.32	440.851	7.39304	7.58743	6.21333	5.60742	5.85666	8.17509	-0.640752	0.000837354	0.0231764	down	NA	NA	NA	NA	NA	NA	NA	NA	NA	NA	NA	NA	NA	NA	NA	NA	NA	NA	NA	NA	NA	NA	NA	NA
ENSG00000204389	chr6	31783291	31785717	+	protein_coding	KNOWN	HSPA1A	0	1581.93	1160.28	985.064	776.409	856.167	692.171	8.07689	7.86132	7.35606	5.21617	5.90737	6.23156	-0.664185	0.000844602	0.0233234	down	79.41	195.63	234.17	273.32	39.71	176.06	205.47	238.34	1.75425	5.4138	6.55919	7.60537	0.616902	4.97165	6.45657	6.67344	0.87412	0.0905025	0.432457	1.07398	0.162823	0.39769	noreg	noreg
ENSG00000119865	chr2	68511303	68547183	-	protein_coding	KNOWN	CNRIP1	1	294.898	314.084	154.423	203.463	119.267	145.793	2.02898	2.84482	1.67413	1.79928	1.15643	1.84802	-0.81983	0.000847327	0.0233451	down	186.73	196.78	320.62	272.23	215.97	346.55	153.19	190.26	6.14975	8.84483	12.9801	10.8803	6.70362	13.9528	7.09942	7.34501	0.620015	0.00351916	0.0483046	-0.678064	0.0751918	0.233196	up	noreg
ENSG00000033122	chr1	70034081	70617628	+	protein_coding	KNOWN	LRRC7	0	302.899	431.731	624.743	784.18	602.725	548.46	2.19138	3.04153	4.93026	4.41978	3.02659	5.52147	0.719002	0.000851323	0.0233531	up	110.54	53.77	25.18	30.49	164.64	454.97	104.57	136.05	1.54477	0.969327	0.693105	0.656932	2.37407	7.55929	1.76022	2.38971	-1.57365	0.00437485	0.0569396	-1.3313	0.0277061	0.111441	noreg	noreg
ENSG00000049192	chr5	64444563	64777747	-	protein_coding	KNOWN	ADAMTS6	1	138.305	203.993	380.064	262.1	325.855	326.993	0.703371	1.7897	3.17953	2.21273	2.05772	3.40194	0.796911	0.000851498	0.0233531	up	257.56	276.86	137.65	104.54	636.29	202.93	699.9	635.22	4.46581	8.25207	3.55168	3.25816	13.333	5.7506	20.8032	19.4782	-1.1494	1.01e-05	0.000378183	0.705554	0.246568	0.519026	down	noreg
ENSG00000103034	chr16	58496750	58547532	+	protein_coding	KNOWN	NDRG4	0	2955.84	2525.63	1930.64	1969.63	1614.36	1962.65	25.2507	23.1696	19.619	16.4099	17.4374	23.6918	-0.519964	0.000856877	0.0233941	down	1006.62	522.84	851.92	940.82	2425.06	3002.23	1406.22	2075.47	34.0402	22.7374	29.932	38.6356	94.469	112.078	56.9425	84.895	0.217709	0.573705	0.893579	-0.607092	0.047413	0.166601	noreg	noreg
ENSG00000137269	chr6	53659295	53788919	+	protein_coding	KNOWN	LRRC1	0	101.728	121.964	241.859	167.433	223.626	254.097	0.460643	0.842986	1.83793	1.15851	1.41056	2.48888	0.838097	0.000855795	0.0233941	up	154.53	244.83	173.74	199.27	179.17	77.84	313.72	220.95	3.77558	6.65453	4.00556	4.22938	2.82852	2.02608	6.59719	6.36014	-0.108531	0.746382	0.930362	1.09321	0.0441555	0.158154	noreg	noreg
ENSG00000138771	chr4	77356253	77704406	+	protein_coding	KNOWN	SHROOM3	1	292.612	342.147	504.166	435.184	638.931	629.688	0.726736	1.58937	2.29115	1.63725	3.47002	4.30564	0.71337	0.000861746	0.0234738	up	3962.1	3450.49	3814.76	4812.98	803.84	315.98	851.25	787.64	32.5549	38.1063	35.56	46.1907	5.8992	2.78256	9.93299	13.088	0.207333	0.280664	0.744559	0.585	0.264987	0.542833	noreg	noreg
ENSG00000140839	chr16	74442529	74455368	-	protein_coding	KNOWN	CLEC18B	0	202.314	66.9183	13.3974	21.194	66.0228	12.4966	1.78892	0.985502	0.192941	0.224003	1.20781	0.26469	-1.17129	0.000886794	0.0240941	down	30.05	99.53	10.91	4.36	122.03	211.27	70.63	63.42	1.21195	6.16009	0.686487	0.162215	8.4535	12.1908	3.87891	2.98741	-3.08697	0.00108725	0.0195893	-1.27924	0.00378296	0.0236324	down	down
ENSG00000160953	chr19	1285890	1378430	+	protein_coding	KNOWN	MUM1	0	1317.9	840.797	635.32	645.712	692.175	638.713	6.92551	6.57118	5.40944	6.21619	5.78552	6.88613	-0.661619	0.00089052	0.0240941	down	1176.18	1041.1	1201.08	1207.6	2072.54	2186.81	1568.58	1521.06	29.3607	26.9639	31.4799	31.6496	42.4162	59.0961	58.6421	41.5243	0.109515	0.42941	0.85196	-0.428378	0.00285299	0.0188553	noreg	down
ENSG00000199477	chr13	45911615	45911744	-	snoRNA	KNOWN	SNORA31	0	1565.93	723.15	446.346	522.787	609.114	183.977	871.993	539.098	384.767	405.639	468.898	177.142	-1.02865	0.000889837	0.0240941	down	NA	NA	NA	NA	NA	NA	NA	NA	NA	NA	NA	NA	NA	NA	NA	NA	NA	NA	NA	NA	NA	NA	NA	NA
ENSG00000248383	chr5	140306302	140391929	+	protein_coding	KNOWN	PCDHAC1	1	529.217	396.113	297.564	281.174	259.832	258.262	2.08811	2.07175	1.71332	1.43766	1.29617	1.76341	-0.680518	0.000894064	0.0241357	down	201.75	163.6	150.24	78.4	281.83	568.94	334.81	246.52	4.1954	3.49755	3.24747	1.6839	5.34431	10.1105	7.93206	5.33425	-0.681507	0.128981	0.53026	-0.514063	0.278509	0.557699	noreg	noreg
ENSG00000073910	chr13	32605437	32870794	+	protein_coding	KNOWN	FRY	0	613.8	668.104	894.807	885.205	992.472	972.649	1.52438	1.82405	2.85397	2.61512	2.41901	2.46184	0.518178	0.000899764	0.0242352	up	270.44	248.26	98.2	108.89	1073.07	1682.73	278.86	341.65	1.35928	1.7811	1.42976	1.91876	5.28255	11.4882	2.35008	2.81876	-1.33524	3.85e-10	3.52e-08	-2.11714	6.05e-10	1.87e-08	down	down
ENSG00000144677	chr3	37903451	38025960	+	protein_coding	KNOWN	CTDSPL	0	83.4402	132.757	191.09	194.279	259.832	238.823	0.368407	1.04655	1.73898	1.1446	2.82954	3.25397	0.856879	0.000948559	0.0254874	up	362.73	407.29	718.47	498.72	96.85	106.56	348.57	245.5	6.78648	7.44527	12.0129	8.93259	1.43028	1.53185	6.33103	3.51951	0.653786	0.0198608	0.167696	1.58209	1.89e-06	3.21e-05	noreg	up
ENSG00000151320	chr14	32798479	33300567	+	protein_coding	KNOWN	AKAP6	1	2584.36	2091.74	1427.88	1774.65	1192.67	1481.54	11.671	12.5204	7.11303	7.6629	9.73177	9.7427	-0.616018	0.000950484	0.0254874	down	376.68	458.77	260.19	319.05	2559.68	4370.84	1378.7	1970.11	4.68447	7.62873	3.662	5.9576	38.421	71.0364	30.8833	41.5504	-0.539324	0.0162933	0.14643	-1.01605	0.0101345	0.051714	noreg	noreg
ENSG00000116044	chr2	178092323	178257425	-	protein_coding	KNOWN	NFE2L2	1	243.462	369.13	632.5	466.269	875.335	499.168	3.03621	4.82614	8.27072	5.28867	14.1239	8.34212	0.847598	0.000958036	0.0255194	up	306.92	220.8	233.33	275.49	292.48	277.98	470.57	424.51	7.61489	6.64956	8.30068	9.84163	7.74676	8.19614	18.9348	14.842	-0.0640799	0.811446	0.954592	0.684998	0.000663007	0.00560916	noreg	up
ENSG00000137807	chr15	69706585	69740764	+	protein_coding	KNOWN	KIF23	1	216.03	318.402	451.282	414.697	460.03	570.676	1.22603	2.3624	3.38275	2.77476	4.22861	6.256	0.735224	0.000956302	0.0255194	up	1596.86	1637.15	2064.76	1985.08	703.11	284.47	687.97	682.28	36.3578	50.0197	58.1827	58.6057	16.1179	9.00657	24.1434	22.2437	0.315162	0.00325479	0.0454782	0.507758	0.323339	0.60603	up	noreg
ENSG00000213240	chr1	145209119	145291972	+	protein_coding	KNOWN	NOTCH2NL	1	262.894	450.08	713.589	589.195	549.48	849.072	2.72192	7.09429	11.9761	5.0874	5.7086	14.6481	0.798272	0.000955775	0.0255194	up	347.7	311.19	993.77	633.75	317.66	140.85	1000.77	585.1	7.52721	8.51349	26.2163	16.7118	5.89084	4.28877	30.1494	15.3049	1.29802	4.5e-05	0.00134959	1.82721	0.000869865	0.00702859	up	up
ENSG00000104738	chr8	48872745	48890720	+	protein_coding	KNOWN	MCM4	1	848.118	873.176	1274.87	1123.28	1224.62	1330.88	4.3063	6.46469	7.33091	6.76081	9.43031	12.0698	0.50124	0.000971191	0.0258127	up	4337.7	5406.84	4848.82	5255.08	1389.76	989.62	501.76	582.03	76.2032	131.598	144.741	159.218	27.9297	30.6832	14.061	17.5085	0.0422643	0.810185	0.95423	-1.10003	0.000102789	0.00111428	noreg	down
ENSG00000163507	chr3	108268716	108308491	-	protein_coding	KNOWN	KIAA1524	1	193.17	256.88	428.013	418.936	308.816	423.495	1.4745	1.33601	2.40931	2.38187	2.24719	3.03506	0.727942	0.000988437	0.0262132	up	1651.59	1506.73	1456.24	2087.44	590.77	261.31	398.11	452.12	33.1659	38.7128	37.1792	52.7955	11.344	7.9284	12.0559	11.7136	0.153546	0.528044	0.893579	0.0316765	0.948129	0.982112	noreg	noreg
ENSG00000109736	chr4	2932288	2936586	-	protein_coding	KNOWN	MFSD10	0	630.945	433.89	292.628	235.96	281.129	356.846	5.72221	4.95038	4.15328	2.85874	3.18324	5.02731	-0.760191	0.000998798	0.0264297	down	617.07	399.28	504.44	531.39	655.66	743.14	713.66	743.65	41.2267	19.5355	24.4931	25.601	37.9096	35.9751	36.0019	36.1234	0.0166283	0.956655	0.990801	0.0936512	0.606842	0.827529	noreg	noreg
ENSG00000135924	chr2	220143989	220151622	+	protein_coding	KNOWN	DNAJB2	0	1423.06	1054.5	817.948	811.732	638.931	824.079	8.31333	7.99428	7.36437	6.59626	6.16861	8.21304	-0.621847	0.00100479	0.026472	down	303.7	361.52	302.16	296.18	767.03	1129.54	1074.16	959.48	13.1343	14.3474	12.6486	10.8971	27.5013	37.8013	39.3151	34.2681	-0.162169	0.400048	0.837676	0.135554	0.650187	0.83619	noreg	noreg
ENSG00000183426	chr16	15016659	15045915	+	protein_coding	KNOWN	NPIPA1	0	2676.94	2481.38	1922.18	1716.01	1944.48	1836.3	11.5978	20.2013	17.2254	14.4681	19.5867	18.1255	-0.455711	0.0010037	0.026472	down	226.44	131.57	312.23	215.6	204.35	247.41	321.05	280.28	3.30644	2.36684	5.54491	3.81273	2.92947	4.22386	5.87608	4.63931	0.552347	0.187565	0.630034	0.447697	0.0797015	0.243319	noreg	noreg
ENSG00000121039	chr8	74206847	74237516	+	protein_coding	KNOWN	RDH10	1	118.874	115.488	210.128	214.06	204.458	361.706	0.405454	0.991883	2.60899	1.70551	1.89084	3.84821	0.887507	0.00102561	0.0269027	up	129.85	194.49	521.22	515.05	307.98	568.94	524.69	729.33	3.38868	4.69759	12.2476	11.7832	7.66388	13.0473	10.4476	14.0114	1.66681	1.61e-09	1.34e-07	0.549365	0.203579	0.462133	up	noreg
ENSG00000215474	chr18	44746293	44775554	-	protein_coding	KNOWN	SKOR2	0	242.319	239.611	44.4231	110.209	68.1526	10.4138	1.93697	2.45998	0.262922	0.718895	0.368222	0.168903	-1.15248	0.00102542	0.0269027	down	NA	NA	NA	NA	NA	NA	NA	NA	NA	NA	NA	NA	NA	NA	NA	NA	NA	NA	NA	NA	NA	NA	NA	NA
ENSG00000170445	chr5	140052758	140071609	-	protein_coding	KNOWN	HARS	1	1091.58	1016.73	707.243	764.399	713.473	753.265	7.56794	8.59683	7.023	6.17188	5.94152	9.64763	-0.493379	0.00103217	0.0269805	down	1102.13	1094.87	871.23	993.09	933.61	1098.96	886.11	875.61	26.8816	36.9969	30.8755	33.4961	22.1018	38.38	31.6805	31.1533	-0.247602	0.0632466	0.354617	-0.171639	0.367791	0.651944	noreg	noreg
ENSG00000204580	chr6	30844198	30867933	+	protein_coding	KNOWN	DDR1	0	5395.04	3511.05	2979.87	2902.88	2349.14	2847.83	29.1724	25.6616	20.8177	19.5375	16.0066	24.8446	-0.627913	0.00103306	0.0269805	down	3830.1	2629.06	2358.52	3191.6	6906.2	6600.27	3024.33	4616.36	117.793	71.119	63.9223	86.9052	195.656	172.161	84.2185	131.802	-0.231381	0.432182	0.854076	-0.788471	0.00730257	0.0400575	noreg	down
ENSG00000133687	chr12	29653773	29937692	-	protein_coding	KNOWN	TMTC1	0	126.875	412.303	671.282	495.941	724.121	686.617	0.421409	1.47668	2.46261	1.93942	3.00743	3.67386	0.966033	0.00103724	0.0270312	up	470.04	869.49	375.18	420.32	160.77	140.85	236.66	103.31	4.52915	10.5971	4.42051	4.85991	1.36474	1.54896	3.44221	1.38622	-0.761443	0.0424519	0.276084	0.210148	0.6906	0.849723	noreg	noreg
ENSG00000064999	chr6	34857042	35059179	+	protein_coding	KNOWN	ANKS1A	1	1003.57	771.72	579.615	561.642	536.702	616.497	2.92756	3.18232	2.13917	1.90621	1.83591	2.73468	-0.582981	0.00105893	0.0274295	down	818.82	902.67	987.89	919.04	1752.94	3388.63	1100.76	967.67	7.5988	10.7175	10.545	10.2179	20.7901	54.9857	14.5157	12.3157	0.138584	0.335143	0.793638	-1.27889	0.00190121	0.013446	noreg	down
ENSG00000111783	chr12	106976685	107156581	+	protein_coding	KNOWN	RFX4	1	456.064	349.702	233.397	208.408	274.74	186.06	3.19778	3.02396	2.2782	1.69661	2.86221	1.62924	-0.745512	0.00105936	0.0274295	down	1220.18	1385.46	590.89	1092.18	3011.96	2222.95	568.72	1070.98	23.093	30.9512	12.5282	25.317	53.7891	53.5123	14.6468	33.5812	-0.644566	0.0721335	0.381862	-1.64181	8.75e-05	0.000968419	noreg	down
ENSG00000112511	chr6	33378176	33384230	+	protein_coding	KNOWN	PHF1	0	579.509	605.503	419.551	381.493	304.557	363.789	5.49641	6.57249	4.9006	3.61915	3.63154	4.67188	-0.626075	0.00105787	0.0274295	down	424.97	295.17	463.31	441.01	427.1	601.37	660.45	613.74	18.307	13.8217	16.1577	16.2796	19.7854	20.8903	26.2489	25.1735	0.318662	0.235889	0.691268	0.343871	0.22178	0.485289	noreg	noreg
ENSG00000148948	chr11	40135753	41481323	-	protein_coding	KNOWN	LRRC4C	1	373.766	401.51	217.179	271.99	215.107	196.474	2.64998	3.32425	1.99979	1.99359	1.75738	2.03638	-0.699825	0.00109084	0.0281654	down	669.65	165.89	120.86	120.87	440.66	383.62	180.71	284.37	42.6938	8.74358	5.15909	4.16233	12.8343	12.0665	8.46796	10.262	-1.80087	0.0111412	0.113295	-0.792297	0.0203094	0.0885463	noreg	noreg
ENSG00000174233	chr12	49159975	49182820	-	protein_coding	KNOWN	ADCY6	0	808.113	538.585	412.5	422.468	383.358	399.196	1.91963	2.12847	2.04639	1.5803	1.76636	1.62846	-0.664914	0.00109246	0.0281654	down	1112.86	615.51	1308.52	1141.18	744.76	745	1721.77	1492.42	13.7442	8.01143	16.3001	13.3251	7.52675	8.55052	24.3126	20.1298	0.493622	0.17466	0.609643	1.1446	4.32e-10	1.36e-08	noreg	up
ENSG00000196230	chr6	30687978	30693203	+	protein_coding	KNOWN	TUBB	1	15106.1	12857	10842	9696.28	10095.1	9967.4	81.7222	93.2344	81.2455	70.776	72.6961	89.0803	-0.442497	0.00110556	0.0284422	down	23347.6	19848.3	27594.7	28025.3	17346.4	18512.8	16533.4	19763.5	513.739	531.608	728.083	740.452	359.096	505.971	477.064	529.523	0.354628	0.0146507	0.136552	0.0516266	0.778042	0.899552	noreg	noreg
ENSG00000101347	chr20	35518632	35580246	-	protein_coding	KNOWN	SAMHD1	0	67.438	105.774	156.538	197.811	425.954	177.035	0.170301	0.439684	0.798668	0.743228	2.00389	0.906195	1.02869	0.00115503	0.0295885	up	220	177.33	107.43	137.2	99.75	178.84	151.35	209.7	3.55002	2.5933	1.68578	1.85106	1.23786	2.77971	2.30979	3.49453	-0.711565	0.010063	0.105477	0.407393	0.372372	0.656196	noreg	noreg
ENSG00000181195	chr8	57349233	57359293	-	protein_coding	KNOWN	PENK	0	16.0022	31.3005	97.3077	69.2339	115.008	47.2092	0.356213	0.646518	1.88176	1.19499	2.53787	1.40032	1.09874	0.001155	0.0295885	up	7.51	13.73	6.71	21.78	12.59	96.37	190.8	711.94	0.402131	0.926954	0.481348	1.75108	0.561799	6.64883	13.8158	50.2602	0.406945	0.683925	0.906695	3.08054	0.00462862	0.027792	noreg	up
ENSG00000171320	chr8	27629466	27670157	+	protein_coding	KNOWN	ESCO2	1	141.734	131.678	239.038	216.886	389.748	257.568	0.693656	0.625315	1.5258	1.15596	2.74449	1.95458	0.838247	0.00118067	0.030181	up	695.41	712.75	621.11	856.97	203.38	91.73	96.32	122.75	12.0966	18.7344	15.6925	19.8852	4.69902	2.41861	2.78224	2.17498	0.0578281	0.80356	0.95178	-0.395502	0.461391	0.734887	noreg	noreg
ENSG00000167702	chr8	145691426	145699585	+	protein_coding	KNOWN	KIFC2	0	715.528	482.46	335.641	336.985	185.29	349.904	3.58703	4.37348	2.57554	2.56514	2.78664	3.65293	-0.826953	0.00118583	0.0302487	down	302.63	139.58	142.69	69.69	446.47	1060.05	466.9	598.4	10.3583	3.81928	4.44325	2.7692	13.4121	35.4077	13.1717	19.7534	-1.06376	0.0781492	0.398113	-0.466511	0.363343	0.649478	noreg	noreg
ENSG00000161326	chr17	35849937	35873603	+	protein_coding	KNOWN	DUSP14	0	53.7218	63.6804	122.692	104.557	170.382	127.048	0.453772	0.719497	1.5166	1.14863	1.77973	1.89591	0.909842	0.00126353	0.0321625	up	303.7	274.58	200.6	259.16	131.71	127.87	149.52	121.73	13.081	12.6396	9.3427	11.9469	5.68863	5.84425	6.70171	5.60941	-0.342673	0.134813	0.541263	0.098829	0.727538	0.86979	noreg	noreg
ENSG00000207088	chr3	129116053	129116191	-	snoRNA	KNOWN	SNORA7B	1	1243.6	569.885	306.731	440.836	477.068	131.214	598.432	374.698	229.701	287.219	316.175	114.466	-1.0254	0.00129947	0.0330077	down	NA	NA	NA	NA	NA	NA	NA	NA	NA	NA	NA	NA	NA	NA	NA	NA	NA	NA	NA	NA	NA	NA	NA	NA
ENSG00000171206	chr10	104404253	104418075	+	protein_coding	KNOWN	TRIM8	1	499.498	484.618	294.743	348.995	270.481	317.274	3.66148	4.52424	2.56664	3.18979	2.17818	3.93802	-0.615047	0.00130253	0.0330157	down	399.21	336.35	277.82	300.54	733.14	723.69	364.17	433.71	9.39719	9.20694	9.90882	9.31064	15.3818	20.0926	9.91596	10.6453	-0.357467	0.0643405	0.357819	-0.834401	2.95e-05	0.000374886	noreg	down
ENSG00000089639	chr19	19740285	19754476	-	protein_coding	KNOWN	GMIP	0	380.624	245.007	176.987	154.717	187.42	131.214	2.80863	1.82776	1.43813	1.41424	1.96929	1.20707	-0.808703	0.00131516	0.0332657	down	106.24	90.38	121.7	96.91	296.35	454.04	199.05	226.06	2.92606	3.01638	2.87248	2.08862	5.69283	10.6378	7.72391	6.09032	0.144713	0.62431	0.893579	-0.785721	0.0212511	0.0915691	noreg	noreg
ENSG00000180447	chr9	89559279	89562104	-	protein_coding	KNOWN	GAS1	1	613.8	739.34	1516.73	921.235	945.617	1354.49	2.65894	4.24622	9.59521	5.25278	5.45586	10.3044	0.718709	0.00131939	0.0333028	up	400.29	1481.56	2740.42	1346.98	1112.78	502.22	1636.46	2204.36	10.835	34.7803	65.0682	31.7772	23.0723	11.841	46.5247	52.371	1.11623	0.115155	0.497122	1.28411	0.00774752	0.0419342	noreg	up
ENSG00000168000	chr11	62457747	62477317	-	protein_coding	KNOWN	BSCL2	0	1560.22	1294.11	1043.59	952.319	941.358	759.513	14.5554	15.7941	15.0134	11.2278	12.9273	15.3694	-0.581142	0.00132952	0.0334882	down	862.82	1124.61	820.03	1023.58	2046.39	2380.47	1765.8	1944.54	43.8266	53.1575	38.577	49.4295	85.7541	109.784	81.8624	96.9508	-0.119352	0.611374	0.893579	-0.220394	0.237458	0.506245	noreg	noreg
ENSG00000066279	chr1	197053258	197115824	-	protein_coding	KNOWN	ASPM	1	691.525	892.604	1370.06	1247.62	1018.03	1705.78	0.738092	1.30286	2.20624	1.93077	1.6052	3.14678	0.680756	0.00133574	0.0335747	up	5517.1	6136.75	7088.15	6390.81	3241.49	1121.2	2114.37	2263.69	24.0033	35.7839	42.0608	37.9349	13.1786	6.73684	14.1636	13.2438	0.201135	0.162633	0.590706	0.0401908	0.943097	0.980121	noreg	noreg
ENSG00000143479	chr1	206808881	206857764	+	protein_coding	KNOWN	DYRK3	0	81.1542	72.315	143.141	142.707	153.343	150.653	0.467759	0.554256	1.20044	1.07299	1.20434	1.50612	0.801079	0.00134027	0.0336185	up	129.85	283.73	228.3	145.91	153.99	209.41	352.24	290.5	3.18353	8.87452	7.23782	4.61571	3.82996	6.56757	12.811	9.13845	-0.149554	0.779086	0.942831	0.857878	0.00561458	0.0325792	noreg	up
ENSG00000214595	chr2	54950636	55199157	+	protein_coding	KNOWN	EML6	1	246.892	329.195	425.192	453.553	566.519	481.812	0.922852	0.999565	1.19557	1.48332	1.83068	1.76449	0.666216	0.00134833	0.0337503	up	654.63	936.99	214.87	114.34	269.24	352.11	99.07	114.57	5.6399	10.6354	2.55008	1.19452	2.43561	4.56477	5.12192	2.18223	-2.278	8.83e-08	5.08e-06	-1.50616	5.15e-07	1e-05	down	down
ENSG00000152558	chr11	102267063	102341115	-	protein_coding	KNOWN	TMEM123	1	522.358	793.306	1356.67	1178.39	845.518	1183.01	4.49208	5.36073	7.85613	5.76942	6.60672	7.54467	0.709463	0.00135304	0.0337979	up	3925.61	3995.07	3731.67	3810.1	2519.01	1225.91	1586.01	1767.58	66.9176	74.8601	69.5008	70.5498	39.7028	22.4715	33.2906	33.4888	-0.0805642	0.337922	0.795663	-0.124414	0.77334	0.896012	noreg	noreg
ENSG00000171951	chr2	224461658	224467221	-	protein_coding	KNOWN	SCG2	0	946.417	879.652	454.102	612.508	434.473	665.095	4.52947	5.58274	3.34815	3.92028	2.86821	5.70059	-0.673638	0.00136235	0.0339599	down	97.66	92.67	102.4	172.05	771.88	1705.9	7144.83	5146.23	1.86324	2.40392	2.68784	4.48669	13.6964	44.6811	203.405	136.733	0.514418	0.181873	0.621371	2.34585	1.34e-06	2.37e-05	noreg	up
ENSG00000109065	chr17	72766686	72772506	-	protein_coding	KNOWN	NAT9	0	652.662	472.746	334.231	324.975	261.962	381.839	7.94687	8.05992	6.43128	5.46021	4.66658	9.82897	-0.696775	0.00136574	0.0339743	down	512.97	502.24	505.28	417.05	562.68	683.84	1195.24	957.44	26.458	28.6431	30.0426	23.2858	28.2202	44.9585	69.294	54.7585	-0.146729	0.455488	0.868849	0.823577	0.00117532	0.00902852	noreg	up
ENSG00000173852	chr7	34968488	35077883	-	protein_coding	KNOWN	DPY19L1	0	322.331	470.587	732.628	673.971	528.183	814.359	3.19588	5.47969	4.94906	6.40482	5.22421	9.53524	0.709575	0.0013749	0.0341315	up	1023.79	1091.44	1184.3	1268.58	684.71	486.47	785.21	852.08	19.4116	26.9556	22.7517	23.2678	17.0519	14.7972	25.0563	21.4564	0.203529	0.0876516	0.4254	0.518024	0.0597954	0.197737	noreg	noreg
ENSG00000111186	chr12	1639057	1756409	+	protein_coding	KNOWN	WNT5B	0	61.7229	57.2044	112.115	108.796	136.305	152.736	0.588724	0.735003	1.28233	1.25565	1.69415	2.4718	0.884151	0.00140199	0.0347325	up	245.75	348.94	344.13	207.98	607.23	714.42	319.22	302.78	11.3589	13.7772	13.6627	8.52642	25.3589	30.0889	13.2121	13.4715	-0.112653	0.779383	0.942831	-1.05254	7.14e-07	1.34e-05	noreg	down
ENSG00000169946	chr8	106330920	106816760	+	protein_coding	KNOWN	ZFPM2	0	138.305	184.565	330.705	267.045	1024.42	317.274	1.09416	2.07301	3.69671	3.30453	11.1783	5.6218	1.04939	0.00141462	0.0349734	up	99.8	50.34	55.4	27.22	34.87	17.61	40.36	64.44	2.06754	2.79502	1.70261	0.696355	1.32721	1.27756	4.61378	4.27556	-0.867382	0.175875	0.611867	1.03175	0.10129	0.289233	noreg	noreg
ENSG00000122515	chr7	44788180	44809477	+	protein_coding	KNOWN	ZMIZ2	0	576.08	388.558	274.295	279.055	317.336	226.327	3.44231	3.22645	1.88839	2.41002	2.83167	2.89206	-0.723457	0.00142805	0.0352329	down	350.92	168.18	352.52	284.21	337.03	317.83	398.11	412.23	6.87989	3.42269	8.68401	6.66959	5.84339	8.12831	11.617	12.8419	0.285479	0.529862	0.893579	0.34201	0.0653436	0.210696	noreg	noreg
ENSG00000125398	chr17	70117161	70122561	+	protein_coding	KNOWN	SOX9	0	162.308	234.214	344.102	336.985	325.855	337.407	0.49487	0.946182	1.52831	1.35411	1.32567	1.7953	0.68395	0.00143216	0.0352621	up	170.63	66.36	373.5	373.5	431.94	411.42	107.32	127.86	2.58511	1.09575	6.23076	6.19208	5.31535	6.82357	2.07124	2.13762	1.64523	0.00157977	0.0262485	-1.80813	1.14e-14	6.08e-13	up	down
ENSG00000171163	chr1	249144205	249153343	-	protein_coding	KNOWN	ZNF692	0	579.509	304.371	209.423	221.125	210.847	266.593	6.08299	3.85647	2.89762	3.1236	2.83257	4.23929	-0.810782	0.00145709	0.0358027	down	418.53	303.18	579.14	461.7	514.26	680.13	723.75	622.95	22.4023	19.1314	33.1504	27.5275	21.3164	45.2244	45.9468	35.2675	0.519754	0.0672723	0.367033	0.208216	0.434465	0.713403	noreg	noreg
ENSG00000171291	chr19	11959541	11994565	+	protein_coding	KNOWN	ZNF439	0	187.455	525.633	96.6025	125.045	210.847	117.329	0.999208	4.04631	0.813452	1.17464	2.22687	1.13275	-1.00791	0.00146574	0.035942	down	402.43	329.49	18.47	41.38	340.9	275.2	31.19	22.5	8.69549	8.92603	0.97042	1.08888	6.99692	7.83654	0.786631	0.99564	-3.62823	1.76e-16	3.6e-14	-3.48446	5.52e-22	5.78e-20	down	down
ENSG00000055332	chr2	37326353	37384208	-	protein_coding	KNOWN	EIF2AK2	1	400.056	527.791	674.807	661.961	845.518	777.564	0.772994	1.17284	1.85969	1.49764	1.97551	2.11137	0.615959	0.00147137	0.0360068	up	1242.72	1217.28	1294.25	1177.11	1144.74	908.08	1060.4	748.77	7.57621	10.2333	12.3228	11.3961	7.71908	9.42111	10.6659	6.65725	-0.00238103	0.990864	0.996581	-0.146262	0.634581	0.83619	noreg	noreg
ENSG00000113108	chr5	139937853	139973337	-	protein_coding	KNOWN	APBB3	1	621.801	629.248	385	449.314	396.137	431.131	5.82535	9.01894	6.11536	6.51532	6.04332	7.14484	-0.549014	0.00147912	0.036123	down	179.22	97.25	276.98	194.91	261.49	528.17	521.94	510.43	8.95786	5.57178	13.6046	9.24156	10.5527	24.3042	23.4388	21.6271	0.763376	0.0857009	0.421812	0.421071	0.336857	0.620312	noreg	noreg
ENSG00000143401	chr1	150190717	150208504	-	protein_coding	KNOWN	ANP32E	0	956.705	1357.79	2149.93	2125.06	1363.05	2718	5.58141	7.55646	12.1865	11.7135	6.81716	19.6603	0.745706	0.00148842	0.0362764	up	5142.57	5564.72	5540.43	6786.09	2610.04	1944.96	2393.23	2343.47	112.481	124.353	125.869	154.038	62.4045	45.2804	53.4775	51.7834	0.192054	0.237098	0.692339	0.0914269	0.703799	0.856554	noreg	noreg
ENSG00000152910	chr16	76311176	76593135	+	protein_coding	KNOWN	CNTNAP4	0	142.877	223.421	338.461	541.861	272.61	355.458	0.530947	1.03278	1.32429	1.82558	1.43519	1.76419	0.857519	0.00149304	0.0363155	up	10.73	17.16	6.71	8.71	106.53	223.31	184.38	270.05	0.148169	0.26581	0.304246	0.129807	1.57098	3.06343	2.80677	4.57186	-0.865477	0.259615	0.720257	0.495318	0.337297	0.620823	noreg	noreg
ENSG00000169660	chr17	80376194	80400521	+	protein_coding	KNOWN	HEXDC	0	298.327	212.628	147.372	134.229	142.695	138.156	2.79718	2.86706	2.2514	2.08171	2.59887	3.10731	-0.750217	0.00149763	0.0363538	down	288.68	292.88	318.95	245	370.93	580.99	346.74	389.73	14.0513	14.6424	16.4217	12.3077	15.1668	31.6518	21.4906	22.2291	-0.0520697	0.838412	0.965696	-0.336118	0.319154	0.601386	noreg	noreg
ENSG00000107816	chr10	102756375	102767593	+	protein_coding	KNOWN	LZTS2	1	685.81	487.856	385	344.757	374.839	341.573	3.0288	2.71418	2.57086	1.91162	2.45458	2.2916	-0.636437	0.00151759	0.0365508	down	1541.05	1458.68	1812.96	1631.19	1335.53	917.35	1765.8	1447.41	41.0543	41.4856	51.0467	43.0254	34.8817	24.2989	53.2508	43.1075	0.19031	0.176181	0.612264	0.547874	0.0723568	0.227194	noreg	noreg
ENSG00000125968	chr20	30193086	30194318	+	protein_coding	KNOWN	ID1	0	386.34	109.012	80.3846	86.8956	44.7251	112.469	5.23166	1.92338	1.64114	1.43244	0.743675	2.74205	-1.06225	0.00152093	0.0365508	down	319.8	837.45	2147.01	987.64	427.1	296.52	5545.98	4028.19	22.2742	63.3533	164.857	74.823	22.3908	22.6688	520.387	307.49	1.43484	0.0211195	0.174263	3.76187	4.26e-30	8.5e-28	noreg	up
ENSG00000154764	chr3	13857755	13921618	-	protein_coding	KNOWN	WNT7A	0	196.599	132.757	272.179	281.174	293.908	311.72	0.583361	0.573232	1.22392	1.19079	2.47359	2.02662	0.720133	0.00151846	0.0365508	up	323.02	867.2	70.5	57.71	1629.95	1010.01	66.96	56.26	5.03584	14.4058	1.14363	0.930359	23.8386	16.2898	1.21821	0.914647	-3.22138	1.19e-08	8.56e-07	-4.38557	7.89e-32	1.8e-29	down	down
ENSG00000164896	chr7	150773711	150777953	-	protein_coding	KNOWN	FASTK	1	652.662	506.205	384.295	342.637	276.87	381.145	4.47027	5.01787	3.71543	2.8698	2.96863	4.37138	-0.662314	0.00151049	0.0365508	down	723.31	646.4	656.36	693.64	805.77	820.98	1053.97	1098.6	27.773	22.945	27.885	25.6536	26.166	33.327	49.3242	39.4863	-0.0312144	0.826945	0.959673	0.43867	0.00311417	0.0202121	noreg	up
ENSG00000174799	chr4	56815037	56899529	+	protein_coding	KNOWN	CEP135	1	225.174	284.943	383.59	418.936	402.526	558.874	0.85815	1.3814	2.05212	2.27023	2.6585	4.15388	0.704203	0.00151576	0.0365508	up	608.48	678.43	720.15	795.99	464.87	226.09	500.84	476.67	8.59407	12.241	12.6545	13.6735	6.88557	3.95236	9.22788	8.48268	0.226192	0.131534	0.53525	0.53585	0.22975	0.49532	noreg	noreg
ENSG00000144283	chr2	159313476	159539391	+	protein_coding	KNOWN	PKP4	0	378.338	385.32	537.307	558.816	598.465	565.816	1.32688	2.72363	4.74304	3.89439	4.82731	6.44051	0.530639	0.00154396	0.0370304	up	969.06	923.26	1404.2	1208.69	320.57	350.26	742.09	488.95	13.2184	19.3457	26.9996	27.1192	5.72362	7.3883	21.3714	10.8637	0.456834	0.00531313	0.0653171	0.911918	0.00492353	0.0292603	noreg	up
ENSG00000177519	chr2	154333852	154335322	-	protein_coding	KNOWN	RPRM	0	189.741	250.404	138.91	100.318	110.748	100.667	1.69171	2.96644	1.82508	1.17194	1.30658	1.61262	-0.813103	0.0015659	0.0374819	down	45.07	113.26	39.45	55.53	61.98	131.58	25.68	37.85	2.65557	5.48362	1.94018	2.71153	2.78848	6.39705	1.43681	1.85207	-0.74818	0.226337	0.683689	-1.57419	0.00923653	0.0480626	noreg	down
ENSG00000034053	chr15	29129629	29410518	+	protein_coding	KNOWN	APBA2	0	1507.64	1052.34	768.589	890.15	830.61	815.053	5.87318	5.45322	4.7693	4.68272	5.798	5.79938	-0.583516	0.00158002	0.0375217	down	1557.15	1474.7	1572.91	1521.21	1873.03	2347.11	1014.53	1234.64	28.128	31.7165	33.4229	33.8104	31.7721	48.5575	23.2603	29.6172	0.0197849	0.861566	0.972399	-0.873929	0.000331539	0.0031271	noreg	down
ENSG00000118418	chr6	79910962	79944406	-	protein_coding	KNOWN	HMGN3	1	518.929	643.28	1011.86	847.055	779.495	1212.86	8.91277	14.7876	26.0216	19.0412	17.4815	39.3055	0.660971	0.00157516	0.0375217	up	1689.15	1734.4	1643.41	1710.68	1024.65	495.74	1167.72	964.6	108.404	164.688	159.832	163.924	54.1601	47.1614	130.228	92.2745	-0.0395463	0.686556	0.908231	0.523786	0.241981	0.512351	noreg	noreg
ENSG00000128606	chr7	102553438	102585396	+	protein_coding	KNOWN	LRRC17	0	43.4346	56.1251	108.59	119.393	91.5801	113.163	0.279765	0.50719	1.08499	1.04704	1.17385	1.4451	0.894886	0.00157903	0.0375217	up	867.11	299.74	971.11	745.9	208.22	95.44	2369.38	1749.17	22.717	11.2684	39.881	29.9453	5.71881	4.36943	108.111	70.8908	0.54804	0.333871	0.793058	3.79778	1.44e-15	8.4e-14	noreg	up
ENSG00000142599	chr1	8412457	8877702	-	protein_coding	KNOWN	RERE	1	2332.9	2623.85	1807.95	1902.52	1712.33	1546.8	35.1406	62.2778	43.9468	42.8946	37.1528	53.1962	-0.48142	0.0015734	0.0375217	down	1023.79	870.63	739.45	793.82	2299.16	3806.53	1666.73	2804.8	47.7102	65.4322	44.6444	50.9918	179.734	379.081	130.584	261.573	-0.315648	0.0543825	0.322527	-0.416615	0.331134	0.614829	noreg	noreg
ENSG00000136720	chr2	128994290	129076151	-	protein_coding	KNOWN	HS6ST1	0	1391.05	1000.54	831.346	770.757	739.03	785.895	4.76229	4.23172	4.02258	3.1621	3.21086	4.23767	-0.567395	0.00159032	0.0376919	down	1411.2	1647.45	812.47	1119.4	3397.41	2295.22	1036.55	1542.54	20.4041	27.5162	13.8249	18.5731	41.646	38.5042	21.4112	25.8089	-0.674771	0.00414226	0.0545909	-1.10854	0.00193883	0.0136767	noreg	down
ENSG00000072778	chr17	7120444	7128592	+	protein_coding	KNOWN	ACADVL	0	1375.05	939.016	726.987	722.717	626.152	806.722	17.754	15.5152	12.5448	10.8498	9.89249	15.5659	-0.620844	0.0015969	0.0377034	down	1345.74	1253.89	1464.63	1488.54	1413.01	1789.29	2813.35	2485.66	89.277	66.925	85.8985	87.5761	77.9123	104.065	153.606	142.06	0.174015	0.129363	0.530807	0.761627	0.000975077	0.00776014	noreg	up
ENSG00000252481	chr14	95999692	95999966	-	snoRNA	KNOWN	SCARNA13	0	6356.31	3981.64	3863.4	3024.39	2696.29	2291.04	672.969	596.078	730.005	413.562	354.836	566.819	-0.707535	0.00159707	0.0377034	down	NA	NA	NA	NA	NA	NA	NA	NA	NA	NA	NA	NA	NA	NA	NA	NA	NA	NA	NA	NA	NA	NA	NA	NA
ENSG00000229847	chr10	119232726	119304579	-	antisense	KNOWN	EMX2OS	0	8.00111	57.2044	111.41	89.015	132.046	214.524	0.120379	1.05995	2.5561	2.10081	3.76368	7.24276	1.10133	0.00160738	0.0378725	up	NA	NA	NA	NA	NA	NA	NA	NA	NA	NA	NA	NA	NA	NA	NA	NA	NA	NA	NA	NA	NA	NA	NA	NA
ENSG00000115738	chr2	8818975	8824583	+	protein_coding	KNOWN	ID2	1	507.499	456.556	297.564	344.05	234.275	281.867	8.62211	9.27803	7.02928	5.88993	4.80941	6.43154	-0.655755	0.0016173	0.0379576	down	735.11	1221.86	1927.94	1244.62	1214.47	1423.28	4686.47	3279.43	35.5028	88.179	145.556	89.1207	53.9187	100.962	388.627	228.53	0.691331	0.0769437	0.394473	1.63035	1.84e-08	4.59e-07	noreg	up
ENSG00000138760	chr4	77079890	77135046	-	protein_coding	KNOWN	SCARB2	1	2251.74	2629.24	4035.45	4181.59	2800.65	4291.18	7.62849	10.3808	15.6368	15.1692	10.8721	20.8407	0.600233	0.00161468	0.0379576	up	2954.4	2209.18	2178.9	1672.57	3184.35	4217.95	5989.95	5243.4	36.6986	33.4298	32.0042	25.3757	40.1803	63.3693	105.724	85.4418	-0.431139	0.107147	0.477941	0.636761	0.0104757	0.0531159	noreg	noreg
ENSG00000169689	chr17	79976578	79981983	-	protein_coding	KNOWN	STRA13	0	421.773	294.657	237.628	187.214	185.29	191.614	8.30887	7.52526	6.84616	4.61729	4.71956	6.87826	-0.729956	0.00164123	0.0384444	down	629.94	602.92	456.6	601.08	308.94	328.02	182.54	292.55	58.3375	64.7792	50.5458	66.2336	23.4033	35.2331	21.8593	31.5061	-0.232962	0.263363	0.725122	-0.389818	0.260558	0.537666	noreg	noreg
ENSG00000068650	chr13	113344643	113541482	+	protein_coding	KNOWN	ATP11A	0	285.754	269.832	443.525	387.145	579.297	447.099	1.75239	2.01268	3.41692	3.32198	5.34521	3.31452	0.661832	0.0016445	0.0384461	up	416.39	409.57	548.08	461.7	476.49	338.21	473.33	426.55	4.4619	4.2438	6.58127	8.12989	4.41231	4.35534	4.92421	7.94824	0.281453	0.132151	0.536518	0.178749	0.536776	0.789455	noreg	noreg
ENSG00000081189	chr5	88013975	88199922	-	protein_coding	KNOWN	MEF2C	1	290.326	444.683	581.731	866.837	509.015	744.934	1.7052	3.82354	5.79563	6.22332	5.64852	8.62499	0.761333	0.00165739	0.0386167	up	33.27	65.21	248.44	305.98	257.61	121.39	177.04	279.25	0.362094	1.85236	5.01207	9.01077	7.95105	2.52343	6.81474	10.2118	2.48282	2.28e-09	1.81e-07	0.301466	0.571055	0.802224	up	noreg
ENSG00000122585	chr7	24323782	24331484	+	protein_coding	KNOWN	NPY	0	0	3.23798	19.7436	14.8358	44.7251	25.6874	0	0.111692	0.864165	0.581798	1.6844	1.43071	1.08153	0.00165821	0.0386167	up	NA	NA	NA	NA	NA	NA	NA	NA	NA	NA	NA	NA	NA	NA	NA	NA	NA	NA	NA	NA	NA	NA	NA	NA
ENSG00000164442	chr6	139693393	139695757	-	protein_coding	KNOWN	CITED2	1	1323.61	1052.34	671.987	927.593	570.778	529.715	8.92072	9.39202	6.63536	8.16969	5.09638	6.31892	-0.715998	0.00166707	0.038748	down	632.09	442.75	909	760.06	1075.98	853.41	1022.79	1292.95	18.1995	15.9937	33.2848	27.6409	25.0744	30.9592	46.1637	47.2891	0.625998	0.0238592	0.188849	0.29745	0.25174	0.526042	noreg	noreg
ENSG00000155980	chr12	57943781	57980415	+	protein_coding	KNOWN	KIF5A	0	1112.15	1060.98	702.307	827.981	770.976	730.355	2.62203	3.66151	2.19961	2.95723	3.21283	3.19498	-0.491655	0.00167429	0.0388409	down	480.77	294.02	252.64	256.98	1610.58	2411.05	586.15	1016.77	4.93468	4.58772	3.0104	3.30402	14.0612	29.3207	9.47207	12.7777	-0.614979	0.0642974	0.357819	-1.29434	0.00175643	0.0125846	noreg	down
ENSG00000198910	chrX	153126969	153174677	-	protein_coding	KNOWN	L1CAM	0	1026.43	888.287	640.961	711.414	645.32	567.205	4.21247	4.75924	2.96584	3.41845	3.43357	3.63798	-0.540092	0.00167764	0.0388438	down	145.95	78.94	133.45	125.22	733.14	1295.41	689.81	1320.57	2.93153	1.61887	3.05812	2.16252	10.9993	20.4137	13.7071	22.9262	0.191791	0.649994	0.893579	0.0193655	0.969052	0.991448	noreg	noreg
ENSG00000152578	chr11	105480721	105852819	+	protein_coding	KNOWN	GRIA4	1	644.661	705.881	270.769	510.777	347.152	364.483	2.93412	4.67995	2.0971	3.19435	2.70923	4.69586	-0.742679	0.0016892	0.0390363	down	666.43	374.11	558.16	543.37	733.14	2552.82	290.78	503.27	15.3016	12.1857	20.4362	17.8864	18.1321	68.1839	9.25051	12.3514	0.0717905	0.841651	0.966532	-2.0167	0.00328336	0.0210888	noreg	down
ENSG00000162066	chr16	2570358	2581423	+	protein_coding	KNOWN	AMDHD2	0	273.181	206.152	101.538	132.816	119.267	147.182	1.99709	2.13755	1.20136	1.42119	1.31215	2.1549	-0.792525	0.00169987	0.0392078	down	276.87	225.38	219.07	337.56	169.48	198.3	138.51	159.57	16.8686	10.6548	12.0139	16.7199	8.62175	9.30305	6.05056	10.9388	0.135047	0.682146	0.90606	-0.268926	0.314811	0.597449	noreg	noreg
ENSG00000071967	chr2	172378757	172414643	+	protein_coding	KNOWN	CYBRD1	0	93.7273	98.2189	160.064	161.075	195.939	198.556	1.17647	1.25686	1.70615	1.42992	3.34344	2.90702	0.767273	0.00173101	0.0397749	up	267.22	259.7	288.73	193.83	166.58	129.73	1242.02	863.33	4.24432	4.83259	5.89149	3.14885	3.6846	2.02177	26.363	13.855	-0.133674	0.667892	0.900117	2.865	4.04e-18	2.92e-16	noreg	up
ENSG00000161958	chr17	7341592	7349285	+	protein_coding	KNOWN	FGF11	1	802.397	851.59	591.602	606.856	494.106	524.856	4.71879	5.88129	4.69613	4.10153	3.24999	5.24042	-0.535334	0.00173107	0.0397749	down	111.61	90.38	36.93	45.73	120.09	216.83	445.81	499.18	2.958	2.51111	0.899063	1.24218	2.63114	4.89952	11.5403	11.2656	-1.30058	0.000138811	0.0035836	1.52192	0.000131965	0.00139199	down	up
ENSG00000065882	chr4	37892708	38140796	+	protein_coding	KNOWN	TBC1D1	0	334.904	361.575	515.448	501.592	1039.33	678.98	2.42975	3.73095	5.1542	5.44069	12.6503	8.86665	0.810278	0.00175718	0.0402214	up	956.18	989.61	1774.35	1435.18	804.8	489.25	1087.91	925.73	28.2449	34.4546	59.6455	47.4645	24.4835	16.8292	41.0484	37.5758	0.713935	0.000169275	0.00419756	0.673486	0.0556969	0.187574	up	noreg
ENSG00000109991	chr11	57105848	57138073	+	protein_coding	KNOWN	P2RX3	0	217.173	152.185	69.8077	79.8309	115.008	47.2092	2.74829	2.06864	0.90578	1.07787	2.08214	0.782439	-0.956115	0.00175501	0.0402214	down	36.49	43.47	11.75	10.89	447.44	597.67	117.41	146.28	1.6411	2.49176	0.449871	0.414015	17.7309	30.1142	5.40559	8.21657	-1.82932	0.000413033	0.00872328	-1.95288	1.43e-10	4.81e-09	down	down
ENSG00000234769	chr16	64043	69452	-	protein_coding	KNOWN	WASH4P	0	3209.59	2508.36	1917.95	1940.67	2195.79	1764.1	17.4397	17.2703	16.2423	14.3778	14.3604	17.6779	-0.516492	0.00176532	0.0403309	down	50.44	40.04	57.91	51.18	57.14	59.3	63.29	68.53	2.21224	2.27756	2.00978	2.11907	1.97939	2.41338	2.66604	3.50399	0.260739	0.483463	0.88474	0.213494	0.54015	0.792445	noreg	noreg
ENSG00000162607	chr1	62901968	62917475	+	protein_coding	KNOWN	USP1	1	637.803	828.924	1269.23	1169.91	907.282	1414.19	2.11176	3.40273	5.81165	4.72928	3.63218	7.54119	0.637887	0.00177767	0.0405362	up	3563.96	4141.51	4351.93	5508.8	1646.41	1270.39	1606.19	1656.08	47.6339	69.0553	72.7523	91.7374	20.3471	23.1314	32.2634	28.1028	0.344559	0.0758301	0.39164	0.196297	0.386043	0.667872	noreg	noreg
ENSG00000110042	chr11	58938903	58976060	+	protein_coding	KNOWN	DTX4	0	1401.34	959.523	793.974	748.15	641.06	787.978	4.70558	4.57772	2.99799	3.16104	3.80037	3.8169	-0.608382	0.00178399	0.0405728	down	3762.49	4908.03	1499.89	2323.73	3928.14	2110.83	818.23	1474	37.7214	58.729	18.9806	29.7276	40.5985	25.6448	11.7397	17.9299	-1.19374	8.07e-05	0.00225091	-1.36431	0.00476645	0.028468	down	down
ENSG00000196220	chr3	9022275	9404737	-	protein_coding	KNOWN	SRGAP3	1	2162.59	2056.12	1525.9	1545.75	1522.78	1638.44	8.43419	11.8556	9.06979	9.46827	11.0852	14.713	-0.418256	0.00178601	0.0405728	down	1621.54	1931.18	1150.72	1186.91	3748.97	3958.5	2290.49	2359.84	21.5898	32.4643	21.1195	20.8251	45.2504	62.3836	45.4889	40.5016	-0.613551	9.31e-05	0.00254239	-0.694305	3.19e-07	6.43e-06	down	down
ENSG00000139132	chr12	32552463	32798984	+	protein_coding	KNOWN	FGD4	1	828.687	1255.26	1595.7	1766.17	1439.72	1734.94	3.55551	9.68674	10.7143	8.68645	8.92037	13.1478	0.599252	0.00179603	0.0407234	up	1561.44	1409.49	952.64	935.37	1659.97	1756.86	556.8	652.61	25.7093	27.9182	22.7975	27.2063	22.5058	49.3625	17.0041	14.8415	-0.663776	6.31e-07	3.08e-05	-1.46416	2.69e-15	1.52e-13	down	down
ENSG00000140332	chr15	70340129	70390515	-	protein_coding	KNOWN	TLE3	1	633.231	494.332	361.731	396.329	313.076	332.547	3.70106	3.85906	2.05442	3.2418	2.3915	4.01793	-0.618889	0.00180945	0.0409507	down	603.11	534.28	749.52	679.48	948.14	902.52	643.94	645.45	9.01125	9.05837	14.5177	14.3991	14.5441	18.3187	12.7443	14.7286	0.32012	0.0583068	0.337381	-0.486574	0.00174299	0.012507	noreg	down
ENSG00000074590	chr12	106457118	106533811	-	protein_coding	KNOWN	NUAK1	1	485.782	354.02	703.718	616.747	600.595	780.341	1.52958	1.07354	2.64785	2.35597	2.05495	3.1104	0.627903	0.00184849	0.0417557	up	1324.28	1221.86	622.78	716.5	265.36	644.92	926.47	1203.96	16.5122	13.064	6.0345	7.2275	2.63671	7.53555	11.9017	11.3525	-0.937737	3.88e-10	3.53e-08	1.26013	0.0152534	0.0715089	down	noreg
ENSG00000160097	chr1	33327869	33338083	-	protein_coding	KNOWN	FNDC5	0	477.781	298.974	210.833	236.667	210.847	219.384	4.14049	2.51765	2.31475	2.96612	1.97618	5.60722	-0.719822	0.00187078	0.0421801	down	139.51	163.6	78.06	96.91	551.06	1405.67	185.29	276.18	6.8142	7.03199	3.16274	4.14144	17.605	58.0641	6.75828	11.7778	-0.803829	0.003243	0.0453731	-2.0512	0.0002764	0.00266741	down	down
ENSG00000111218	chr12	3490515	3703139	+	protein_coding	KNOWN	PRMT8	0	340.619	178.089	106.474	91.8409	166.122	70.1196	1.33036	0.950278	0.546485	0.520011	0.884697	0.409015	-0.955435	0.00188147	0.0423418	down	428.19	328.35	73.86	223.23	516.2	337.29	66.96	201.51	8.51694	7.53265	1.5778	5.28996	8.35703	8.76504	1.6363	4.51694	-1.36625	0.0211706	0.174532	-1.63688	0.00986211	0.0506884	noreg	noreg
ENSG00000125354	chrX	118749687	118827333	-	protein_coding	KNOWN	2016-09-06	0	851.547	855.907	536.602	667.613	540.961	517.219	4.57263	5.75996	4.06755	4.42189	3.84804	4.54251	-0.550758	0.0018945	0.0425555	down	925.06	966.73	1233.82	1107.42	1939.86	2869.72	2354.7	2206.4	17.9961	24.8342	30.0829	25.7413	35.2553	85.4837	65.653	59.3986	0.298687	0.0382757	0.258731	-0.0418003	0.885157	0.9511	noreg	noreg
ENSG00000130822	chrX	152935185	152954465	-	protein_coding	KNOWN	PNCK	0	281.182	246.087	153.718	156.836	168.252	147.182	3.1335	3.63527	2.38226	2.56174	3.29773	2.80793	-0.675542	0.00193744	0.043439	down	48.29	18.31	15.11	20.69	92.01	189.96	65.13	74.67	2.86628	1.00141	1.6074	1.22524	4.15501	10.6366	4.06993	4.79927	-0.909066	0.215225	0.668929	-0.978255	0.0581806	0.193693	noreg	noreg
ENSG00000239779	chr2	74685456	74688018	+	protein_coding	KNOWN	WBP1	1	669.808	569.885	417.436	394.209	364.19	443.628	7.07984	7.75213	6.32024	5.56798	5.19963	8.19914	-0.56425	0.00195724	0.0438015	down	480.77	569.74	647.12	436.65	738.95	720.91	609.09	572.83	26.1626	37.8435	41.6053	29.137	36.8311	41.8623	50.039	40.5552	0.0384455	0.893066	0.978718	-0.269734	0.103514	0.293482	noreg	noreg
ENSG00000132688	chr1	156638555	156647189	-	protein_coding	KNOWN	NES	1	10440.3	3811.11	3412.11	4028.99	2802.78	3986.4	22.2068	10.736	10.5533	11.3047	7.96518	14.7309	-0.828367	0.00196542	0.043903	down	20342.8	23229	8457.94	12488.7	19949.6	14871.2	6067	8233.35	207.204	267.492	98.3059	144.28	172.207	172.002	71.5071	96.0102	-1.06909	2.53e-05	0.000830004	-1.24997	2.03e-05	0.00027088	down	down
ENSG00000122378	chr10	82167585	82192753	+	protein_coding	KNOWN	FAM213A	0	560.078	709.119	932.884	923.354	875.335	1107.33	4.25118	7.13172	10.0222	8.95183	8.82368	14.5068	0.557802	0.00197316	0.0439942	up	1697.74	1771.01	1635.02	1929.55	1286.14	1304.67	1379.62	1524.13	58.9979	70.9838	66.2785	77.7064	38.0874	52.4383	62.5716	61.5476	0.0284179	0.847775	0.969253	0.198924	0.20072	0.458084	noreg	noreg
ENSG00000170312	chr10	62538089	62554610	+	protein_coding	KNOWN	CDK1	0	393.198	542.902	990.705	787.712	568.648	1337.83	2.9471	5.60885	11.6063	8.20743	5.60221	20.02	0.813926	0.00201765	0.0449029	up	3479.18	4052.27	3874.35	4473.24	2069.63	921.98	1801.57	2331.2	148.061	157.722	155.836	181.795	88.2342	35.8524	74.1605	92.9486	0.137873	0.392466	0.833197	0.500559	0.297658	0.57865	noreg	noreg
ENSG00000128567	chr7	131185021	131242976	-	protein_coding	KNOWN	PODXL	0	275.467	281.705	130.449	158.249	187.42	97.8897	1.00861	1.0709	0.427346	0.4873	1.48036	0.372058	-0.810608	0.00204698	0.0454717	down	2333.05	2131.39	393.65	544.45	846.45	745	177.96	208.67	21.802	23.1921	4.87267	5.83335	6.81858	8.12128	2.94597	2.80492	-2.26294	5.05e-24	2.16e-21	-2.00702	1.25e-19	1.08e-17	down	down
ENSG00000147155	chrX	48379546	48387104	+	protein_coding	KNOWN	EBP	0	744.104	414.462	361.025	312.965	249.183	330.465	11.0013	8.8564	9.19024	6.94852	4.74419	9.8939	-0.755924	0.00205564	0.0455798	down	959.4	1237.88	885.49	1039.91	660.5	758.9	823.73	1017.79	75.42	106.48	76.2323	92.7878	47.6663	65.0205	77.5462	92.1937	-0.20109	0.349116	0.804579	0.409591	0.0731851	0.228969	noreg	noreg
ENSG00000164620	chr5	141016517	141020644	+	protein_coding	KNOWN	RELL2	0	221.745	174.851	123.397	98.9056	78.8015	65.2598	1.19478	1.42018	1.26729	1.10471	0.954469	0.754568	-0.879582	0.00208021	0.0460399	down	82.63	66.36	84.77	96.91	140.43	295.59	225.66	204.58	2.23825	2.06913	3.1324	3.03402	4.19105	9.36732	8.5407	6.6754	0.275181	0.375018	0.819252	0.0153744	0.974892	0.993218	noreg	noreg
ENSG00000133275	chr19	1941188	1981337	+	protein_coding	KNOWN	CSNK1G2	1	736.102	460.873	363.846	343.344	285.389	386.699	4.28251	2.87521	3.17464	2.27676	3.02246	4.24496	-0.696673	0.00208723	0.0460632	down	1709.54	1862.53	2063.08	2169.11	1602.83	1014.64	1454.83	1748.14	47.4473	53.8946	63.2622	61.8264	33.2451	30.6743	44.4483	51.4957	0.234682	0.0403713	0.267806	0.325661	0.325739	0.608907	noreg	noreg
ENSG00000200087	chr1	28835071	28835274	+	snoRNA	KNOWN	SNORA73B	1	9840.23	5367.5	3785.13	4394.23	5256.27	2477.79	1934.74	1470.08	1342.35	1142.15	1316.79	1072.3	-0.788958	0.00208891	0.0460632	down	NA	NA	NA	NA	NA	NA	NA	NA	NA	NA	NA	NA	NA	NA	NA	NA	NA	NA	NA	NA	NA	NA	NA	NA
ENSG00000064692	chr5	121647049	121799914	+	protein_coding	KNOWN	SNCAIP	0	260.608	281.705	375.128	433.772	626.152	449.182	2.10368	3.28235	4.43539	4.0599	6.38617	6.05278	0.696397	0.00211848	0.0466298	up	439.99	517.12	177.94	188.38	350.59	576.35	626.51	549.3	7.38078	16.1417	4.89858	6.4343	8.83739	19.5007	23.3057	17.3991	-1.39548	4.21e-13	5.88e-11	0.377992	0.288401	0.569492	down	noreg
ENSG00000185630	chr1	164524821	164868533	+	protein_coding	KNOWN	PBX1	1	3136.44	3169.99	1843.91	2352.54	2442.84	1737.02	17.2121	20.2256	12.1033	15.1908	13.7312	17.2711	-0.549644	0.0021328	0.0468594	down	4202.49	2891.05	3517.64	3802.47	5246.24	2705.71	3656.35	4508.96	53.4375	41.9175	50.0751	55.9703	55.128	39.7313	66.4916	73.6864	0.0344918	0.891678	0.978545	0.0726512	0.860735	0.939043	noreg	noreg
ENSG00000141314	chr17	30593195	30651680	+	protein_coding	KNOWN	RHBDL3	0	643.518	264.435	212.243	164.607	208.717	258.956	2.67165	1.50642	1.14358	0.705578	1.07362	2.11007	-0.877232	0.00216294	0.0474349	down	1131.11	1208.13	183.81	308.16	2645.88	1484.44	539.37	556.46	19.3146	21.6583	2.84855	6.22161	43.9291	26.054	13.0466	11.7561	-2.26281	3.08e-13	4.4e-11	-1.87924	4.9e-07	9.54e-06	down	down
ENSG00000099889	chr22	19957419	20004331	-	protein_coding	KNOWN	ARVCF	0	1331.61	784.672	638.141	589.195	451.511	709.527	7.95914	6.43428	6.17637	4.45037	3.7798	8.38379	-0.717195	0.00216794	0.0474582	down	1083.89	1015.93	844.37	1091.09	1629.95	1990.37	736.59	1063.82	32.8656	33.7307	28.3001	36.3116	41.7917	59.1067	27.8692	30.7792	-0.129328	0.504956	0.888688	-0.974358	0.00105019	0.008239	noreg	down
ENSG00000158321	chr7	69063905	70258054	+	protein_coding	KNOWN	AUTS2	1	1048.15	1083.65	540.128	864.717	579.297	474.869	11.0817	12.2889	6.79268	11.3825	9.7422	7.06563	-0.698163	0.0021942	0.0479458	down	681.46	987.33	706.72	704.52	1204.78	1215.72	920.05	837.76	30.296	41.5704	38.0121	36.623	48.2736	43.5847	54.6833	54.0341	-0.250953	0.327696	0.789036	-0.426477	0.00917223	0.0478093	noreg	down
ENSG00000108389	chr17	56566898	56595266	-	protein_coding	KNOWN	MTMR4	1	2160.3	2087.42	1639.42	1605.1	1311.94	1455.16	8.60615	10.622	7.85159	7.87632	6.30243	7.61864	-0.469944	0.00223356	0.0487174	down	2615.29	2354.48	2758.88	2735.34	2526.75	3750.93	2330.85	2284.14	29.4475	30.8431	34.6538	37.0774	28.6817	51.1276	33.4963	32.9588	0.134928	0.276118	0.740062	-0.409326	0.155331	0.385976	noreg	noreg
ENSG00000064547	chr19	19734477	19739739	-	protein_coding	KNOWN	LPAR2	0	507.499	349.702	262.308	228.189	187.42	281.867	4.94673	4.71215	3.56489	3.15094	2.49997	5.56157	-0.720736	0.00225664	0.049132	down	414.24	279.15	428.06	362.61	460.99	650.48	450.39	440.87	22.3627	13.9267	22.2595	19.0581	24.1602	33.6215	25.1548	23.4074	0.180338	0.549047	0.893579	-0.283942	0.314903	0.597449	noreg	noreg
ENSG00000102452	chr13	101706130	102068843	-	protein_coding	KNOWN	NALCN	0	178.311	154.344	240.449	287.533	291.778	286.032	0.596042	0.720414	1.02455	1.36642	1.83809	1.6002	0.655814	0.00226879	0.0493074	up	NA	NA	NA	NA	NA	NA	NA	NA	NA	NA	NA	NA	NA	NA	NA	NA	NA	NA	NA	NA	NA	NA	NA	NA
ENSG00000172137	chr16	71392616	71424341	+	protein_coding	KNOWN	CALB2	0	115.445	308.688	565.513	363.125	411.045	497.78	1.11758	4.1282	7.8957	5.1186	6.46354	9.96437	0.876484	0.0022965	0.0498195	up	NA	NA	NA	NA	NA	NA	NA	NA	NA	NA	NA	NA	NA	NA	NA	NA	NA	NA	NA	NA	NA	NA	NA	NA
ENSG00000127616	chr19	11071598	11176071	+	protein_coding	KNOWN	SMARCA4	1	2550.07	2100.37	1597.82	1690.58	1782.62	1510.7	7.25269	8.802	6.85927	6.95031	7.49722	8.91419	-0.473111	0.00230381	0.0498882	down	2965.14	2220.63	3930.59	3650.03	2939.33	2521.32	2642.73	2712.74	35.0521	31.5337	54.755	50.781	25.9643	33.805	37.8027	41.5989	0.538163	0.0134343	0.128453	0.00670093	0.969101	0.991448	noreg	noreg
ENSG00000139291	chr12	72079867	72097836	+	protein_coding	KNOWN	TMEM19	0	249.178	279.546	423.077	369.483	419.564	416.552	0.967642	1.34919	2.24319	1.63617	2.05439	2.39021	0.574559	0.00232044	0.0498894	up	643.89	649.83	442.33	582.57	620.79	589.33	387.1	398.93	13.593	14.3995	9.21692	10.6326	10.6447	8.56984	5.59989	6.53646	-0.347818	0.0919418	0.436457	-0.587808	0.000632266	0.00538339	noreg	down
ENSG00000140688	chr16	31500792	31520630	-	protein_coding	KNOWN	C16orf58	1	909.841	782.513	650.128	558.11	511.145	502.639	5.44436	8.5341	6.62228	5.06082	6.04157	5.4702	-0.558662	0.00232027	0.0498894	down	714.72	673.85	616.07	589.1	838.7	1017.42	1367.69	1268.4	20.3622	20.6204	19.9149	18.9916	23.7663	30.9851	45.1137	39.5617	-0.213835	0.121252	0.512763	0.540988	0.00936119	0.0485697	noreg	up
ENSG00000179456	chr1	244214585	244220778	+	protein_coding	KNOWN	ZBTB18	0	1087.01	1071.77	1765.64	1449.67	1356.66	1656.49	3.39029	4.42927	8.02306	5.95849	5.6454	9.0193	0.501691	0.0023136	0.0498894	up	1288.86	1523.89	852.76	1023.58	1821.7	1845.82	2076.76	2471.34	21.0655	25.7428	14.5536	17.3604	29.2859	31.3173	39.6946	42.2645	-0.594895	0.00142132	0.0241535	0.344629	0.0582129	0.193767	down	noreg
ENSG00000207264	chr10	21610890	21610996	+	snRNA	KNOWN	RNU6-15P	0	108.587	26.9832	9.87179	23.3135	17.0382	12.4966	85.1342	24.6008	10.1128	26.5739	19.1154	12.7195	-1.07351	0.002314	0.0498894	down	NA	NA	NA	NA	NA	NA	NA	NA	NA	NA	NA	NA	NA	NA	NA	NA	NA	NA	NA	NA	NA	NA	NA	NA
ENSG00000157216	chr1	54691105	54879152	-	protein_coding	KNOWN	SSBP3	1	667.522	602.265	421.666	416.816	468.549	426.966	4.85666	5.26979	4.8051	4.75716	7.55626	5.40824	-0.51836	0.00233949	0.0502093	noreg	666.43	417.58	978.66	807.97	482.3	667.16	719.16	660.8	23.6457	16.5821	40.5403	34.2097	15.8637	26.3989	29.5655	28.6954	0.711881	0.0279567	0.211171	0.298494	0.275226	0.555014	noreg	noreg
ENSG00000129951	chr19	812518	821967	-	protein_coding	KNOWN	LPPR3	0	1651.66	922.826	877.179	694.458	726.251	731.743	9.76728	7.49812	7.10123	5.39355	5.53705	7.72155	-0.677454	0.00235932	0.050545	noreg	587.02	559.45	702.52	647.9	1502.11	2473.13	1428.23	2058.08	28.6071	18.6829	23.1034	21.2928	53.1941	88.5421	59.3694	72.343	0.227043	0.12134	0.51296	-0.156078	0.685412	0.846103	noreg	noreg
ENSG00000183655	chr15	86302554	86338261	-	protein_coding	KNOWN	KLHL25	1	594.368	361.575	288.397	235.254	291.778	279.09	1.97472	1.53328	1.35271	0.992074	1.63347	1.55983	-0.706145	0.00236487	0.0505737	noreg	556.97	536.57	435.61	576.03	789.31	795.96	338.48	605.56	10.8713	9.31784	8.37817	10.7515	12.1606	14.5451	6.97218	10.7778	-0.12416	0.554662	0.893579	-0.714925	0.0567844	0.190002	noreg	noreg
ENSG00000207181	chr1	235291118	235291252	-	snoRNA	KNOWN	SNORA14B	1	1626.51	635.724	485.833	606.856	551.61	195.779	838.821	441.743	383.867	427.437	393.345	183.238	-0.953538	0.00237159	0.0506276	noreg	NA	NA	NA	NA	NA	NA	NA	NA	NA	NA	NA	NA	NA	NA	NA	NA	NA	NA	NA	NA	NA	NA	NA	NA
ENSG00000125675	chrX	122318006	122624766	+	protein_coding	KNOWN	GRIA3	0	240.033	252.563	457.628	356.06	347.152	418.635	1.03207	1.56371	2.66873	1.65607	2.53601	3.23177	0.622788	0.0023893	0.0509153	noreg	96.58	110.97	67.15	35.93	299.26	338.21	206.39	287.44	1.6509	3.05403	1.44233	0.846183	5.4602	7.58095	6.54244	7.84575	-1.01468	0.0279334	0.21108	-0.334763	0.254749	0.530132	noreg	noreg
ENSG00000203879	chrX	153665266	153671814	+	protein_coding	KNOWN	GDI1	1	3581.07	3288.71	2449.61	2802.56	2321.45	2378.51	22.7239	24.6225	25.5893	24.4409	20.3407	29.0186	-0.44198	0.00239376	0.0509202	noreg	1775	1221.86	1498.21	1712.86	3333.5	4611.76	2894.07	3548.45	52.3599	38.7407	49.5347	55.94	88.4495	142.558	102.773	110.34	0.0883073	0.736618	0.925824	-0.268583	0.33565	0.618862	noreg	noreg
ENSG00000242616	chr9	114423615	114432526	+	protein_coding	KNOWN	GNG10	0	68.581	115.488	252.436	186.508	123.527	279.784	0.610298	1.3544	3.2729	2.14629	1.44731	4.41361	0.91005	0.00242827	0.0515634	noreg	493.65	744.78	328.18	347.36	344.78	276.13	133.93	136.05	25.2354	35.4979	15.8754	16.6869	17.0383	13.1975	7.02774	6.57604	-0.883922	0.00193091	0.0307565	-1.16674	1.01e-05	0.000144385	down	down
ENSG00000156162	chr8	95731931	95806064	+	protein_coding	KNOWN	DPY19L4	1	347.477	467.349	630.384	616.04	570.778	731.049	2.46683	2.78989	3.48012	3.04569	2.78547	3.84413	0.59394	0.00244788	0.0517062	noreg	1361.84	1574.23	1191.01	1349.16	933.61	715.35	1018.2	1062.8	21.9755	32.2508	27.2861	30.1635	16.0622	15.1406	22.9666	18.4554	-0.219389	0.166448	0.596365	0.370491	0.11474	0.315582	noreg	noreg
ENSG00000187498	chr13	110801318	110959496	-	protein_coding	KNOWN	COL4A1	0	683.524	714.515	482.307	434.478	370.58	238.129	1.24319	1.75776	1.43604	1.07568	1.53453	0.955989	-0.748161	0.0024433	0.0517062	noreg	2986.6	3817.74	3704.81	5104.81	2627.48	2702.93	3427.02	5969.67	27.3063	38.1014	38.2032	51.9726	21.0731	26.7367	35.3072	59.497	0.360889	0.154827	0.579634	0.850856	0.0160094	0.0741776	noreg	noreg
ENSG00000233016	chr9	139615818	139622636	-	antisense	KNOWN	SNHG7	1	2385.48	1408.52	1060.51	1296.37	1124.52	697.03	941.965	633.606	500.44	654.394	516.721	293.725	-0.740798	0.00244398	0.0517062	noreg	NA	NA	NA	NA	NA	NA	NA	NA	NA	NA	NA	NA	NA	NA	NA	NA	NA	NA	NA	NA	NA	NA	NA	NA
ENSG00000092470	chr15	44119161	44160617	+	protein_coding	KNOWN	WDR76	1	217.173	245.007	366.667	324.975	366.32	404.055	0.853092	1.32073	2.41355	1.71465	2.57859	2.61683	0.604176	0.00246771	0.0520338	noreg	980.87	1043.39	812.47	1072.58	296.35	216.83	155.02	208.67	16.3727	27.0929	23.5897	28.8196	4.53416	6.63856	3.92061	5.25072	-0.114488	0.57227	0.893579	-0.46277	0.172932	0.414232	noreg	noreg
ENSG00000164050	chr3	48445261	48471594	-	protein_coding	KNOWN	PLXNB1	0	1499.64	902.318	703.013	714.239	636.801	840.741	5.50822	6.63237	4.48818	4.82678	4.75139	6.69698	-0.651595	0.00248226	0.0522489	noreg	1909.15	1487.28	1801.21	1961.13	1878.84	1900.49	1217.25	1487.3	35.0759	27.6935	37.3312	33.0171	35.2302	35.1572	27.4397	33.0866	0.136872	0.490929	0.88868	-0.448654	0.0213468	0.0917957	noreg	noreg
ENSG00000068400	chrX	48830134	48858675	-	protein_coding	KNOWN	GRIPAP1	0	1183.02	871.018	707.243	674.677	677.267	701.89	5.29345	5.44879	4.91506	3.9093	4.41337	5.36286	-0.532477	0.00255128	0.0530693	noreg	653.55	703.6	527.94	610.88	834.83	1145.29	859.51	801.96	12.5878	16.586	12.6373	14.5544	13.7476	25.3498	22.6264	19.8129	-0.263743	0.0918572	0.436247	-0.218348	0.407903	0.689164	noreg	noreg
ENSG00000076604	chr17	27071002	27077974	+	protein_coding	KNOWN	TRAF4	1	1111.01	740.419	617.692	629.463	555.87	498.474	9.38155	11.1646	8.60044	7.47464	7.89165	8.08401	-0.619635	0.00255523	0.0530693	noreg	1405.84	1011.35	1186.81	1966.57	986.88	1262.97	1131.94	1452.52	61.8986	41.1351	51.8194	77.8873	45.3098	50.9145	46.6425	60.8466	0.369619	0.292048	0.753552	0.23382	0.385283	0.667341	noreg	noreg
ENSG00000107560	chr10	119764427	119806114	-	protein_coding	KNOWN	RAB11FIP2	0	249.178	611.979	1045	876.727	596.335	1029.58	1.21345	2.87532	5.6701	4.13505	3.5055	6.90542	0.840189	0.0025376	0.0530693	noreg	362.73	290.59	622.78	458.43	559.78	665.31	843.91	551.35	4.85849	5.86627	12.7761	9.13097	9.28772	11.5347	19.4146	10.3253	0.719034	0.0104827	0.108907	0.223671	0.499127	0.764263	noreg	noreg
ENSG00000128872	chr15	52043758	52108565	+	protein_coding	KNOWN	TMOD2	0	622.944	1071.77	1475.83	1541.51	1101.09	1662.04	1.06653	2.45365	3.24388	3.01958	2.72643	4.40283	0.682632	0.00255649	0.0530693	noreg	521.55	256.27	214.87	285.29	953.95	2521.32	367.84	682.28	3.50232	2.86293	1.65908	2.57822	6.56312	20.0308	3.80907	7.05311	-0.649937	0.146469	0.563451	-1.69435	0.00519959	0.0306255	noreg	down
ENSG00000137404	chr6	30655824	30659197	-	protein_coding	KNOWN	NRM	0	180.597	129.519	77.5641	79.8309	80.9312	77.7564	1.80102	1.69262	1.13411	1.04615	1.09959	1.31825	-0.805581	0.00254618	0.0530693	noreg	199.61	184.19	184.65	213.43	123.96	108.41	107.32	188.21	11.7884	9.58314	9.72668	11.1368	6.96849	5.75515	5.80196	10.6088	0.041768	0.852751	0.970878	0.379894	0.374778	0.658566	noreg	noreg
ENSG00000137642	chr11	121322912	121504402	+	protein_coding	KNOWN	SORL1	0	277.753	288.181	414.615	416.816	683.656	465.844	0.787368	0.833429	1.07451	1.08297	3.81375	1.56414	0.700267	0.00254412	0.0530693	noreg	642.82	1274.49	898.92	481.3	818.36	1222.2	2075.84	1234.64	4.05457	9.64102	6.14534	4.44121	5.1821	8.99369	23.0258	10.0913	-0.478316	0.342977	0.80086	0.734254	0.0730044	0.228715	noreg	noreg
ENSG00000177054	chr11	19138646	19197969	+	protein_coding	KNOWN	ZDHHC13	0	195.456	329.195	549.295	411.871	400.397	499.168	1.28862	2.79266	4.3264	3.06763	3.95828	5.70887	0.719835	0.00255501	0.0530693	noreg	313.36	504.53	423.86	519.41	345.75	601.37	345.82	276.18	6.15221	13.0637	10.7395	13.2451	8.1452	17.2473	9.13841	7.6464	0.19524	0.550997	0.893579	-0.571462	0.153927	0.383936	noreg	noreg
ENSG00000231607	chr13	50601269	50699856	-	processed_transcript	KNOWN	DLEU2	1	101.728	115.488	208.718	181.562	163.992	238.129	1.33956	2.73426	4.28465	3.86998	5.1458	5.61865	0.748096	0.00255194	0.0530693	noreg	NA	NA	NA	NA	NA	NA	NA	NA	NA	NA	NA	NA	NA	NA	NA	NA	NA	NA	NA	NA	NA	NA	NA	NA
ENSG00000102878	chr16	67197288	67203848	+	protein_coding	KNOWN	HSF4	0	173.738	164.058	78.2692	92.5473	100.099	93.0299	2.35095	3.21505	2.05571	1.66325	2.69185	2.17637	-0.763471	0.00256689	0.0531934	noreg	8.59	4.58	2.52	1.09	22.27	177.91	51.37	86.95	2.35664	0.370435	0.161483	0.107972	2.00571	13.0912	5.40636	9.53591	-1.87217	0.158671	0.586796	-0.501265	0.626563	0.83619	noreg	noreg
ENSG00000115041	chr2	95963052	96051825	+	protein_coding	KNOWN	KCNIP3	0	48.0067	47.4904	108.59	74.1792	155.473	117.329	0.917317	0.690378	1.91503	1.01454	2.45424	2.36504	0.919277	0.00258646	0.0534345	noreg	10.73	16.02	24.34	18.51	12.59	81.54	553.13	300.73	0.21147	0.52615	1.53571	0.611962	1.27033	4.42288	19.7118	11.688	0.672859	0.276036	0.740062	3.21705	0.000420482	0.0038176	noreg	up
ENSG00000130147	chr2	235860617	235964358	+	protein_coding	KNOWN	SH3BP4	0	387.483	383.162	231.282	240.906	276.87	186.754	1.48173	1.55678	1.73962	1.15252	2.55952	1.32494	-0.651658	0.0025874	0.0534345	noreg	638.53	1163.51	419.67	392.01	1088.57	2565.79	526.53	614.77	8.34426	15.8515	7.00623	5.32789	13.7661	34.5101	11.4775	11.9126	-1.15896	0.00155358	0.0259104	-1.6452	0.000906004	0.0072807	down	down
ENSG00000164687	chr8	82192598	82197012	+	protein_coding	KNOWN	FABP5	0	441.204	608.741	813.012	748.15	758.198	894.198	7.62598	14.1629	21.1317	16.8292	17.3229	29.0424	0.568423	0.00259731	0.0535472	noreg	98.73	213.94	165.35	166.6	97.82	155.67	66.05	55.24	8.27941	20.5222	16.512	16.3831	7.45001	15.1548	8.28362	5.55068	0.0776979	0.867115	0.973276	-1.02849	0.0167394	0.0768815	noreg	noreg
ENSG00000105877	chr7	21582833	21941457	+	protein_coding	KNOWN	DNAH11	0	222.888	181.327	316.602	313.672	817.831	399.89	3.49125	3.4159	3.40212	3.44914	24.267	5.84221	0.899335	0.0026064	0.0536428	noreg	NA	NA	NA	NA	NA	NA	NA	NA	NA	NA	NA	NA	NA	NA	NA	NA	NA	NA	NA	NA	NA	NA	NA	NA
ENSG00000136153	chr13	76194570	76434004	+	protein_coding	KNOWN	LMO7	0	117.731	188.882	267.243	276.936	313.076	245.071	0.936026	1.60818	2.76395	2.67778	3.89705	2.55922	0.725743	0.00266111	0.0546269	noreg	124.49	96.1	261.87	165.51	165.61	180.69	230.24	229.13	3.15646	2.17349	7.24282	6.21637	2.57713	7.47678	5.54037	5.50131	0.947478	0.0132743	0.127247	0.442357	0.0497482	0.172418	noreg	noreg
ENSG00000163531	chr1	204797779	204991950	+	protein_coding	KNOWN	NFASC	0	1460.77	1165.67	739.679	891.563	1026.55	766.456	4.01546	4.69729	3.01484	3.23739	4.86633	4.08972	-0.57097	0.00266783	0.0546269	noreg	338.04	228.81	327.34	660.97	1212.53	1584.51	814.56	1552.77	4.83968	2.67222	4.58251	8.98086	14.5269	24.1527	14.3321	26.1223	0.786563	0.0851666	0.420165	-0.20811	0.619861	0.83619	noreg	noreg
ENSG00000168502	chr18	8705659	8832776	+	protein_coding	KNOWN	SOGA2	0	740.675	524.553	350.449	416.11	447.251	345.738	5.85636	5.42665	4.54329	5.28665	4.36444	5.84835	-0.63241	0.00266704	0.0546269	noreg	927.21	440.46	536.33	704.52	921.99	921.05	819.15	959.48	24.2568	18.1366	15.654	22.8671	22.1908	32.6346	27.2395	31.8351	-0.153242	0.728918	0.923837	-0.0170929	0.924342	0.970098	noreg	noreg
ENSG00000100242	chr22	39130730	39190148	-	protein_coding	KNOWN	SUN2	1	1453.92	1012.41	820.769	791.244	655.969	874.065	8.14805	6.12844	6.5529	5.29785	5.75783	7.14825	-0.590703	0.00268102	0.0547635	noreg	815.6	727.62	1119.67	823.22	1059.51	1427.91	1242.02	1706.2	21.246	20.5635	28.9782	22.7774	21.9136	31.519	29.8194	41.9072	0.324666	0.187581	0.630034	0.278725	0.363774	0.649655	noreg	noreg
ENSG00000146426	chr6	155153831	155578857	+	protein_coding	KNOWN	TIAM2	0	277.753	267.673	361.731	421.055	545.221	458.207	2.61609	2.71241	3.5897	3.86746	5.73786	6.20927	0.63487	0.00268359	0.0547635	noreg	1783.59	1473.55	441.49	682.75	685.68	293.74	383.43	394.84	30.5218	28.3939	13.6042	16.1472	12.5481	8.22066	9.68065	7.91488	-1.54791	1.2e-07	6.76e-06	-0.296509	0.552285	0.798807	down	noreg
ENSG00000172020	chr3	115342171	115440337	+	protein_coding	KNOWN	GAP43	1	3216.45	3644.89	2061.09	2469.81	1933.83	2748.55	24.4468	36.7621	23.0218	24.6264	19.4651	37.318	-0.532832	0.00268917	0.0547845	noreg	460.38	957.58	997.97	917.95	5484.48	8553.57	2629.89	5215.79	12.8511	39.5411	41.8096	38.1672	139.01	354.184	119.174	217.593	0.426212	0.305485	0.770262	-0.807062	0.0818408	0.247955	noreg	noreg
ENSG00000151233	chr12	42475647	42538681	-	protein_coding	KNOWN	GXYLT1	1	160.022	268.753	336.346	351.115	451.511	389.476	0.362105	0.732226	0.966503	1.02107	1.4418	1.31992	0.717972	0.00270139	0.0547912	noreg	422.82	409.57	886.33	740.46	239.21	156.6	961.33	630.11	3.70773	5.2796	9.43024	8.16594	2.03977	1.82912	14.2141	8.31814	0.958276	3.61e-07	1.86e-05	2.04382	2.45e-07	5.07e-06	up	up
ENSG00000164483	chr6	130465460	130686570	-	protein_coding	KNOWN	SAMD3	0	34.2905	55.0457	78.9743	78.418	217.236	160.373	1.09162	1.94775	3.52009	2.07507	5.7931	5.0024	1.00273	0.00270519	0.0547912	noreg	4.29	1.14	41.13	8.71	15.5	47.26	17.43	22.5	0.0851974	0.056953	2.10029	0.33516	1.05696	1.85333	0.445984	2.42699	3.19475	0.0201966	0.169859	-0.618824	0.448639	0.725184	noreg	noreg
ENSG00000166924	chr7	100081550	100092422	+	protein_coding	KNOWN	NYAP1	1	534.932	418.779	248.91	298.13	268.351	342.961	1.91372	1.87339	1.22151	1.42242	1.2654	2.10245	-0.641622	0.00269541	0.0547912	noreg	147.02	93.81	180.46	164.43	517.17	870.09	507.27	612.72	3.07141	1.97816	3.69366	3.23674	8.82658	17.425	9.6542	11.9981	0.50836	0.137269	0.544727	-0.274937	0.45582	0.731251	noreg	noreg
ENSG00000174738	chr3	23986751	24022109	+	protein_coding	KNOWN	NR1D2	0	189.741	348.623	523.91	517.135	372.71	556.097	0.866791	1.42041	2.59954	2.31571	1.85567	3.45316	0.747137	0.00270771	0.0547912	noreg	847.79	812.28	941.73	619.59	592.71	568.01	883.36	732.4	10.2936	11.7414	14.7776	8.39458	6.76249	8.75177	17.3352	11.5118	-0.0951528	0.745516	0.929663	0.512578	0.0152562	0.0715089	noreg	noreg
ENSG00000140983	chr16	718086	724174	+	protein_coding	KNOWN	RHOT2	1	962.42	618.455	552.82	418.936	372.71	499.862	6.58778	5.63384	6.18044	3.6732	3.62294	5.61731	-0.680882	0.00274014	0.0553545	noreg	1170.82	972.45	1392.45	1410.14	1182.51	1275.95	1407.13	1370.69	46.8907	42.7193	54.5685	56.1625	39.6593	53.9267	53.4291	52.5663	0.376855	0.0233161	0.185642	0.210992	0.169683	0.409127	noreg	noreg
ENSG00000197846	chr6	26199748	26200942	+	protein_coding	KNOWN	HIST1H2BF	0	403.485	652.994	878.589	837.165	1245.91	759.513	4.58586	9.87284	14.7868	12.4369	18.6729	15.7038	0.707669	0.00277246	0.0559137	noreg	2546.6	2534.1	2917.52	3383.24	857.1	656.04	392.6	526.8	140.339	156.57	183.545	211.209	44.0972	40.6999	27.8303	32.8753	0.299662	0.0223444	0.180731	-0.684836	0.0212375	0.0915309	noreg	noreg
ENSG00000183723	chr16	66648653	66730610	-	protein_coding	KNOWN	CMTM4	1	259.465	341.068	542.243	502.299	376.969	576.23	1.02772	1.2555	2.09734	1.90356	1.50013	2.71695	0.659411	0.00280075	0.0563896	noreg	671.8	774.53	777.22	705.61	914.24	653.26	721	533.96	9.56706	11.1697	10.3325	9.36155	11.7252	8.92692	10.0062	6.96129	0.0271994	0.867221	0.973276	-0.284904	0.381246	0.663349	noreg	noreg
ENSG00000128059	chr4	57259528	57301781	-	protein_coding	KNOWN	PPAT	1	441.204	627.09	920.192	784.886	726.251	906.001	3.08929	3.95374	5.32007	4.33638	6.86152	7.11105	0.591103	0.00286176	0.0575219	noreg	1430.52	1736.69	1587.18	1953.5	790.28	699.59	755.85	712.96	25.7349	32.9613	30.5655	37.8717	14.8843	12.7929	16.2291	12.6965	0.149839	0.457271	0.869184	0.0144842	0.935568	0.976108	noreg	noreg
ENSG00000101198	chr20	61872136	61904046	-	protein_coding	KNOWN	NKAIN4	0	653.805	393.955	337.756	279.055	285.389	317.274	7.27642	5.88069	5.55237	3.77321	4.66011	7.38402	-0.683951	0.0028667	0.0575251	noreg	650.33	565.17	333.21	398.54	1455.62	1490.92	488	661.82	32.1741	29.2948	17.5801	20.7839	64.7772	79.3785	29.2569	36.5072	-0.743393	0.000120095	0.00318329	-1.32387	7.57e-08	1.71e-06	down	down
ENSG00000127334	chr12	68042118	68059186	+	protein_coding	KNOWN	DYRK2	1	741.818	902.318	1383.46	1316.15	971.175	1340.6	3.26231	3.25681	3.94557	3.96411	3.83133	6.65316	0.564635	0.00287973	0.0576904	noreg	1619.4	2289.27	1932.98	1789.08	1726.79	1491.85	1074.16	1060.75	13.6889	23.4003	22.0932	20.8494	13.3384	17.3831	12.0095	11.503	-0.0791748	0.74507	0.929537	-0.557399	0.00174219	0.012506	noreg	down
ENSG00000166912	chr15	31231144	31283810	-	protein_coding	KNOWN	MTMR10	1	150.878	197.517	260.897	274.816	323.725	306.86	0.533018	1.06281	1.19281	1.28125	1.60519	1.65097	0.657113	0.00289585	0.057917	noreg	583.8	589.19	492.69	480.21	551.06	371.57	399.94	320.17	7.81151	10.8287	8.68189	7.74913	7.04973	6.55231	7.32518	5.74293	-0.279336	0.0369712	0.253493	-0.321825	0.337692	0.621431	noreg	noreg
ENSG00000146830	chr7	100277130	100287071	-	protein_coding	KNOWN	GIGYF1	0	769.25	735.022	497.115	541.861	474.938	563.734	1.55055	2.28788	1.46434	1.52473	1.78545	1.76097	-0.496921	0.00298239	0.0595489	noreg	1317.84	935.84	1479.74	1234.82	1058.54	989.62	914.55	985.06	14.5579	10.6412	17.1676	13.2858	11.3566	10.4324	12.1696	10.895	0.259565	0.329672	0.790059	-0.0740909	0.644972	0.83619	noreg	noreg
ENSG00000145365	chr4	113196783	113207059	-	protein_coding	KNOWN	TIFA	0	40.0056	169.455	341.282	246.557	208.717	311.025	0.22549	1.42196	2.35155	1.5827	1.102	2.41762	0.961977	0.00299451	0.0596919	noreg	107.32	126.99	242.57	217.78	75.54	60.23	181.62	132.98	2.9092	5.70692	7.65153	8.1974	2.09664	1.44324	7.02277	5.74372	0.965688	4.18e-05	0.00126968	1.24826	0.000705095	0.00590934	up	up
ENSG00000153132	chr4	141309609	141349122	-	protein_coding	KNOWN	CLGN	0	164.594	269.832	429.423	382.199	336.503	354.069	0.661146	1.63718	2.52085	2.12942	1.85129	2.54459	0.69312	0.00300916	0.0597859	noreg	671.8	689.87	360.91	398.54	386.42	446.63	235.75	431.67	10.9422	15.0183	7.92765	8.69807	6.0464	10.0601	6.14639	9.76764	-0.852759	1.68e-09	1.39e-07	-0.287101	0.47589	0.745231	down	noreg
ENSG00000198846	chr8	59717977	60031767	-	protein_coding	KNOWN	TOX	0	368.051	443.604	188.269	299.543	157.603	115.246	1.06635	1.70282	0.794361	1.14396	0.609416	0.582276	-0.858375	0.00300809	0.0597859	noreg	758.72	321.48	359.23	311.43	756.38	603.23	216.48	194.35	9.90259	5.04434	5.69346	4.90536	9.25791	9.5066	3.74938	3.08749	-0.69753	0.153459	0.577492	-1.69132	1.36e-11	5.19e-10	noreg	down
ENSG00000206418	chr18	8609443	8639379	+	protein_coding	KNOWN	RAB12	0	212.601	373.448	538.013	569.413	411.045	532.492	1.40045	3.69839	5.82231	5.06397	4.32332	6.71605	0.704966	0.00302099	0.059922	noreg	529.07	457.63	428.06	424.67	587.87	684.77	797.13	608.63	18.0775	15.904	15.422	16.0901	16.6112	22.3429	31.1705	22.193	-0.220379	0.192909	0.636937	0.179072	0.496686	0.762074	noreg	noreg
ENSG00000151490	chr12	15475331	15750333	+	protein_coding	KNOWN	PTPRO	0	644.661	510.522	853.205	942.429	736.9	923.357	1.86876	2.63437	3.72065	3.87427	4.46429	5.04721	0.54335	0.00305052	0.0604084	noreg	162.05	106.4	89.81	68.6	372.86	1843.96	117.41	305.85	2.4769	1.61247	1.40377	1.242	4.07765	30.5973	2.13108	5.06955	-0.769295	0.0483617	0.300304	-2.35787	0.00687988	0.0381981	noreg	down
ENSG00000076706	chr11	119179241	119192231	-	protein_coding	KNOWN	MCAM	0	212.601	200.755	330.705	288.946	447.251	334.63	1.31788	1.6136	2.55604	2.73732	4.28371	3.39761	0.666007	0.00307431	0.0607795	noreg	504.38	464.49	338.25	182.94	888.09	697.74	617.34	731.38	11.6407	13.6083	9.57296	5.56887	25.6311	20.8449	15.1018	21.0974	-0.899853	0.0208198	0.172243	-0.199313	0.42285	0.703807	noreg	noreg
ENSG00000213626	chr2	30454397	30546596	+	protein_coding	KNOWN	LBH	0	1730.53	1352.4	1092.24	1168.5	911.541	1000.42	9.43469	10.5212	8.54589	8.83494	7.92167	10.642	-0.521592	0.00307988	0.0607897	noreg	369.17	303.18	748.68	525.94	1157.33	2228.51	525.61	1161	11.6198	7.42302	28.0379	14.4343	34.6075	60.8503	14.6156	32.7856	0.915427	0.00171642	0.02791	-0.973507	0.0800508	0.24414	up	noreg
ENSG00000136807	chr9	130547958	130553066	+	protein_coding	KNOWN	CDK9	1	723.529	522.395	349.038	402.687	266.221	433.908	6.47046	7.5646	6.18236	5.90328	3.46972	6.80342	-0.677786	0.00311554	0.0613929	noreg	474.34	343.22	510.31	436.65	643.07	745	763.19	729.33	13.7958	13.9078	19.6767	16.0765	16.9542	28.0005	28.0441	26.8599	0.202966	0.446036	0.865348	0.139485	0.467642	0.739046	noreg	noreg
ENSG00000167123	chr9	131174030	131199626	+	protein_coding	KNOWN	CERCAM	0	277.753	180.248	91.6666	67.1145	161.862	93.0299	1.59206	1.5701	0.978522	0.596691	2.05778	2.55515	-0.891846	0.00313298	0.0616114	noreg	427.12	378.68	272.78	403.99	461.96	419.76	458.65	578.96	9.26637	8.47507	6.40372	8.22835	8.67578	9.9359	11.3081	15.8751	-0.26459	0.3408	0.798837	0.268921	0.257302	0.533392	noreg	noreg
ENSG00000266037	chr14	50320336	50320632	-	misc_RNA	KNOWN	RN7SL3	0	1093.87	750.133	392.756	600.498	540.961	209.665	99.8714	96.4542	62.9341	70.2951	61.5789	44.5291	-0.854319	0.00313686	0.0616114	noreg	NA	NA	NA	NA	NA	NA	NA	NA	NA	NA	NA	NA	NA	NA	NA	NA	NA	NA	NA	NA	NA	NA	NA	NA
ENSG00000164823	chr8	90914087	90940116	+	protein_coding	KNOWN	OSGIN2	0	130.304	213.707	339.167	344.757	223.626	401.278	0.573585	1.17559	2.05199	1.68148	1.35121	2.51763	0.77716	0.00314525	0.0616695	noreg	299.41	251.69	327.34	312.52	275.05	290.96	399.94	405.07	5.33466	3.82684	6.18168	4.88008	4.79753	5.29865	6.64441	6.22188	0.205792	0.298875	0.76209	0.54287	0.00399099	0.0246111	noreg	up
ENSG00000196361	chr19	11562141	11591861	-	protein_coding	KNOWN	ELAVL3	1	846.975	797.624	533.077	645.006	551.61	534.575	6.71905	7.28682	5.25507	4.64371	4.02162	5.47536	-0.502669	0.00315006	0.0616695	noreg	264	106.4	122.54	164.43	521.04	654.19	269.69	521.68	4.73237	4.34897	2.35353	3.03556	9.00579	14.821	6.02416	12.5612	-0.381403	0.486212	0.886184	-0.538012	0.211139	0.471918	noreg	noreg
ENSG00000272533	chr14	103804186	103804311	+	snoRNA	KNOWN	SNORA28	0	766.964	297.895	162.179	329.921	251.313	118.023	460.817	233.758	149.282	278.146	205.821	116.882	-0.940549	0.00320416	0.0626267	noreg	NA	NA	NA	NA	NA	NA	NA	NA	NA	NA	NA	NA	NA	NA	NA	NA	NA	NA	NA	NA	NA	NA	NA	NA
ENSG00000160072	chr1	1407143	1433228	+	protein_coding	KNOWN	ATAD3B	1	989.852	545.061	429.423	462.737	485.587	433.908	4.13225	3.02782	2.74885	2.35648	2.65168	3.01672	-0.671255	0.00322034	0.0627393	noreg	610.63	663.56	633.7	797.08	517.17	441.07	749.43	731.38	10.7495	11.5667	11.1569	15.8473	7.35894	7.60326	15.727	12.334	0.155917	0.419385	0.84765	0.662861	0.000723186	0.00602896	noreg	up
ENSG00000205336	chr16	57644564	57698944	+	protein_coding	KNOWN	GPR56	0	1197.88	813.813	676.923	580.01	726.251	544.295	9.33022	11.4299	11.3455	8.42894	9.09088	13.3523	-0.60874	0.00321717	0.0627393	noreg	602.04	199.07	371.82	380.03	1683.21	2046.89	1417.22	1841.23	15.5721	7.49053	11.2775	15.2471	56.0414	68.7852	47.4517	60.4187	-0.102973	0.858983	0.971544	-0.161255	0.526055	0.780745	noreg	noreg
ENSG00000003147	chr7	8152814	8302317	-	protein_coding	KNOWN	ICA1	0	403.485	386.399	248.205	246.557	293.908	222.161	4.54698	6.42934	5.17948	3.35817	4.37164	5.07062	-0.593467	0.00324101	0.0630399	noreg	171.71	106.4	103.24	112.16	75.54	92.66	211.9	185.15	5.12141	5.65953	4.05589	6.00723	2.56072	4.88794	9.23121	11.3256	-0.379693	0.296669	0.759304	1.27416	1.81e-05	0.000245111	noreg	up
ENSG00000138944	chr22	44639547	44708731	-	protein_coding	KNOWN	KIAA1644	0	266.323	218.024	369.487	358.886	368.45	500.557	0.464943	0.502402	0.934507	0.824948	0.860908	1.51116	0.646375	0.0032606	0.0633188	noreg	341.26	356.95	235.85	197.09	314.75	902.52	314.63	262.89	2.61	3.36236	2.24159	1.86205	2.23975	8.53908	3.36248	2.50793	-0.697773	0.000730881	0.0141419	-1.04097	0.0769931	0.237342	down	noreg
ENSG00000137285	chr6	3224495	3231964	-	protein_coding	KNOWN	TUBB2B	1	32796.6	19962.2	17285.5	16952.4	14069.3	19048.2	204.676	165.317	158.12	138.996	116.625	210.738	-0.588924	0.00330481	0.0638869	noreg	7181.57	7355.18	3554.57	5047.1	12961.1	15541.2	7803.45	12522.4	207.571	248.975	121.91	171.922	299.139	528.274	296.739	428.71	-0.769314	0.000686508	0.0134838	-0.454653	0.168439	0.407151	down	noreg
ENSG00000145246	chr4	47487305	47595503	+	protein_coding	KNOWN	ATP10D	0	94.8704	148.947	209.423	188.627	268.351	247.154	0.564098	1.15429	1.12427	1.81994	2.1138	2.01161	0.755263	0.00330577	0.0638869	noreg	215.7	245.97	228.3	202.54	495.86	378.99	961.33	525.77	3.50592	4.03671	2.67571	2.61015	7.599	4.71047	17.6182	6.92885	-0.108358	0.620878	0.893579	0.802243	0.0563407	0.188909	noreg	noreg
ENSG00000167680	chr19	4542600	4559820	-	protein_coding	KNOWN	SEMA6B	0	440.061	341.068	224.231	247.264	257.702	158.29	1.64775	1.92997	1.48641	1.43958	1.79573	1.37736	-0.710085	0.00329626	0.0638869	noreg	104.1	168.18	239.21	83.85	530.73	479.99	557.72	579.99	2.46019	4.00614	5.32	1.91322	8.59722	10.2988	13.951	12.8306	0.244981	0.700325	0.913968	0.205436	0.253068	0.527966	noreg	noreg
ENSG00000101265	chr20	4760669	4804291	-	protein_coding	KNOWN	RASSF2	0	972.707	671.342	502.756	604.03	477.068	499.168	2.12321	1.94241	1.59937	1.74151	1.39534	1.89355	-0.595085	0.00332408	0.0641376	noreg	2152.75	1831.64	854.44	1603.96	1402.35	1295.41	349.49	659.77	20.3457	21.8627	10.3082	19.2756	12.3111	15.3704	4.48745	7.96026	-0.711211	0.0521904	0.315554	-1.38569	0.000454858	0.00407581	noreg	down
ENSG00000100288	chr22	51017378	51039884	-	protein_coding	KNOWN	CHKB	1	449.205	346.464	248.91	251.503	255.572	258.262	4.19467	4.38882	3.47326	3.39682	3.52179	4.23558	-0.590369	0.00336104	0.0647471	noreg	510.82	359.24	558.99	499.81	503.61	518.9	596.24	575.89	23.4348	19.6088	31.0575	24.9241	23.8773	27.214	32.114	28.6951	0.273846	0.306966	0.771652	0.231871	0.165321	0.402048	noreg	noreg
ENSG00000078295	chr5	7396321	7830194	+	protein_coding	KNOWN	ADCY2	0	417.201	358.337	514.743	616.747	1250.17	688.005	1.85702	1.81014	3.208	3.86232	8.70881	5.28613	0.798089	0.0033865	0.0651164	noreg	118.05	118.98	109.11	50.09	297.32	657.9	329.31	331.42	7.50776	6.46585	3.91223	0.892168	11.9268	22.078	10.9327	12.2315	-0.578316	0.257355	0.717182	-0.497501	0.300328	0.581645	noreg	noreg
ENSG00000165410	chr14	35179593	35184029	-	protein_coding	KNOWN	CFL2	1	171.452	289.26	490.064	435.184	287.519	519.996	1.37222	3.19522	5.13703	3.84141	2.9305	6.04669	0.76537	0.00339103	0.0651164	noreg	767.31	720.76	384.41	509.61	723.45	899.74	530.2	586.12	19.3107	24.5856	17.299	17.4074	21.6431	40.3259	24.8337	23.3824	-0.746979	0.000434592	0.00905091	-0.505795	0.026489	0.107904	down	noreg
ENSG00000109323	chr4	103552660	103682151	-	protein_coding	KNOWN	MANBA	0	264.037	279.546	410.384	442.956	353.542	478.341	1.14382	1.52163	2.79789	2.32764	2.32393	4.24944	0.583797	0.00340091	0.0652021	noreg	408.87	445.04	427.22	310.34	543.32	391.96	952.15	708.87	6.69956	9.52731	9.26585	7.91219	8.73145	8.67118	20.3191	13.4738	-0.218523	0.40493	0.841267	0.864528	0.00708711	0.0391558	noreg	up
ENSG00000130985	chrX	47050260	47074527	+	protein_coding	KNOWN	UBA1	1	3149.01	2300.05	2025.83	1854.48	1771.97	1923.78	12.0108	12.0391	10.9717	10.1706	9.52643	14.1608	-0.490581	0.0034403	0.0658525	noreg	4461.12	3826.89	3850.85	3983.23	4104.4	4273.54	2895.91	3406.27	74.2135	74.1568	74.7535	78.4951	64.7202	82.3176	62.2979	67.8197	-0.0914635	0.524382	0.893579	-0.376555	0.0315656	0.122965	noreg	noreg
ENSG00000167508	chr16	88718343	88729569	-	protein_coding	KNOWN	MVD	0	1793.39	927.143	814.423	659.135	606.984	944.879	22.8298	16.4873	14.3957	12.1585	10.8056	21.8107	-0.723009	0.00344625	0.0658616	noreg	1255.59	1090.29	1116.31	1612.68	1024.65	1223.13	2730.79	3521.86	76.2893	51.933	51.7697	75.5314	47.7233	61.6948	135.807	170.905	0.205554	0.422908	0.849355	1.50978	8.96e-10	2.69e-08	noreg	up
ENSG00000157103	chr3	11034410	11080933	+	protein_coding	KNOWN	SLC6A1	0	142.877	120.885	235.513	227.483	232.145	195.085	0.886937	0.61131	1.62007	1.06615	1.59661	1.15148	0.6648	0.00348577	0.0664606	noreg	22.54	8.01	14.27	11.98	153.02	415.12	22.93	76.72	0.309752	0.137327	0.390886	0.172381	2.05308	6.49624	0.882864	1.75097	-0.228652	0.783528	0.943425	-2.48068	0.00215904	0.0149225	noreg	down
ENSG00000265185	chr17	18965225	18965807	+	lincRNA	KNOWN	SNORD3B-1	0	1695.09	1737.72	1055.58	1278.71	1254.43	798.391	103.761	115.242	139.649	95.2592	96.8653	95.4036	-0.588633	0.00348863	0.0664606	noreg	NA	NA	NA	NA	NA	NA	NA	NA	NA	NA	NA	NA	NA	NA	NA	NA	NA	NA	NA	NA	NA	NA	NA	NA
ENSG00000051523	chr16	88709691	88717560	-	protein_coding	KNOWN	CYBA	0	46.8637	39.9351	92.3718	83.3633	97.9694	93.0299	1.00776	1.58267	2.64234	2.155	2.39968	3.49266	0.841889	0.0035079	0.0666916	noreg	31.12	139.58	288.73	182.94	47.46	202.93	195.38	187.19	3.48124	14.1774	28.7013	18.4018	4.24192	20.4934	21.6704	19.2948	1.46196	0.061305	0.347789	0.645736	0.394646	0.677091	noreg	noreg
ENSG00000107863	chr10	24872538	25012597	-	protein_coding	KNOWN	ARHGAP21	1	4862.39	4494.32	3337.37	3870.03	2753.79	3111.64	15.7761	20.1342	18.2555	16.9568	12.1478	19.6717	-0.48434	0.00351183	0.0666916	noreg	5688.81	3292.61	3387.54	3850.39	5611.35	5325.25	3429.77	4418.94	67.2558	47.704	43.188	53.8773	64.3156	69.9435	48.0588	60.8436	-0.322867	0.33147	0.791546	-0.444684	0.0405094	0.148253	noreg	noreg
ENSG00000039560	chr5	34656342	34832732	+	protein_coding	KNOWN	RAI14	0	474.352	445.763	665.641	666.2	606.984	663.012	2.54517	2.53932	3.20319	4.43621	6.12108	6.3293	0.475571	0.00352428	0.0667047	noreg	2693.63	3709.05	2481.06	2574.18	1920.49	1051.71	2322.6	2937.78	88.5619	77.5792	74.7806	53.8645	111.503	23.878	29.243	86.8538	-0.350395	0.114894	0.496439	0.857974	0.030225	0.118722	noreg	noreg
ENSG00000134030	chr18	46065417	46389588	+	protein_coding	KNOWN	CTIF	0	941.845	765.244	624.038	608.269	568.648	521.384	5.20147	3.89084	3.77426	3.76678	3.62017	3.66465	-0.516042	0.00352522	0.0667047	noreg	424.97	240.25	449.04	357.16	894.87	1559.49	1083.33	1498.55	9.18424	4.30119	8.87952	11.3423	14.2658	41.0839	22.3993	39.1984	0.268458	0.484693	0.885504	0.106434	0.790131	0.905998	noreg	noreg
ENSG00000167904	chr8	56608983	56685966	-	protein_coding	KNOWN	TMEM68	1	210.315	349.702	504.166	469.095	434.473	451.959	2.38909	4.2126	5.82411	5.09829	6.44416	5.26901	0.650722	0.00352914	0.0667047	noreg	441.07	409.57	450.72	431.21	490.05	393.81	476.99	387.68	15.2675	16.2462	15.3122	18.1221	15.4784	15.6364	24.586	15.4043	0.0426181	0.779212	0.942831	0.00390311	0.986181	0.997255	noreg	noreg
ENSG00000164985	chr9	15464064	15511017	-	protein_coding	KNOWN	PSIP1	1	1804.82	2383.16	2796.54	2947.39	2966.77	2952.66	12.6524	21.8119	25.2473	24.5431	42.015	33.3471	0.454453	0.00354499	0.0668991	noreg	4526.58	4815.36	5324.72	4854.36	3238.58	3219.98	3313.28	2707.63	86.6989	137.204	156.272	150.971	61.8664	105.904	104.233	78.5529	0.114894	0.368128	0.812686	-0.0658189	0.743032	0.878931	noreg	noreg
ENSG00000099364	chr16	30934376	30960104	+	protein_coding	KNOWN	FBXL19	1	1021.86	667.025	535.897	530.558	496.236	584.561	3.40474	2.97653	2.64355	2.29176	2.27704	3.56302	-0.590698	0.00357959	0.0674404	noreg	1293.16	1229.87	1573.75	1607.23	1489.52	1325.98	776.95	924.7	29.0797	27.9538	35.4041	34.1934	28.0298	29.2044	17.8409	19.7949	0.324369	0.00257588	0.0382723	-0.692204	0.000655194	0.00556132	up	down
ENSG00000150551	chr2	133402426	133429152	-	protein_coding	KNOWN	LYPD1	0	750.962	574.203	334.231	504.418	206.588	326.993	5.48817	5.45169	3.36214	4.6203	1.9694	4.26322	-0.778526	0.00358487	0.0674404	noreg	1869.44	2401.39	109.95	290.74	560.75	1186.99	158.69	259.82	69.9213	93.0285	4.48433	10.9261	19.5746	46.1677	7.79569	9.87011	-3.43011	1.66e-11	1.82e-09	-2.02944	8.82e-05	0.000976	down	down
ENSG00000166086	chr11	133938820	134021896	+	protein_coding	KNOWN	JAM3	0	1040.14	992.982	726.987	787.712	611.244	704.667	5.86537	7.47129	5.43739	4.93711	3.88273	6.15178	-0.485605	0.00359073	0.0674452	noreg	2725.82	2269.82	2159.6	2481.63	1932.11	1639.18	1340.17	1724.62	48.0457	46.2765	43.7589	54.2766	40.9245	36.3403	33.8295	32.5746	-0.117205	0.507274	0.888688	-0.186635	0.440224	0.717827	noreg	noreg
ENSG00000006128	chr7	97361220	97369784	+	protein_coding	KNOWN	TAC1	0	365.765	397.193	115.641	223.244	97.9694	252.708	5.00761	7.24167	2.08459	3.9902	1.86138	6.46049	-0.870959	0.00361841	0.0677538	noreg	6.44	46.91	848.56	956.06	188.85	450.33	1042.05	1348.19	0.438972	3.14376	60.9145	66.06	11.259	30.868	81.6986	95.2528	5.07192	4.43e-09	3.42e-07	1.93625	0.000147924	0.00153748	up	up
ENSG00000144893	chr3	150803484	151154860	+	protein_coding	KNOWN	MED12L	1	155.45	243.928	430.128	312.965	402.526	290.892	0.68939	1.31211	2.1438	1.89789	1.97172	1.72043	0.721045	0.00361662	0.0677538	noreg	360.58	561.73	280.34	245	284.73	235.36	260.51	240.38	3.26773	10.1795	5.34386	4.01663	3.31876	6.24223	8.32452	4.6875	-0.82003	0.00977033	0.102924	-0.0191288	0.940351	0.978913	noreg	noreg
ENSG00000116679	chr1	185265520	185286461	-	protein_coding	KNOWN	IVNS1ABP	1	2235.74	3188.34	5131.22	4129.31	3164.84	5068.74	9.15197	19.9648	35.2877	25.9622	19.2121	40.5699	0.620887	0.00364143	0.0680789	noreg	4199.27	5012.14	3797.98	4036.59	2873.47	2974.43	3772.84	2915.28	82.0964	103.474	77.9131	84.3478	57.8453	57.4213	90.8139	60.4051	-0.243468	0.11228	0.490502	0.229255	0.314484	0.597263	noreg	noreg
ENSG00000122497	chr1	148003642	148025863	-	protein_coding	KNOWN	NBPF14	0	412.629	540.743	720.641	690.22	660.228	949.044	1.35622	2.35097	3.53821	2.98918	2.89223	5.41693	0.603069	0.00365867	0.0682952	noreg	223.22	266.57	507.8	392.01	233.4	151.04	600.83	360.06	2.91026	5.13202	9.86903	7.18841	3.20051	2.88562	12.8348	6.63713	0.869967	0.000686853	0.0134838	1.35827	0.00186879	0.0132532	up	up
ENSG00000164323	chr4	186080819	186130658	-	protein_coding	KNOWN	KIAA1430	0	581.795	823.527	1035.83	986.23	1079.79	1046.24	2.01601	3.4534	4.28095	3.94165	5.68483	4.99072	0.522582	0.00370466	0.0689197	noreg	1184.77	1107.45	1379.02	1228.29	1220.28	1238.88	1470.43	985.06	15.0497	18.3657	25.1492	21.7977	14.1794	20.4117	24.65	14.9331	0.176875	0.239446	0.694847	0.0338813	0.908731	0.962	noreg	noreg
ENSG00000188566	chr9	140100147	140111461	+	protein_coding	KNOWN	NDOR1	1	213.744	139.233	97.3077	89.7215	97.9694	65.9541	1.0817	0.934086	0.719558	0.632642	0.725995	0.59534	-0.815496	0.0037093	0.0689197	noreg	203.9	163.6	252.64	246.09	181.11	143.63	129.34	128.89	5.89705	4.5621	7.00594	6.8348	4.55928	3.91624	3.90101	3.54068	0.430666	0.0568919	0.331939	-0.295712	0.303954	0.586134	noreg	noreg
ENSG00000158805	chr16	89786808	89807311	+	protein_coding	KNOWN	ZNF276	1	436.632	388.558	240.449	284.707	257.702	286.727	1.91641	2.59304	1.44259	1.56996	1.10603	2.61154	-0.569326	0.00372917	0.0691822	noreg	504.38	291.74	399.52	400.72	382.55	554.12	514.6	484.86	9.96145	6.48809	9.64944	9.33284	7.03338	12.7218	16.5168	11.2521	-0.00311031	0.9918	0.996772	0.12834	0.665109	0.83619	noreg	noreg
ENSG00000119661	chr14	74111578	74164463	+	protein_coding	KNOWN	DNAL1	1	142.877	187.803	284.167	248.677	313.076	258.262	1.88583	3.56246	5.40319	3.98888	6.25058	5.90682	0.649816	0.00374168	0.0693075	noreg	325.17	263.13	265.23	255.89	439.69	380.84	329.31	295.62	15.4257	17.044	14.894	16.6783	20.9819	22.3427	21.4496	22.9929	-0.184699	0.390528	0.831531	-0.357666	0.107576	0.300993	noreg	noreg
ENSG00000116667	chr1	184356192	184598154	+	protein_coding	KNOWN	C1orf21	1	1085.87	943.333	710.769	777.822	658.099	719.246	3.70139	4.79234	4.10309	3.53135	4.10878	4.32389	-0.469417	0.00375934	0.069421	noreg	1468.08	1678.34	794.85	828.66	1396.54	1846.74	777.87	901.18	29.7763	47.1564	20.1668	22.2254	25.095	38.5374	21.9613	26.7025	-0.964418	1.19e-11	1.36e-09	-0.915717	0.000327289	0.00309158	down	down
ENSG00000199293	chr17	37009116	37009247	-	snoRNA	KNOWN	SNORA21	1	453.777	343.226	134.679	295.304	204.458	134.685	245.323	250.046	111.983	220.307	152.427	129.303	-0.833466	0.00375905	0.069421	noreg	NA	NA	NA	NA	NA	NA	NA	NA	NA	NA	NA	NA	NA	NA	NA	NA	NA	NA	NA	NA	NA	NA	NA	NA
ENSG00000158406	chr6	26281283	26285762	-	protein_coding	KNOWN	HIST1H4H	1	1578.51	1337.29	2518.72	1714.6	2110.6	2374.35	80.9197	88.8653	202.137	105.011	129.215	247.274	0.538361	0.0037713	0.0695351	noreg	5044.91	5206.63	5166.92	7183.54	1321	715.35	673.3	1000.4	989.488	1392.81	1483.57	2006.92	239.179	192.484	199.293	263.238	0.256593	0.238349	0.692984	-0.24912	0.569237	0.802224	noreg	noreg
ENSG00000090932	chr19	39989535	39999121	+	protein_coding	KNOWN	DLL3	0	706.384	384.241	296.154	303.075	355.671	197.168	4.6435	3.48953	2.78026	2.46268	3.10174	2.17644	-0.768524	0.00380554	0.0697393	noreg	370.24	424.45	257.67	381.12	742.82	966.46	277.02	496.11	18.6749	13.7705	12.3201	22.6408	45.243	56.54	13.6722	27.9448	-0.327459	0.241875	0.697746	-1.11188	0.0056482	0.0327544	noreg	down
ENSG00000160932	chr8	144099399	144105249	+	protein_coding	KNOWN	LY6E	0	26.2894	63.6804	88.8461	103.851	142.695	110.386	0.416165	1.26578	2.02062	1.71057	2.86939	3.03441	0.917615	0.00379818	0.0697393	noreg	101.95	62.92	292.09	206.89	20.34	47.26	351.32	336.54	7.36848	4.27403	19.6172	13.4256	1.56057	2.9708	25.569	22.6563	1.58976	7.47e-05	0.00210647	3.38152	3.81e-12	1.57e-10	up	up
ENSG00000164751	chr8	77892494	77913280	-	protein_coding	KNOWN	PEX2	1	345.191	417.7	589.487	565.881	496.236	678.286	3.35647	4.51779	7.31041	6.8393	5.56308	10.512	0.564735	0.00380549	0.0697393	noreg	946.53	1251.6	1048.33	903.8	1233.84	943.29	2849.13	2095.93	32.6128	58.2726	41.4156	41.445	34.8012	44.0418	137.628	101.321	-0.179402	0.441313	0.860712	1.21947	4.17e-05	0.000506648	noreg	up
ENSG00000184867	chrX	100910267	100914876	-	protein_coding	KNOWN	ARMCX2	0	657.234	549.378	432.949	430.239	345.023	377.674	5.92339	6.96263	9.44213	6.12455	2.83346	4.66986	-0.550988	0.00379765	0.0697393	noreg	439.99	824.87	1165.83	1013.78	449.37	652.34	1814.41	1502.65	13.0897	27.736	37.3855	33.1369	11.9517	19.9276	66.004	51.6326	0.777365	0.0390748	0.262591	1.6253	9.02e-08	2.01e-06	noreg	up
ENSG00000131584	chr1	1227756	1244989	-	protein_coding	KNOWN	ACAP3	0	1275.61	898.001	779.166	558.11	579.297	772.01	12.3317	11.5802	9.93909	5.95243	5.03428	11.9141	-0.618401	0.00384402	0.0702956	noreg	1076.38	732.2	778.9	726.3	1512.76	1964.42	1465.84	1751.21	31.0556	18.0703	18.8932	17.4748	35.0929	50.7771	44.8219	45.0168	-0.274669	0.309418	0.774469	-0.0781722	0.755189	0.88571	noreg	noreg
ENSG00000164877	chr7	1468101	1499138	-	protein_coding	KNOWN	MICALL2	0	201.171	157.582	95.8974	79.1244	121.397	79.1449	0.959795	1.14284	0.679447	0.569416	1.23956	1.06288	-0.782508	0.00384866	0.0702956	noreg	92.29	53.77	125.06	94.74	157.86	252.04	343.99	251.63	3.28471	1.11717	2.98357	2.12473	5.57472	6.18933	11.0497	8.65239	0.581133	0.182364	0.622428	0.574609	0.147442	0.37409	noreg	noreg
ENSG00000218336	chr4	183065140	183724177	+	protein_coding	KNOWN	TENM3	1	1152.16	981.109	706.538	826.568	700.694	759.513	5.10519	5.0096	2.71556	2.70101	2.52859	3.3904	-0.477842	0.00385341	0.0702956	noreg	3133.62	2379.65	1589.69	1366.58	1635.76	1049.85	1675.9	1993.64	39.3837	47.5161	33.8432	26.0683	24.5669	20.7347	44.9528	47.5537	-0.908123	7.76e-05	0.00217641	0.484796	0.133846	0.350881	down	noreg
ENSG00000144290	chr2	162480845	162841792	+	protein_coding	KNOWN	SLC4A10	0	321.188	622.772	912.436	965.742	570.778	1115.67	1.20657	3.33491	4.52063	4.24795	2.39199	6.73999	0.763195	0.00388098	0.0706913	noreg	13.95	1.14	10.07	3.27	66.82	289.1	101.82	50.12	0.165172	0.0220169	0.676602	0.0671668	0.790468	5.76879	2.57946	0.815317	-0.183107	0.907784	0.983337	-1.19184	0.160617	0.39439	noreg	noreg
ENSG00000118971	chr12	4382938	4414516	+	protein_coding	KNOWN	CCND2	1	4388.04	4155.41	7318.52	5388.94	5277.57	6625.26	9.65537	11.0278	20.6088	14.9544	14.2154	25.3568	0.495119	0.00394564	0.0717605	noreg	14930.9	8262.42	13977.4	17434.5	4487.92	5292.82	11440.5	10522.6	147.28	82.3588	141.968	176.942	42.1071	52.7798	125.746	107.506	0.425346	0.237048	0.692299	1.20199	1.69e-10	5.62e-09	noreg	up
ENSG00000019505	chr11	45261852	45307870	-	protein_coding	KNOWN	SYT13	0	1563.65	1435.51	951.218	1092.91	609.114	1029.58	4.99615	5.02963	3.33639	3.49183	1.96558	4.18692	-0.624182	0.00395704	0.0718593	noreg	48.29	52.63	152.76	92.56	624.67	2089.51	1491.53	2045.81	0.530543	0.656721	1.92436	1.2264	6.52149	26.1893	20.4124	25.8511	1.27556	0.00257708	0.0382723	0.415203	0.513886	0.771103	up	noreg
ENSG00000008710	chr16	2138711	2185899	-	protein_coding	KNOWN	PKD1	0	5213.3	3771.17	3410.7	2916.3	3020.01	3213	17.453	18.196	16.9071	13.6373	15.5279	14.7475	-0.48346	0.00406813	0.0736642	noreg	1204.08	808.85	1551.92	1426.47	2146.14	2989.26	2542.75	2599.2	17.9993	9.17014	17.6421	18.8898	21.0648	32.1222	28.6877	28.8981	0.555553	0.041308	0.271914	0.0363147	0.888458	0.952794	noreg	noreg
ENSG00000117298	chr1	21543740	21671997	-	protein_coding	KNOWN	ECE1	0	297.184	228.818	120.577	137.761	195.939	129.131	1.10343	1.42557	0.627475	0.873168	2.30264	1.09054	-0.733631	0.00406866	0.0736642	noreg	468.97	443.9	664.75	727.39	416.44	375.28	579.73	827.53	5.06808	7.11928	10.4339	11.3403	4.00856	6.2704	9.89008	13.2403	0.598355	2.77e-05	0.000902722	0.863475	0.00275555	0.0183187	up	up
ENSG00000170113	chr15	23043277	23100005	-	protein_coding	KNOWN	NIPA1	0	521.215	644.359	845.448	895.095	736.9	920.58	1.87154	2.32593	3.45556	2.81337	3.06173	4.34462	0.510864	0.00408463	0.0737316	noreg	711.5	605.21	365.11	443.19	830.95	1183.29	475.16	471.56	9.17041	7.98395	4.18548	5.49432	9.46653	12.5439	5.62116	5.61317	-0.715406	0.000415564	0.00876032	-1.05467	0.00017925	0.0018313	down	down
ENSG00000251733	chr9	19063654	19063784	-	snoRNA	KNOWN	SCARNA8	0	265.18	85.2669	59.2307	83.3633	76.6717	38.8782	145.855	62.7889	50.0013	63.3277	57.7936	37.2837	-0.962017	0.00408297	0.0737316	noreg	NA	NA	NA	NA	NA	NA	NA	NA	NA	NA	NA	NA	NA	NA	NA	NA	NA	NA	NA	NA	NA	NA	NA	NA
ENSG00000197971	chr18	74690783	74845639	-	protein_coding	KNOWN	MBP	0	36.5765	45.3318	99.423	76.2986	287.519	79.8391	0.565693	0.274324	1.22477	0.62974	3.73762	0.70932	0.989383	0.00409389	0.0737881	noreg	NA	NA	NA	NA	NA	NA	NA	NA	NA	NA	NA	NA	NA	NA	NA	NA	NA	NA	NA	NA	NA	NA	NA	NA
ENSG00000150471	chr4	62066976	62938184	+	protein_coding	KNOWN	LPHN3	0	3027.85	2736.1	1669.04	2420.36	1250.17	1712.72	6.73761	10.2245	5.74366	7.98656	3.57928	7.57244	-0.629109	0.0041446	0.0745904	noreg	3040.26	1861.39	1966.55	1606.14	3901.99	4533.92	3287.59	2462.13	29.7906	23.9435	25.1281	18.8836	42.832	66.3359	57.7569	45.2271	-0.465185	0.155463	0.580976	-0.517449	0.0448535	0.159778	noreg	noreg
ENSG00000149115	chr11	57067112	57092426	-	protein_coding	KNOWN	TNKS1BP1	1	1441.34	980.03	826.41	771.463	675.137	871.288	4.33064	3.6193	3.71658	3.22392	2.15456	4.19983	-0.565571	0.00415636	0.0746904	noreg	1234.13	866.06	961.03	1038.82	1508.89	1208.3	1214.5	1476.05	16.3096	11.2655	13.5457	13.2144	16.9474	15.7302	18.5688	21.0161	-0.0814623	0.743637	0.929143	0.020031	0.934241	0.975148	noreg	noreg
ENSG00000112559	chr6	41604620	41621984	+	protein_coding	KNOWN	MDFI	0	234.318	91.7429	56.4102	82.6568	51.1145	74.2851	2.03639	1.12935	0.730109	0.998545	1.83866	1.08978	-0.919707	0.00417023	0.0748279	noreg	948.67	769.95	1393.29	998.53	802.87	348.41	1644.71	1372.74	43.1881	54.7887	91.143	69.159	34.0181	20.8106	114.308	93.1053	0.469311	0.0871976	0.42493	1.42593	0.00342779	0.0217684	noreg	up
ENSG00000179387	chr4	141445312	141474924	+	protein_coding	KNOWN	ELMOD2	1	435.489	648.676	1014.68	962.916	619.763	1109.42	3.59925	4.37383	7.3994	8.78929	4.82919	12.1283	0.677247	0.00418835	0.0750413	noreg	1559.3	1452.96	1820.51	1631.19	1392.67	1732.77	1347.51	1152.81	28.7947	31.1795	38.5945	35.7165	31.486	38.4505	40.7447	29.4092	0.187467	0.198369	0.646913	-0.286815	0.223305	0.487147	noreg	noreg
ENSG00000116809	chr1	16268364	16302627	-	protein_coding	KNOWN	ZBTB17	1	784.109	453.318	379.359	363.831	349.282	395.724	6.04783	5.03138	3.6657	3.67152	4.82191	5.82626	-0.645814	0.00423162	0.0753629	noreg	504.38	491.95	554.8	555.34	676	738.51	665.04	768.2	18.0778	19.1666	21.0374	22.6	19.2324	27.818	28.7028	27.107	0.146289	0.269571	0.732143	0.0532031	0.785634	0.903809	noreg	noreg
ENSG00000138160	chr10	94353043	94415150	+	protein_coding	KNOWN	KIF11	1	603.513	514.84	873.653	764.399	728.381	1049.02	1.47637	1.67049	3.11136	2.46727	2.38214	4.46665	0.562868	0.00421927	0.0753629	noreg	3590.79	3876.08	4194.14	4269.62	1449.81	475.35	1071.4	1061.77	37.3167	51.3359	56.0838	56.7456	13.4078	6.32336	16.672	14.2391	0.171065	0.0943998	0.443877	0.183422	0.755298	0.88571	noreg	noreg
ENSG00000197093	chr7	99756867	99766373	-	protein_coding	KNOWN	GAL3ST4	0	316.616	174.851	101.538	139.174	146.954	117.329	1.99129	1.15397	0.791547	0.858406	0.987051	0.848255	-0.787614	0.00422607	0.0753629	noreg	119.12	56.06	108.27	86.02	218.88	202.93	166.95	213.79	3.77668	2.05074	2.39692	1.85346	5.76411	4.60613	3.15926	4.94691	0.14034	0.78371	0.943425	-0.1138	0.671835	0.837762	noreg	noreg
ENSG00000202363	chr3	39452545	39452697	+	snoRNA	KNOWN	SNORA62	0	699.526	306.529	129.038	368.07	176.771	113.163	270.452	160.078	79.6063	188.523	91.6544	81.6068	-0.936735	0.0042376	0.0753629	noreg	NA	NA	NA	NA	NA	NA	NA	NA	NA	NA	NA	NA	NA	NA	NA	NA	NA	NA	NA	NA	NA	NA	NA	NA
ENSG00000204227	chr6	33176272	33180499	+	protein_coding	KNOWN	RING1	1	534.932	349.702	280.641	300.249	232.145	215.219	3.93743	3.49532	3.01413	2.88095	2.25105	2.84514	-0.677376	0.00422315	0.0753629	noreg	658.92	506.82	323.98	450.81	529.76	470.72	399.02	434.73	22.7254	20.2672	13.0629	18.0151	13.991	18.7545	17.8198	17.4638	-0.601954	0.0324471	0.233932	-0.228446	0.246301	0.518691	noreg	noreg
ENSG00000123684	chr1	211916799	212004114	-	protein_coding	KNOWN	LPGAT1	0	544.076	814.893	1177.56	1220.78	805.053	1209.39	1.60166	1.75766	3.22036	3.11621	3.01185	3.39711	0.626833	0.00427926	0.0759915	noreg	1230.91	859.19	1214.51	1267.49	1144.74	1515.01	1248.44	1169.18	9.80641	7.46982	10.4617	11.1436	9.34707	13.1539	11.7504	10.9407	0.237349	0.342103	0.799613	-0.102909	0.672933	0.838422	noreg	noreg
ENSG00000166833	chr11	19372271	20143144	+	protein_coding	KNOWN	NAV2	1	500.641	365.892	188.269	190.746	351.412	161.067	1.17257	1.03102	0.675936	0.662876	1.87964	0.623135	-0.790427	0.00432107	0.0766211	noreg	348.78	263.13	301.32	331.03	647.91	393.81	409.11	504.29	2.61815	2.66891	4.20223	6.49806	4.81747	4.84615	5.68589	5.93811	0.036546	0.884047	0.976384	-0.15528	0.671211	0.837309	noreg	noreg
ENSG00000026950	chr6	26402465	26415444	+	protein_coding	KNOWN	BTN3A1	0	139.448	104.695	191.795	204.169	202.328	269.37	0.738898	1.05131	1.51669	2.11003	2.11458	2.85454	0.710895	0.00434011	0.076655	noreg	228.58	209.36	282.85	131.76	368.02	302.08	418.29	367.22	6.91219	6.10524	7.97494	3.37913	9.65704	8.62821	14.0114	11.2949	-0.0833449	0.864068	0.973006	0.264557	0.275248	0.555014	noreg	noreg
ENSG00000121210	chr4	154387498	154557863	+	protein_coding	KNOWN	KIAA0922	1	434.346	370.21	542.243	610.389	572.908	598.446	1.59448	2.04227	2.91618	2.77459	3.11614	4.52734	0.497825	0.00435153	0.076655	noreg	828.48	784.83	1342.09	1079.11	769.94	555.97	569.64	527.82	10.2052	10.8414	19.7227	17.3006	9.81698	7.40819	12.0899	8.02756	0.577547	0.00343094	0.0474044	-0.237613	0.385375	0.667398	up	noreg
ENSG00000134775	chr18	33877677	34360018	+	protein_coding	KNOWN	FHOD3	0	496.069	562.33	771.41	706.468	749.679	735.909	1.27537	2.06986	3.16149	2.64011	2.83706	3.35971	0.459556	0.00434798	0.076655	noreg	745.84	540	438.97	521.59	556.87	606.93	251.34	394.84	7.76545	7.48848	5.94406	7.51897	5.2056	8.16686	4.05516	6.31911	-0.432273	0.0930197	0.439972	-0.815608	0.0127489	0.0619853	noreg	noreg
ENSG00000146263	chr6	97590037	97731093	-	protein_coding	KNOWN	MMS22L	0	458.35	603.344	679.743	755.215	1135.17	941.408	1.5164	2.13469	3.29386	3.41616	3.55621	6.36536	0.639646	0.00436119	0.076655	noreg	1537.84	1559.36	1785.26	1974.19	680.84	311.34	510.93	582.03	20.2286	28.9077	26.7305	31.2545	7.58289	5.28284	10.8202	7.88253	0.269112	0.0189072	0.161676	0.174351	0.711415	0.861016	noreg	noreg
ENSG00000160917	chr7	99036545	99054994	+	protein_coding	KNOWN	CPSF4	0	668.665	469.508	382.179	363.831	291.778	380.451	8.54777	8.25987	6.86566	6.02795	4.22758	8.60717	-0.60625	0.00435696	0.076655	noreg	983.01	1004.49	864.51	980.02	722.48	879.36	603.58	610.67	47.4661	47.1439	47.1586	51.585	34.4003	50.8254	37.6941	35.1291	-0.118326	0.370718	0.814854	-0.365067	0.0821878	0.2487	noreg	noreg
ENSG00000162734	chr1	160175127	160185166	+	protein_coding	KNOWN	PEA15	0	657.234	980.03	1306.6	1328.87	1156.46	1137.88	4.4256	6.99407	13.617	8.99672	9.36281	11.4395	0.545128	0.00435271	0.076655	noreg	540.87	575.46	471.7	634.83	784.47	1392.7	651.28	1122.13	11.2646	21.405	15.9497	22.1752	17.4046	41.5588	19.7118	31.9162	-0.02456	0.906101	0.983096	-0.263269	0.569386	0.802224	noreg	noreg
ENSG00000135269	chr7	115850547	115898837	+	protein_coding	KNOWN	TES	0	211.458	242.849	110.705	138.468	153.343	88.8644	1.38911	2.04701	1.46326	1.27032	2.38538	1.4602	-0.749738	0.00448593	0.0785793	noreg	314.44	348.94	954.32	1048.62	263.43	373.43	1002.61	818.32	8.19232	12.6659	27.8197	27.8039	6.68026	11.8446	34.1966	25.5534	1.58396	1.84e-25	9.92e-23	1.55085	3.72e-07	7.39e-06	up	up
ENSG00000164076	chr3	49895421	49907655	-	protein_coding	KNOWN	CAMKV	0	277.753	375.606	539.423	512.896	432.343	526.938	1.7305	2.89846	4.23035	3.56507	3.87584	6.08321	0.57163	0.00449024	0.0785793	noreg	588.09	441.61	125.9	148.09	635.32	469.79	68.8	91.04	15.3968	15.6635	3.95023	4.73628	17.4755	14.5771	2.56824	2.89511	-1.92139	2.24e-13	3.27e-11	-2.75552	4.66e-17	3.1e-15	down	down
ENSG00000168646	chr17	63524681	63557765	-	protein_coding	KNOWN	AXIN2	1	785.252	471.666	365.256	425.294	368.45	374.897	4.18415	2.84862	2.86963	2.8713	3.24089	3.43584	-0.630857	0.0044849	0.0785793	noreg	761.94	570.89	1021.47	911.42	626.6	438.29	1209.92	1208.05	14.8769	13.9342	24.7969	21.8792	10.9781	10.4226	32.942	29.993	0.526968	0.023903	0.189037	1.21806	9.43e-06	0.000136186	noreg	up
ENSG00000130517	chr19	18451397	18480757	+	protein_coding	KNOWN	PGPEP1	0	219.459	263.356	402.628	316.498	675.137	412.386	0.459457	0.736538	1.79028	0.984913	2.41605	1.64008	0.74508	0.00450927	0.0787977	noreg	460.38	712.75	280.34	299.45	426.13	971.09	572.39	515.54	6.26778	9.93406	3.86709	3.94523	5.33995	11.9031	9.79938	7.50586	-1.02632	0.000614165	0.0121709	-0.326348	0.502608	0.766495	down	noreg
ENSG00000008300	chr3	48673902	48700348	-	protein_coding	KNOWN	CELSR3	1	2155.73	1209.93	1071.09	1086.55	1096.83	966.401	2.12536	1.79545	1.60078	1.52025	1.98425	1.90788	-0.604234	0.00454843	0.079252	noreg	910.04	715.04	665.59	795.99	1753.91	2330.43	1115.43	1793.15	5.12459	3.90752	3.74662	4.33897	8.87689	15.4118	7.62407	10.0774	-0.164406	0.453637	0.868849	-0.456745	0.199664	0.456272	noreg	noreg
ENSG00000143554	chr1	153746830	153752633	+	protein_coding	KNOWN	SLC27A3	0	587.51	370.21	313.077	271.99	185.29	295.752	3.27874	2.7171	2.81781	1.65156	1.90367	2.78367	-0.711282	0.00454592	0.079252	noreg	79.41	129.28	219.9	267.87	169.48	208.49	211.9	192.31	3.84044	7.36321	7.14183	9.78723	4.81385	5.64248	7.3027	5.68188	1.21438	0.000550591	0.0110505	0.13174	0.622186	0.83619	up	noreg
ENSG00000165675	chrX	129757350	130037208	-	protein_coding	KNOWN	ENOX2	0	368.051	229.897	174.167	173.791	187.42	146.487	1.88244	1.17597	1.01832	0.877386	0.874872	1.2357	-0.698536	0.00458245	0.0796143	noreg	390.63	466.78	338.25	321.23	377.71	539.29	361.42	364.15	5.66923	10.2939	7.25925	7.95722	4.59752	10.5445	9.50519	8.28746	-0.387702	0.0425872	0.276711	-0.303292	0.298466	0.579516	noreg	noreg
ENSG00000197774	chr16	1823208	1831709	+	protein_coding	KNOWN	EME2	1	380.624	291.419	205.897	198.518	206.588	228.409	1.32021	1.18632	1.07195	1.15027	0.846374	1.16033	-0.606993	0.00457696	0.0796143	noreg	479.7	298.6	356.72	313.61	453.25	498.52	372.42	483.83	6.69544	6.08008	4.75242	5.85921	7.10125	8.84499	4.46003	6.69648	-0.224935	0.496236	0.888688	-0.118729	0.632201	0.83619	noreg	noreg
ENSG00000080503	chr9	2015342	2193624	+	protein_coding	KNOWN	SMARCA2	1	358.907	513.76	625.448	661.961	668.747	665.789	1.72257	2.68507	3.11907	2.68289	3.40069	4.79321	0.540762	0.00460588	0.0796272	noreg	402.43	299.74	370.98	521.59	297.32	315.98	1189.73	1459.68	8.31359	8.79028	11.6458	14.5085	5.3565	9.58134	20.3382	21.6815	0.333419	0.269282	0.731926	2.14506	4.5e-23	5.01e-21	noreg	up
ENSG00000099326	chr19	59073298	59084942	-	protein_coding	KNOWN	MZF1	1	501.784	329.195	279.936	242.319	215.107	256.179	2.8528	2.20265	2.14887	1.81285	1.55242	2.72364	-0.647365	0.00461078	0.0796272	noreg	552.68	455.34	560.67	594.54	540.41	499.44	503.6	374.38	14.8066	12.4814	13.9874	15.3551	11.8559	12.6457	14.1405	9.78757	0.186198	0.314502	0.774869	-0.208357	0.438002	0.715847	noreg	noreg
ENSG00000104907	chr19	13215716	13228381	-	protein_coding	KNOWN	TRMT1	1	517.786	396.113	301.09	280.468	323.725	285.338	3.62113	4.36333	3.17623	2.61024	3.87503	5.07823	-0.566232	0.00460828	0.0796272	noreg	407.8	371.82	635.37	683.84	375.77	399.37	384.35	397.91	14.946	15.5114	25.3513	26.4626	10.3406	17.1375	16.6573	14.5188	0.748421	6.91e-07	3.32e-05	0.0477854	0.795814	0.908703	up	noreg
ENSG00000136161	chr13	49063095	49107369	-	protein_coding	KNOWN	RCBTB2	0	429.774	378.844	245.385	292.478	181.03	254.097	2.42527	2.39513	2.26225	1.94215	1.30405	2.20838	-0.637415	0.00461045	0.0796272	noreg	447.51	544.57	852.76	774.21	366.08	404.93	979.67	466.44	11.3996	16.3858	26.7786	23.873	11.988	12.9922	43.1305	14.2226	0.704982	0.000225566	0.00534047	0.944378	0.0396589	0.145809	up	noreg
ENSG00000137267	chr6	3153903	3157760	-	protein_coding	KNOWN	TUBB2A	0	5205.3	4232.05	3406.47	3785.96	3350.13	3341.44	43.1581	48.0082	42.2121	41.8753	37.3107	49.8369	-0.420479	0.00461626	0.0796272	noreg	1414.42	1506.73	558.99	1208.69	1957.29	3433.11	1005.36	1762.46	50.4814	69.5411	26.2262	55.3362	53.1871	155.277	48.6017	79.9327	-0.739851	0.0778939	0.397297	-0.929027	0.0429914	0.155291	noreg	noreg
ENSG00000109787	chr4	38665817	38702663	+	protein_coding	KNOWN	KLF3	1	145.163	187.803	246.09	288.239	334.374	251.32	0.451281	0.834214	0.974595	1.19155	2.06135	1.33086	0.651848	0.00464462	0.0800018	noreg	1105.35	851.18	1026.5	1205.42	386.42	339.14	582.48	695.57	12.9981	11.376	13.7696	16.6344	4.64939	4.41177	10.6309	9.68443	0.178665	0.4201	0.848029	0.851028	0.000142171	0.00148493	noreg	up
ENSG00000168101	chr16	4743695	4745860	+	protein_coding	KNOWN	NUDT16L1	0	472.066	287.101	233.397	205.582	223.626	231.881	4.50851	3.68348	3.34162	2.57049	2.81586	4.0094	-0.6649	0.0046799	0.0804943	noreg	305.85	417.58	334.05	424.67	437.75	445.7	303.63	367.22	20.6173	22.5882	18.4454	22.6414	25.5322	23.8012	17.5226	19.4891	0.0576851	0.835213	0.963837	-0.363053	0.0937523	0.272871	noreg	noreg
ENSG00000109063	chr17	10531843	10560626	-	protein_coding	KNOWN	MYH3	0	380.624	73.3943	29.6154	38.1493	138.435	20.8276	1.30603	0.83818	0.217889	0.480487	1.84458	0.242048	-0.994738	0.00469873	0.0807029	noreg	NA	NA	NA	NA	NA	NA	NA	NA	NA	NA	NA	NA	NA	NA	NA	NA	NA	NA	NA	NA	NA	NA	NA	NA
ENSG00000011028	chr17	60704762	60770958	+	protein_coding	KNOWN	MRC2	1	389.769	368.051	655.769	442.956	621.893	681.063	1.27689	2.05911	3.65105	2.0681	3.06057	3.55801	0.598036	0.00472484	0.0810356	noreg	1803.98	1423.21	1828.06	1388.36	1996.03	2360.09	6620.13	6485.21	24.5181	21.3066	34.0055	22.0408	20.8219	41.1689	117.322	106.757	-0.0128354	0.961178	0.991427	1.62376	2.31e-19	1.94e-17	noreg	up
ENSG00000225091	chr20	37055949	37056086	-	processed_transcript	KNOWN	SNORA71A	0	277.753	175.93	114.231	103.851	95.8396	28.4644	140.366	120.622	88.7142	72.4326	64.8294	25.6335	-0.942551	0.00476394	0.08159	noreg	NA	NA	NA	NA	NA	NA	NA	NA	NA	NA	NA	NA	NA	NA	NA	NA	NA	NA	NA	NA	NA	NA	NA	NA
ENSG00000064726	chr15	83685174	83736106	-	protein_coding	KNOWN	BTBD1	1	617.229	909.874	1096.47	1090.08	1346.01	1099.7	5.20558	10.4432	11.0463	10.0327	24.8621	13.5531	0.549739	0.0047854	0.0818412	noreg	1295.3	1237.88	1175.06	1230.47	1295.82	1682.73	1043.88	1063.82	26.5738	29.712	25.0634	27.4575	24.9992	36.1169	27.3124	22.5314	-0.0847217	0.441942	0.861395	-0.46441	0.0445498	0.159061	noreg	noreg
ENSG00000131374	chr3	17198654	18486309	-	protein_coding	KNOWN	TBC1D5	1	531.503	626.01	795.384	811.732	822.091	790.06	3.02654	4.5049	6.68042	6.50702	5.69934	8.3522	0.450527	0.00480121	0.0819726	noreg	1312.47	1420.93	1404.2	1294.71	1456.59	1464.98	1263.12	1134.4	24.9507	37.6709	31.8175	30.6746	30.6223	35.2304	30.6475	28.7442	-0.0272932	0.846563	0.968396	-0.2501	0.129627	0.34401	noreg	noreg
ENSG00000255717	chr11	62619460	62623386	-	processed_transcript	KNOWN	SNHG1	1	6623.78	4848.34	3855.64	4429.56	3767.56	2711.75	2793.62	2124.55	1558.75	2228.29	1842.08	789.242	-0.575941	0.00481351	0.0819726	noreg	NA	NA	NA	NA	NA	NA	NA	NA	NA	NA	NA	NA	NA	NA	NA	NA	NA	NA	NA	NA	NA	NA	NA	NA
ENSG00000102996	chr16	58059470	58080805	+	protein_coding	KNOWN	MMP15	0	603.513	355.099	221.41	282.587	342.893	230.492	1.77088	1.79025	0.984293	1.04766	1.45815	1.12994	-0.712332	0.00483189	0.0821636	noreg	604.19	422.16	229.14	315.78	549.13	810.79	262.35	340.63	10.0279	6.42964	3.52471	5.31566	6.99587	13.9431	4.63259	5.25253	-0.92606	0.00329442	0.045905	-1.13969	0.00071405	0.00597359	down	down
ENSG00000106571	chr7	42000548	42277469	-	protein_coding	KNOWN	GLI3	1	190.884	283.863	383.59	325.682	472.809	410.304	1.69323	2.6861	1.6073	1.58899	2.76505	3.81872	0.650186	0.00483837	0.0821636	noreg	746.92	753.94	776.38	714.32	695.37	355.82	469.66	471.56	9.31915	17.5801	15.4466	16.7352	13.7359	17.9682	18.3586	17.7077	-0.0188579	0.899029	0.980912	-0.12429	0.7689	0.894166	noreg	noreg
ENSG00000135127	chr12	120427673	120532298	+	protein_coding	KNOWN	CCDC64	0	422.916	332.433	230.577	267.045	212.977	241.6	4.03628	4.76572	4.26573	4.65851	3.50492	5.14262	-0.59329	0.00484663	0.0821879	noreg	38.63	29.75	50.36	92.56	151.08	446.63	140.35	187.19	1.52881	1.10311	1.59503	3.05701	4.74758	19.5967	4.17747	8.32786	1.04897	0.0418968	0.274215	-0.834581	0.18318	0.430143	noreg	noreg
ENSG00000238795	chr12	7076500	7076769	-	snoRNA	KNOWN	SCARNA12	0	2553.5	2442.52	1854.49	1838.94	1825.21	1291.31	280.45	379.605	364.089	261.311	249.442	330.621	-0.512592	0.00485844	0.0822724	noreg	NA	NA	NA	NA	NA	NA	NA	NA	NA	NA	NA	NA	NA	NA	NA	NA	NA	NA	NA	NA	NA	NA	NA	NA
ENSG00000144369	chr2	187558698	187630685	+	protein_coding	KNOWN	FAM171B	0	625.23	1274.69	1764.94	1781.71	1311.94	1621.08	1.26821	3.42416	5.20462	4.76786	3.556	5.70985	0.670378	0.00486954	0.0823445	noreg	585.94	564.02	1241.37	827.57	1111.81	2261.86	1226.43	1373.76	5.32825	6.1935	13.7574	9.11637	9.62252	24.9468	15.5679	15.2765	0.840547	0.00325534	0.0454782	-0.341746	0.427414	0.706983	up	noreg
ENSG00000108984	chr17	67410839	67539472	+	protein_coding	KNOWN	MAP2K6	1	220.602	213.707	289.102	355.354	334.374	367.26	2.0554	2.23992	2.62442	3.43364	3.58672	4.34117	0.574972	0.00489167	0.0825474	noreg	947.6	1027.37	958.52	775.3	763.16	479.06	545.79	333.47	20.7223	28.8286	26.6013	22.0289	15.7902	12.9996	20.6724	10.149	-0.195867	0.322122	0.783419	-0.461942	0.281639	0.561483	noreg	noreg
ENSG00000139915	chr14	47308826	48144157	-	protein_coding	KNOWN	MDGA2	0	136.019	178.089	224.231	319.324	353.542	232.575	0.446013	0.723038	1.03206	1.55703	1.98444	1.37481	0.710623	0.0049154	0.0825474	noreg	151.32	92.67	103.24	197.09	160.77	468.87	47.7	98.2	2.14807	2.88157	2.81834	3.81546	1.55516	8.96151	1.08307	3.01317	0.284584	0.571658	0.893579	-2.07768	0.0031735	0.0205207	noreg	down
ENSG00000148773	chr10	129894923	129924649	-	protein_coding	KNOWN	MKI67	0	524.644	570.965	679.743	768.637	847.648	869.205	0.479661	1.06218	1.29806	1.00068	1.59162	2.48612	0.494692	0.00491582	0.0825474	noreg	2456.46	2546.68	2993.06	2811.57	1070.17	387.32	606.33	722.17	7.24349	15.4843	16.0333	15.5755	2.67309	2.56965	5.09979	4.48052	0.205183	0.0692823	0.373269	-0.0989365	0.86031	0.938866	noreg	noreg
ENSG00000162032	chr16	1826713	1843701	-	protein_coding	KNOWN	SPSB3	0	832.116	473.825	432.949	412.577	304.557	369.343	6.59746	4.84831	5.00247	3.93715	3.23792	5.33872	-0.672665	0.00491493	0.0825474	noreg	499.02	439.32	666.43	501.99	772.84	952.56	840.24	919.59	24.3905	20.1749	31.3766	24.6479	36.8722	43.6877	44.6195	43.3768	0.308589	0.209122	0.660893	0.062832	0.774043	0.896636	noreg	noreg
ENSG00000250067	chr19	19639691	19648390	+	protein_coding	KNOWN	YJEFN3	0	158.879	88.5049	46.5384	53.6916	72.4121	52.069	1.53963	1.00653	0.857941	0.519074	0.669202	0.886464	-0.865561	0.00491494	0.0825474	noreg	57.95	52.63	61.27	54.45	80.38	101.93	63.29	92.06	1.59812	2.17242	2.68733	2.20562	1.75812	4.81106	3.80403	5.44997	0.05657	0.859683	0.971544	-0.197449	0.618962	0.83619	noreg	noreg
ENSG00000055118	chr7	150642049	150675403	-	protein_coding	KNOWN	KCNH2	0	369.194	302.212	212.949	176.617	244.923	151.347	1.21443	1.22143	1.02264	0.780851	0.974017	0.867896	-0.677638	0.00494753	0.0829269	noreg	141.66	192.2	99.04	103.45	460.99	645.85	285.28	398.93	3.1688	4.01316	2.03929	2.08772	7.21278	12.857	6.71999	7.96972	-0.730981	0.0113562	0.114756	-0.660486	0.0514282	0.176929	noreg	noreg
ENSG00000099204	chr10	116190872	116444762	-	protein_coding	KNOWN	ABLIM1	1	453.777	385.32	206.602	307.314	266.221	258.956	1.61178	1.23909	0.795826	0.741057	1.7701	1.22386	-0.616362	0.0049522	0.0829269	noreg	2186.02	1573.09	2245.21	2771.28	548.16	1091.55	1159.46	1090.42	23.1657	24.2064	36.5745	42.5898	5.31113	14.3546	16.4985	15.9886	0.404488	0.112583	0.491101	0.490955	0.245737	0.517958	noreg	noreg
ENSG00000076356	chr1	208195587	208417665	-	protein_coding	KNOWN	PLXNA2	0	1821.97	1191.58	837.692	992.588	1154.33	874.065	3.72293	4.03266	3.48928	3.57614	4.46153	4.29781	-0.583083	0.00496528	0.0830305	noreg	952.96	634.95	523.74	1026.84	3689.89	3021.69	646.69	1069.96	5.77439	5.26789	5.82966	10.7204	34.9891	28.037	7.69917	15.665	-0.0495607	0.907595	0.983337	-1.93381	2.76e-08	6.7e-07	noreg	down
ENSG00000114270	chr3	48601506	48632700	-	protein_coding	KNOWN	COL7A1	0	427.488	352.94	228.461	233.135	296.038	242.294	0.952557	1.33775	0.780038	0.753287	1.97363	0.832639	-0.587146	0.00501156	0.0836882	noreg	133.07	78.94	167.03	145.91	244.06	366.94	341.23	382.57	2.81267	1.45793	2.83585	1.74178	3.65478	3.79005	3.60623	6.41682	0.552264	0.148875	0.568119	0.278559	0.390963	0.67326	noreg	noreg
ENSG00000185480	chr12	102513956	102591298	+	protein_coding	KNOWN	PARPBP	1	67.438	98.2189	134.679	146.945	193.809	155.513	0.658671	1.18407	1.69721	1.5653	2.60158	2.41606	0.753563	0.00504203	0.0840804	noreg	640.68	677.29	724.34	902.71	258.58	84.32	189.88	210.72	18.3211	23.4821	24.2069	30.2135	8.42002	2.77232	7.70648	7.45608	0.292669	0.110675	0.486082	0.259377	0.680858	0.843307	noreg	noreg
ENSG00000000003	chrX	99883667	99894988	-	protein_coding	KNOWN	TSPAN6	1	492.64	545.061	722.756	684.568	719.862	758.819	3.25694	4.46605	6.27726	5.43476	5.978	8.01893	0.450943	0.0050943	0.0847985	noreg	1986.42	2035.29	2204.92	2103.77	1316.16	1103.6	1145.7	968.69	72.0969	65.1888	72.0243	68.0819	50.9038	36.1421	38.7687	30.4803	0.0901252	0.400744	0.837857	-0.159209	0.480014	0.749121	noreg	noreg
ENSG00000018236	chr12	41086244	41466220	+	protein_coding	KNOWN	CNTN1	0	888.124	1393.41	2021.6	2059.36	1286.38	2193.15	3.78539	6.09702	8.63705	9.88143	7.10197	13.4221	0.643017	0.00509918	0.0847985	noreg	118.05	92.67	94.84	76.22	565.59	2162.72	304.54	656.7	2.88471	2.8065	2.82462	1.54868	12.3787	47.7489	6.45677	11.5623	-0.309173	0.345502	0.803173	-1.47341	0.0505246	0.174455	noreg	noreg
ENSG00000114735	chr3	50606583	50622366	+	protein_coding	KNOWN	HEMK1	1	782.966	633.566	483.718	452.14	425.954	542.212	4.1741	3.8077	3.74535	2.83174	2.46242	4.49594	-0.524204	0.00512316	0.0850798	noreg	329.46	380.97	409.59	340.83	496.83	435.51	682.47	621.93	7.88896	9.89453	10.3669	8.17639	11.9758	10.7706	14.9236	14.7895	0.0709001	0.735243	0.925824	0.519593	0.00955244	0.0493882	noreg	up
ENSG00000148399	chr9	140449356	140473387	-	protein_coding	KNOWN	DPH7	1	693.811	601.186	468.91	425.294	381.229	479.729	6.77526	8.60668	6.99403	5.84707	5.85335	9.73848	-0.513492	0.00513584	0.0851729	noreg	588.09	554.87	560.67	580.39	563.65	728.32	586.15	726.26	24.5698	25.7958	25.7408	28.8711	24.0896	37.4846	32.1715	38.0217	-0.0124609	0.922863	0.984936	0.0565399	0.835036	0.926765	noreg	noreg
ENSG00000139178	chr12	7242183	7261869	-	protein_coding	KNOWN	C1RL	0	14.8592	23.7452	56.4102	36.7364	95.8396	54.1518	0.10658	0.433041	0.56471	0.289755	2.12342	1.68271	0.959791	0.00515449	0.0852473	noreg	33.27	62.92	323.98	154.63	42.61	34.28	260.51	220.95	0.733474	2.65376	14.3053	6.51428	2.26765	1.59843	14.4759	8.80884	2.31143	6.68e-05	0.00191885	2.68183	2.27e-16	1.4e-14	up	up
ENSG00000166250	chr11	122943035	123065989	-	protein_coding	KNOWN	CLMP	0	77.7251	71.2357	165	129.284	117.137	140.239	0.807465	0.695142	1.34741	1.40035	1.20952	1.81079	0.7428	0.00515273	0.0852473	noreg	45.07	68.64	620.27	492.19	84.26	131.58	871.43	663.86	1.14598	2.51349	20.1186	19.1469	1.95102	4.86162	29.7704	28.0206	3.2829	1.85e-24	8.7e-22	2.86588	2.34e-15	1.34e-13	up	up
ENSG00000136636	chr1	215740735	215795149	+	protein_coding	KNOWN	KCTD3	1	582.938	566.647	844.038	870.369	683.656	1029.58	3.56665	4.57289	5.444	5.42309	5.40421	8.80115	0.53509	0.00525119	0.0867274	noreg	1356.47	1417.49	1405.04	1321.94	1386.86	1373.24	1020.03	853.1	22.4249	25.3191	25.3277	24.1367	26.1716	28.105	22.6508	14.7059	-0.0338312	0.785458	0.944646	-0.523922	0.00773831	0.0418961	noreg	down
ENSG00000137714	chr11	110300607	110335605	+	protein_coding	KNOWN	FDX1	1	202.314	218.024	310.961	302.368	334.374	324.216	0.766459	1.09585	1.71751	1.50992	1.69811	2.1534	0.545761	0.0052614	0.0867771	noreg	316.58	312.33	283.69	359.34	184.98	235.36	203.64	190.26	6.17035	6.40655	5.8827	7.40419	3.4456	4.84874	4.96299	3.95021	0.0205306	0.931994	0.984936	-0.0588964	0.829192	0.923595	noreg	noreg
ENSG00000100813	chr14	23527773	23564823	-	protein_coding	KNOWN	ACIN1	1	1770.53	1392.33	1140.9	1155.08	1160.72	1127.47	11.22	12.624	10.8279	10.2458	10.5137	15.178	-0.43869	0.0053055	0.0870098	noreg	2386.7	2282.4	2751.33	2567.65	2067.7	1851.37	1362.19	1516.97	52.5417	58.3115	75.2644	73.9391	53.3077	55.6726	47.2232	48.0825	0.178742	0.13469	0.541	-0.410404	0.0189885	0.0844199	noreg	noreg
ENSG00000139890	chr14	23352374	23356895	+	protein_coding	KNOWN	REM2	1	200.028	128.44	76.8589	91.1344	97.9694	59.7058	1.44578	1.21304	0.787559	0.840646	0.950176	0.753464	-0.806742	0.00530642	0.0870098	noreg	36.49	42.33	43.65	60.98	224.69	301.15	134.84	168.78	1.37623	1.60129	1.63016	2.31358	5.94058	11.1921	5.71566	6.35518	0.396638	0.340231	0.798141	-0.758502	0.0172262	0.078609	noreg	noreg
ENSG00000160691	chr1	154934774	154946871	-	protein_coding	KNOWN	SHC1	1	608.085	432.811	338.461	313.672	379.099	302.694	2.63574	3.96864	3.15841	1.95978	4.08121	2.97469	-0.583018	0.00530964	0.0870098	noreg	694.33	529.7	825.9	817.77	441.63	552.26	1601.6	1237.71	17.4044	14.6016	21.2855	21.1509	9.28089	15.2176	41.4528	26.3705	0.415228	0.0513417	0.312145	1.54985	1.54e-08	3.9e-07	noreg	up
ENSG00000182263	chr2	164449906	164592522	-	protein_coding	KNOWN	FIGN	1	444.633	339.988	203.077	291.065	232.145	163.844	2.43039	1.1037	0.935463	1.14778	1.03999	0.380413	-0.69792	0.00531164	0.0870098	noreg	823.11	1006.78	1279.14	913.6	826.11	896.04	1411.72	1050.52	5.22789	10.5464	11.7264	9.58045	5.4633	6.28694	11.1602	8.92469	0.25409	0.349316	0.804767	0.551431	0.0319893	0.124136	noreg	noreg
ENSG00000198898	chr7	116451124	116559315	+	protein_coding	KNOWN	CAPZA2	1	818.4	1161.36	1652.11	1532.33	1173.5	1745.35	7.43047	11.6205	16.2558	15.0636	11.1463	24.236	0.569752	0.00530484	0.0870098	noreg	2630.31	2307.57	2083.22	2310.67	2085.13	2697.37	2222.61	2362.91	82.388	89.7555	77.2772	84.4737	71.1472	107.288	88.2063	83.5796	-0.17909	0.22109	0.679385	-0.026289	0.90742	0.961287	noreg	noreg
ENSG00000162885	chr1	235613238	235667781	-	protein_coding	KNOWN	B3GALNT2	1	157.736	213.707	252.436	306.607	428.084	316.58	0.864974	1.76483	3.11534	3.18716	3.64825	4.46057	0.68701	0.00533767	0.0873174	noreg	378.82	416.44	418.83	352.81	275.05	181.62	262.35	282.32	14.3179	15.1834	15.9776	13.5628	9.56686	7.58127	9.83883	9.89603	-0.051793	0.804344	0.951879	0.289005	0.381747	0.663349	noreg	noreg
ENSG00000141198	chr17	52976748	53039310	+	protein_coding	KNOWN	TOM1L1	0	122.303	110.091	184.038	178.03	225.756	197.862	1.68956	2.09071	2.8512	2.82456	4.77463	4.30074	0.654453	0.00534552	0.087327	noreg	116.97	273.43	220.74	182.94	231.47	231.65	197.22	142.18	4.4057	11.9753	10.6712	9.10207	8.81349	10.9104	9.7226	7.79291	0.0411808	0.932863	0.984936	-0.41257	0.176057	0.419117	noreg	noreg
ENSG00000091136	chr7	107564244	107643700	-	protein_coding	KNOWN	LAMB1	0	858.405	423.097	337.756	424.587	313.076	363.094	4.00362	3.85501	3.19558	3.64006	5.50392	4.60537	-0.704123	0.00536093	0.0873419	noreg	1043.11	1359.15	3311.16	2766.92	288.61	465.16	7702.55	7310.69	13.5367	21.1867	51.1733	49.6781	6.05279	8.77477	121.502	105.318	1.33127	6.28e-09	4.69e-07	4.35061	5.45e-42	2.27e-39	up	up
ENSG00000107186	chr9	13105703	13279589	-	protein_coding	KNOWN	MPDZ	1	1265.32	1128.98	1908.08	1598.03	1433.33	2102.2	3.32919	4.03773	6.71338	5.39947	5.29378	9.45697	0.517846	0.00535626	0.0873419	noreg	3362.2	3018.04	2925.07	2703.76	2878.31	2206.27	3320.62	2315.85	27.6981	31.9776	34.3469	34.7921	22.3679	25.9884	37.5536	26.5439	-0.19006	0.178862	0.616578	0.184748	0.555549	0.800611	noreg	noreg
ENSG00000110900	chr12	31079362	31149534	+	protein_coding	KNOWN	TSPAN11	0	651.519	288.181	188.269	279.761	281.129	219.384	2.15607	1.46625	0.864606	1.3293	1.47344	1.10885	-0.775522	0.00538946	0.087566	noreg	1104.28	669.28	784.77	592.37	1601.86	1411.23	528.36	950.28	17.4408	11.2484	12.6394	11.1225	22.7468	19.0496	8.7248	16.2446	-0.373328	0.294801	0.757464	-0.994026	0.00843479	0.0448934	noreg	down
ENSG00000143515	chr1	154298029	154323783	+	protein_coding	KNOWN	ATP8B2	1	1036.72	692.929	530.961	559.523	643.19	515.136	4.59701	3.76568	3.16062	2.68902	3.21562	3.26897	-0.566319	0.0053876	0.087566	noreg	1194.42	1074.27	1358.88	1254.42	965.57	1049.85	2005.21	1909.76	23.2809	15.2426	20.4114	18.8859	17.1422	17.1902	30.1896	38.4528	0.194736	0.188091	0.630034	0.992778	4.03e-10	1.28e-08	noreg	up
ENSG00000146433	chr6	158957468	159056460	+	protein_coding	KNOWN	TMEM181	0	617.229	699.405	929.359	897.921	839.129	964.318	1.35605	2.03693	2.96887	2.60236	2.46728	3.68087	0.442145	0.00540378	0.087566	noreg	1107.5	1149.78	999.64	970.22	1087.6	1172.17	1072.32	1094.51	13.256	13.6684	11.9953	11.5719	12.7827	13.9958	13.951	13.1757	-0.205921	0.0760934	0.392355	-0.0259522	0.865642	0.941585	noreg	noreg
ENSG00000172732	chr11	65624597	65635124	+	protein_coding	KNOWN	MUS81	1	698.383	451.159	380.064	365.244	340.763	370.731	5.83753	6.13129	4.87724	4.2319	3.55928	5.63589	-0.588725	0.00539834	0.087566	noreg	670.72	575.46	643.77	704.52	637.26	759.82	777.87	763.09	27.3559	23.5047	29.664	29.7032	22.9782	26.8437	33.4838	31.0002	0.102984	0.544094	0.893579	0.176114	0.379716	0.66307	noreg	noreg
ENSG00000058668	chr1	203595689	203713209	+	protein_coding	KNOWN	ATP2B4	0	1015	915.27	691.73	755.215	643.19	692.865	2.37085	2.13192	2.03677	2.11815	3.0694	1.95518	-0.442244	0.00554443	0.0897244	noreg	1395.11	755.08	1685.38	969.13	1924.36	2229.43	4319.55	3323.41	9.26999	7.28479	14.441	7.85936	13.4938	19.1746	43.5142	28.2587	0.29742	0.517888	0.891191	0.91522	0.000214332	0.00213952	noreg	up
ENSG00000163516	chr2	220094479	220101391	+	protein_coding	KNOWN	ANKZF1	0	1125.87	898.001	705.833	689.513	521.793	756.042	8.46462	8.38429	8.51453	6.91348	6.08632	8.6345	-0.541885	0.00557539	0.0901043	noreg	624.58	429.02	804.92	605.43	876.47	1092.48	1236.52	1209.07	16.6349	12.6234	27.4221	20.9874	22.7924	33.9903	45.1696	38.6216	0.412576	0.188517	0.630473	0.347446	0.104095	0.294565	noreg	noreg
ENSG00000042493	chr2	85621871	85645555	-	protein_coding	KNOWN	CAPG	1	17.1452	84.1876	165.705	93.9603	161.862	165.927	0.283391	1.51354	3.91613	1.92803	3.58711	5.05413	0.94111	0.00559466	0.0902945	noreg	15.02	251.69	141.85	71.87	9.68	53.74	396.27	412.23	1.2971	22.4906	11.9601	6.21631	1.07875	4.05257	35.3536	36.4971	-0.321666	0.790983	0.947201	3.70582	3.7e-06	5.89e-05	noreg	up
ENSG00000107223	chr9	139756571	139760738	-	protein_coding	KNOWN	EDF1	0	2246.03	1638.42	1388.4	1376.91	1397.13	1364.21	55.1826	53.3501	51.557	43.3104	44.4023	63.88	-0.460688	0.00565887	0.0910693	noreg	1606.52	1911.73	1227.94	1554.96	1536	1777.25	1485.1	1719.5	141.342	256.951	167.856	211.055	100.583	240.494	227.664	233.505	-0.349484	0.0882467	0.426983	-0.0139208	0.943626	0.980458	noreg	noreg
ENSG00000134138	chr15	37181406	37393504	-	protein_coding	KNOWN	MEIS2	1	1993.42	1002.7	2274.04	2755.93	2398.12	2347.27	13.6835	8.57986	20.6517	22.5854	22.1869	26.6996	0.624889	0.00566305	0.0910693	noreg	741.55	1868.25	1760.92	1848.97	3003.25	5412.35	2897.74	4786.17	18.1647	61.927	61.5771	62.8588	74.0962	173.294	102.973	147.199	0.459262	0.344438	0.80219	-0.0984444	0.826024	0.92269	noreg	noreg
ENSG00000168546	chr8	21547915	21669869	-	protein_coding	KNOWN	GFRA2	0	117.731	148.947	198.846	212.647	230.015	243.683	0.697228	1.10315	1.58036	1.62915	1.58483	2.41594	0.639486	0.00566536	0.0910693	noreg	59.02	61.78	22.66	41.38	39.71	274.28	37.61	57.28	1.60158	2.1676	0.694752	1.25024	2.39186	10.9627	1.96021	1.94791	-0.929661	0.0472302	0.295518	-1.69387	0.0829752	0.250599	noreg	noreg
ENSG00000100433	chr14	88649113	88793251	-	protein_coding	KNOWN	KCNK10	0	645.804	451.159	318.013	392.796	268.351	365.177	2.67239	2.06488	1.69194	1.75754	1.13057	2.32871	-0.619017	0.00568122	0.0910811	noreg	177.07	208.22	175.42	295.09	384.49	337.29	95.4	236.29	2.53644	4.20385	2.86453	5.33805	4.80122	6.81634	2.30791	4.46157	0.274986	0.447543	0.866057	-1.08968	0.0401756	0.147229	noreg	noreg
ENSG00000168243	chr1	235710987	235814054	-	protein_coding	KNOWN	GNG4	0	452.634	521.316	660.705	837.165	894.503	612.331	1.52624	2.29256	3.9475	3.96524	4.4377	4.43382	0.564916	0.00567989	0.0910811	noreg	374.53	256.27	141.01	301.63	347.68	391.96	194.47	275.16	7.7982	6.19655	3.39666	7.85376	5.84842	5.11253	4.99171	6.53472	-0.526846	0.272753	0.736783	-0.621761	0.0366798	0.13752	noreg	noreg
ENSG00000081791	chr5	141303373	141321612	+	protein_coding	KNOWN	KIAA0141	0	546.362	450.08	359.615	306.607	340.763	335.324	4.5752	5.46001	4.33876	3.44137	3.36915	5.52739	-0.524332	0.00569794	0.0912276	noreg	1025.94	975.89	941.73	1024.66	834.83	811.71	609.09	663.86	43.7357	42.475	42.1683	43.9999	28.7018	37.5713	25.2894	33.0291	-0.0361889	0.765436	0.937545	-0.336779	0.0405401	0.148337	noreg	noreg
ENSG00000198554	chr14	55405668	55493823	-	protein_coding	KNOWN	WDHD1	1	401.199	413.383	619.102	616.747	487.717	684.534	1.45324	1.86438	2.71247	2.71994	2.53503	4.33532	0.525848	0.00571889	0.0914415	noreg	2081.93	2373.93	2299.77	2374.91	923.93	568.01	625.6	699.67	23.8513	42.199	43.7271	48.0165	11.2148	9.49633	11.7632	13.2391	0.0594124	0.650994	0.893579	-0.136238	0.690844	0.849723	noreg	noreg
ENSG00000129116	chr4	169418217	169849608	+	protein_coding	KNOWN	PALLD	1	244.605	297.895	396.282	394.209	432.343	392.253	1.37532	2.7097	3.25402	3.37359	4.37491	4.37	0.526369	0.00572763	0.0914597	noreg	1153.64	2365.92	1156.6	907.06	815.46	606.01	1431.9	1091.44	21.4843	57.3256	25.9445	21.4554	16.4205	15.0476	36.7369	22.9308	-0.777017	0.0669381	0.366081	0.863776	0.00385983	0.0240186	noreg	up
ENSG00000183628	chr22	18893541	18901751	+	protein_coding	KNOWN	DGCR6	0	381.767	271.991	203.782	181.562	195.939	220.078	3.80861	4.13897	3.09989	2.78832	3.02902	5.28774	-0.622275	0.00573962	0.0915298	noreg	104.1	78.94	69.66	54.45	232.43	339.14	261.43	243.45	4.98298	3.69706	3.65833	2.74875	8.21915	17.2118	14.6983	11.625	-0.568799	0.116824	0.50172	-0.144244	0.648676	0.83619	noreg	noreg
ENSG00000099949	chr22	21333751	21353327	+	protein_coding	KNOWN	LZTR1	1	588.653	539.664	382.884	346.876	387.618	430.437	5.06282	6.39442	3.84901	3.7192	5.17528	6.19427	-0.503132	0.00579987	0.0920032	noreg	696.48	441.61	806.6	699.08	751.54	840.44	960.41	879.7	17.448	16.556	27.1301	22.1275	17.7398	29.8389	40.6384	38.6439	0.394477	0.20624	0.657776	0.243941	0.187005	0.437142	noreg	noreg
ENSG00000169679	chr2	111395275	111435691	-	protein_coding	KNOWN	BUB1	0	249.178	269.832	411.09	336.985	389.748	440.157	1.12883	2.06576	3.65368	2.15605	2.86986	3.11864	0.552394	0.00579705	0.0920032	noreg	1283.5	1676.05	2041.25	1742.26	722.48	247.41	488	529.86	21.6441	36.0953	43.558	38.5745	11.33	5.14092	10.8639	11.6293	0.346238	0.124152	0.51868	0.104734	0.857445	0.937841	noreg	noreg
ENSG00000171016	chr15	55831088	55881145	-	protein_coding	KNOWN	PYGO1	0	462.922	753.371	918.782	1004.6	851.908	974.732	1.09261	1.71215	2.38299	2.29101	2.11828	2.90729	0.567922	0.00579301	0.0920032	noreg	1098.91	990.76	1134.78	892.91	1283.23	964.61	895.28	676.14	9.12194	10.1674	11.4383	9.30634	10.6236	8.84894	10.3166	6.94798	-0.0515169	0.812016	0.954592	-0.480626	0.10785	0.301414	noreg	noreg
ENSG00000235703	chrX	149106846	149392815	+	processed_transcript	KNOWN	LINC00894	0	350.906	241.77	176.282	154.717	208.717	162.455	2.89963	2.34851	2.80003	1.58813	2.98351	2.19525	-0.661971	0.00579936	0.0920032	noreg	NA	NA	NA	NA	NA	NA	NA	NA	NA	NA	NA	NA	NA	NA	NA	NA	NA	NA	NA	NA	NA	NA	NA	NA
ENSG00000073803	chr3	185000729	185206885	+	protein_coding	KNOWN	MAP3K13	0	1035.57	962.761	485.128	674.677	813.572	457.513	4.50514	5.38184	2.82954	3.89894	4.85092	3.54805	-0.634789	0.00582784	0.0920396	noreg	432.48	449.62	391.97	305.98	915.21	1281.51	565.97	620.9	10.3343	13.4191	12.1676	9.20281	16.8726	31.0923	14.3201	16.3589	-0.345608	0.124478	0.519291	-0.85394	0.00193997	0.0136797	noreg	down
ENSG00000130449	chr5	60628100	60841997	+	protein_coding	KNOWN	ZSWIM6	0	908.698	742.578	552.115	653.483	526.053	529.021	1.95423	2.11434	1.7267	1.85321	1.51098	1.97794	-0.503496	0.00582348	0.0920396	noreg	1288.86	911.82	832.62	1025.75	1289.04	1304.67	709.07	945.16	11.9204	10.6128	9.78161	11.9779	10.2979	15.2521	10.2423	11.14	-0.255722	0.336776	0.794679	-0.615054	0.00986845	0.0507074	noreg	noreg
ENSG00000161048	chr7	102740223	102790007	-	protein_coding	KNOWN	NAPEPLD	1	188.598	202.914	296.154	322.15	257.702	362.4	0.900589	1.10987	2.11187	1.87681	1.65133	3.00227	0.598474	0.00582942	0.0920396	noreg	297.26	201.36	223.26	248.27	290.54	204.78	279.78	214.81	5.45375	4.02484	5.8182	5.24426	8.61304	3.93029	8.25978	4.61488	-0.0916853	0.753371	0.933189	0.0336716	0.919442	0.967552	noreg	noreg
ENSG00000173846	chr1	45265897	45271662	+	protein_coding	KNOWN	PLK3	0	306.328	233.135	172.051	134.229	185.29	149.264	2.48672	2.61881	2.0715	1.53623	2.4788	2.88607	-0.65882	0.00583274	0.0920396	noreg	164.19	179.62	99.04	138.29	243.09	202	209.14	319.15	6.23185	7.08024	4.84406	6.06897	8.7387	7.62496	9.64232	14.0442	-0.546778	0.0532697	0.319068	0.280725	0.421658	0.702517	noreg	noreg
ENSG00000131747	chr17	38544768	38574202	-	protein_coding	KNOWN	TOP2A	0	2238.03	2102.53	3433.97	3031.46	2496.09	4386.99	4.82325	6.42466	11.7302	9.15834	8.07708	17.1868	0.565039	0.00585413	0.0922562	noreg	12852.1	14789.3	14913.2	14531.5	8017.05	3005.94	6033.06	6479.07	102.903	167.738	172.459	168.198	58.4443	35.0377	81.6658	77.9424	0.0818772	0.541247	0.893579	0.217884	0.680707	0.843229	noreg	noreg
ENSG00000136830	chr9	130267618	130341268	-	protein_coding	KNOWN	FAM129B	0	580.652	346.464	298.974	262.1	264.091	293.669	2.12881	1.655	1.88584	1.26421	2.8327	1.76159	-0.636477	0.00589295	0.0927466	noreg	554.82	541.14	1069.31	1036.64	540.41	757.97	1945.59	2193.11	9.86396	9.11936	18.222	18.1455	8.48801	13.3226	37.1305	41.1734	0.932754	9.66e-14	1.47e-11	1.70661	3.52e-10	1.13e-08	up	up
ENSG00000168614	chr1	144811744	144830413	+	protein_coding	KNOWN	NBPF9	0	794.396	744.736	1153.59	984.817	2626.01	1236.47	5.08285	6.50975	8.40679	7.17453	19.1638	14.22	0.76963	0.00593764	0.093328	noreg	340.19	275.72	543.05	457.34	244.06	216.83	402.69	343.7	5.66947	5.49909	11.8815	12.0794	7.08424	5.31277	11.151	8.54124	0.691028	0.00280393	0.0407424	0.730868	0.00204456	0.0142546	up	up
ENSG00000160948	chr8	145649000	145653931	-	protein_coding	KNOWN	VPS28	1	972.707	696.167	617.692	541.155	532.442	555.403	12.5773	13.5057	12.515	10.8824	11.0799	15.6027	-0.522804	0.00595471	0.0934742	noreg	679.31	552.58	679.86	583.66	775.75	934.95	895.28	785.59	43.8308	40.5725	51.6916	40.2581	47.1142	71.083	67.9329	57.7285	0.0276868	0.895178	0.979705	0.00968632	0.964838	0.990046	noreg	noreg
ENSG00000137959	chr1	79085607	79108484	+	protein_coding	KNOWN	IFI44L	0	33.1475	159.741	254.551	144.12	287.519	429.049	0.200449	1.31307	2.92156	0.936583	1.20537	4.91616	0.935372	0.00599117	0.0935587	noreg	485.07	59.49	189.69	88.2	68.76	50.04	2218.02	745.7	12.3968	1.97611	6.55697	2.82564	1.63176	1.92468	74.961	25.0361	-0.977187	0.332549	0.792387	4.67903	4.84e-14	2.38e-12	noreg	up
ENSG00000182087	chr19	1009647	1021117	-	protein_coding	KNOWN	TMEM259	1	1402.48	1051.27	963.91	704.349	602.725	840.047	8.75899	9.23654	8.71228	5.66385	5.60982	9.86587	-0.585863	0.00598713	0.0935587	noreg	1185.84	1004.49	1329.5	1341.54	1505.01	1787.44	1973.11	2109.23	49.2763	41.2795	50.8999	51.4083	61.8113	66.483	76.9669	87.4513	0.276219	0.0792074	0.401552	0.344658	0.0701664	0.222172	noreg	noreg
ENSG00000184779	chr15	82821158	82824972	-	protein_coding	KNOWN	RPS17	0	2347.76	3250.94	7680.96	2819.51	4397.97	5997.65	64.6201	120.264	328.256	100.13	157.214	329.322	0.739886	0.00597866	0.0935587	noreg	NA	NA	NA	NA	NA	NA	NA	NA	NA	NA	NA	NA	NA	NA	NA	NA	NA	NA	NA	NA	NA	NA	NA	NA
ENSG00000214193	chr1	36771988	36790484	+	protein_coding	KNOWN	SH3D21	0	280.039	266.594	153.718	126.458	193.809	178.423	2.29374	2.52788	2.22304	1.20525	2.73945	2.00774	-0.655277	0.00598182	0.0935587	noreg	42.93	50.34	83.09	51.18	91.04	78.76	167.87	220.95	1.06976	2.03239	3.41465	1.92688	2.01016	2.76735	5.21908	6.0146	0.519873	0.241265	0.696922	1.22919	0.000126763	0.00134155	noreg	up
ENSG00000113387	chr5	32531739	32604185	+	protein_coding	KNOWN	SUB1	1	1331.61	1995.68	2809.23	2408.35	2072.27	2708.98	18.8055	32.3956	40.2121	35.6434	28.8185	46.4469	0.539895	0.00604644	0.0942994	noreg	3795.76	4878.28	3686.34	4520.07	3124.3	4042.82	3731.57	3932.04	127.33	296.482	228.822	280.386	97.3186	229.564	193.996	201.172	-0.0908153	0.674839	0.904308	0.131051	0.559227	0.802224	noreg	noreg
ENSG00000001461	chr1	24742284	24799466	+	protein_coding	KNOWN	NIPAL3	0	233.175	188.882	306.026	308.727	357.801	328.382	1.12717	0.891553	1.54026	1.2464	2.4056	2.05337	0.562982	0.00614864	0.0957693	noreg	78.34	89.24	164.51	71.87	133.65	189.96	332.06	233.22	1.51842	1.68277	2.73807	1.84934	2.32017	4.42252	5.33042	3.28699	0.492655	0.35714	0.811563	0.840426	0.0250112	0.103289	noreg	noreg
ENSG00000173801	chr17	39775692	39943183	-	protein_coding	KNOWN	JUP	1	291.469	251.483	168.526	146.945	200.198	127.743	1.77501	2.52737	1.50314	1.37195	1.6253	1.54884	-0.662971	0.00617631	0.0960759	noreg	328.39	257.41	561.51	393.1	312.82	309.49	843	924.7	6.7127	7.99707	13.0982	11.496	5.32753	8.9972	27.1476	26.229	0.697076	0.023678	0.187968	1.54063	3.08e-18	2.25e-16	noreg	up
ENSG00000145242	chr4	66185281	66536213	-	protein_coding	KNOWN	EPHA5	0	2670.09	3793.84	1698.65	2788.43	1090.44	1129.55	6.24324	9.80392	4.7896	6.91531	3.01923	3.83305	-0.763231	0.00619208	0.096197	noreg	99.8	20.59	11.75	10.89	245.99	1468.68	254.09	455.19	0.81457	0.224558	0.166119	0.119612	2.06036	15.5166	3.05425	4.9159	-2.42203	0.0119679	0.118782	-1.24149	0.152354	0.381568	noreg	noreg
ENSG00000048740	chr10	11047259	11378666	+	protein_coding	KNOWN	CELF2	0	1111.01	1399.89	1839.68	1877.79	1505.75	1825.19	2.80935	4.00535	5.25602	4.45532	4.2203	6.87679	0.462492	0.0062272	0.0966179	noreg	1239.5	1148.64	488.49	651.17	1046.92	1371.39	295.37	511.45	11.9515	14.7349	6.49718	8.71742	8.90023	16.1045	4.96752	7.87878	-1.07927	3.06e-07	1.62e-05	-1.55086	6.01e-05	0.000696203	down	down
ENSG00000141668	chr18	70203915	70305756	-	protein_coding	KNOWN	CBLN2	0	386.34	232.056	115.641	182.269	215.107	130.52	2.44503	1.76597	1.12295	1.36528	4.08926	1.47876	-0.767444	0.0062511	0.0967393	noreg	47.22	8.01	47.84	65.33	147.21	278.91	140.35	237.31	1.20184	0.174164	1.1781	1.64978	4.21259	7.28567	4.45912	6.37695	1.02088	0.277246	0.740817	-0.141488	0.781391	0.901508	noreg	noreg
ENSG00000206612	chr12	49050431	49050565	-	snoRNA	KNOWN	SNORA2A	0	445.776	207.231	102.244	226.776	149.084	83.3104	229.895	143.998	80.7848	159.729	106.31	77.9734	-0.874024	0.00624397	0.0967393	noreg	NA	NA	NA	NA	NA	NA	NA	NA	NA	NA	NA	NA	NA	NA	NA	NA	NA	NA	NA	NA	NA	NA	NA	NA
ENSG00000179837	chr3	51428731	51435330	+	protein_coding	KNOWN	RBM15B	1	1341.9	1029.68	880.705	852.707	792.274	839.352	2.39175	2.42946	2.2809	2.00548	1.88877	2.59456	-0.461696	0.00626038	0.0967586	noreg	1858.71	1749.27	2021.11	1856.59	1619.29	1365.83	1168.64	1244.87	15.9227	16.8674	19.6665	17.9517	12.4152	13.2298	12.4021	12.1562	0.0948447	0.470994	0.876649	-0.272011	0.154194	0.384302	noreg	noreg
ENSG00000145703	chr5	75699074	76003957	+	protein_coding	KNOWN	IQGAP2	0	201.171	125.202	268.654	235.96	319.465	302	0.834344	1.0497	2.09846	1.08916	3.90486	2.04908	0.672098	0.00627578	0.0968723	noreg	1125.74	887.79	1568.71	1400.34	262.46	260.38	525.61	546.23	12.2706	12.3122	20.6274	19.3271	2.98171	3.24902	6.87775	7.78141	0.551049	0.00798092	0.0894892	1.07029	3.01e-09	8.37e-08	noreg	up
ENSG00000185928	chr16	29827285	29831759	+	protein_coding	KNOWN	PAGR1	1	585.224	479.222	368.077	335.572	238.534	376.285	3.67008	3.98813	3.38385	2.76465	1.98687	4.18413	-0.604672	0.00628848	0.096944	noreg	614.92	633.81	671.47	737.19	800.93	790.4	869.6	1004.49	21.8583	21.5586	23.143	25.2364	24.1316	26.9996	29.596	34.5594	0.163489	0.221839	0.680138	0.270239	0.132819	0.349049	noreg	noreg
ENSG00000010322	chr3	52489134	52527087	+	protein_coding	KNOWN	NISCH	0	2013.99	1378.3	1229.74	1108.45	1045.72	1237.85	8.53219	8.34682	7.17343	6.99916	8.05797	11.7363	-0.508921	0.00635034	0.0975892	noreg	1968.17	1693.21	2365.24	2012.31	2008.62	2314.68	3238.98	2707.63	37.5613	34.5984	45.0365	40.5731	32.9561	41.4833	60.5606	54.6986	0.249005	0.182907	0.623227	0.495184	0.0204218	0.0888344	noreg	noreg
ENSG00000108947	chr17	7608520	7614696	+	protein_coding	KNOWN	EFNB3	0	584.081	538.585	348.333	429.533	372.71	395.03	2.19968	2.68844	1.91366	2.13042	1.871	2.60541	-0.496845	0.00637646	0.0975892	noreg	323.02	328.35	621.94	602.17	699.24	633.8	523.78	641.36	7.1681	6.69948	12.8283	12.3418	15.2137	12.9882	11.8871	13.2457	0.900751	3.9e-10	3.53e-08	-0.160079	0.463685	0.736006	up	noreg
ENSG00000117461	chr1	46505812	46642160	-	protein_coding	KNOWN	PIK3R3	1	2041.43	1908.25	1368.65	1597.32	1514.27	1464.87	8.01517	11.4493	8.34732	9.91232	9.50889	10.6822	-0.391039	0.00637723	0.0975892	noreg	2707.58	2478.04	2063.92	2142.97	2910.27	3210.72	1587.84	1749.17	37.1739	45.7973	36.3949	34.685	41.6599	63.2691	32.1616	37.0774	-0.311894	0.00732556	0.0838236	-0.840839	4.37e-07	8.59e-06	noreg	down
ENSG00000149485	chr11	61567099	61596790	-	protein_coding	KNOWN	FADS1	0	1847.11	1488.39	2436.22	2089.03	2172.36	2520.14	9.23108	8.54183	15.5183	10.9162	13.2633	19.6909	0.44264	0.00637438	0.0975892	noreg	4678.97	5224.93	3781.19	4392.66	4398.82	3712.94	4144.35	4146.85	70.9028	89.1741	70.4735	84.416	65.2661	63.9663	92.7184	75.4332	-0.287653	0.0517719	0.31393	0.0664169	0.710693	0.86072	noreg	noreg
ENSG00000155093	chr7	157331750	158380480	-	protein_coding	KNOWN	PTPRN2	1	1233.31	560.171	517.564	578.598	506.885	376.285	3.44299	1.9227	1.93934	2.02192	1.84861	1.70658	-0.715893	0.00634772	0.0975892	noreg	1303.89	671.56	560.67	882.02	1135.05	969.24	268.77	680.23	15.1678	9.15985	7.73187	12.1406	11.578	13.308	4.45186	10.0139	-0.467486	0.291516	0.75289	-1.11687	0.032243	0.124817	noreg	noreg
ENSG00000196767	chrX	82763269	82764775	+	protein_coding	KNOWN	POU3F4	0	194.313	114.409	87.4359	81.2439	72.4121	71.5081	1.6851	1.31814	1.11683	0.923378	0.831227	1.11283	-0.777182	0.00637896	0.0975892	noreg	403.51	364.96	161.99	246.09	372.86	360.45	45.86	128.89	17.0286	17.1844	7.74661	11.6838	11.626	17.0434	2.59579	6.13435	-0.92609	0.00144949	0.0245052	-2.0375	0.000395743	0.0036378	down	down
ENSG00000100258	chr22	50941376	50946135	-	protein_coding	KNOWN	LMF2	1	473.209	391.796	331.41	244.438	206.588	272.147	4.36037	4.82383	3.90128	3.17673	2.27493	5.42067	-0.620655	0.00640624	0.0977581	noreg	501.16	391.27	578.3	656.61	358.34	416.98	712.74	696.6	24.1834	14.0154	20.7695	20.5107	16.0303	14.7226	25.3589	24.1739	0.457541	0.0351935	0.246015	0.8969	5.51e-06	8.44e-05	noreg	up
ENSG00000147231	chrX	105855160	105922672	+	protein_coding	KNOWN	CXorf57	0	110.873	213.707	303.91	292.478	232.145	372.12	0.752171	1.05017	1.87223	1.63923	1.54573	3.26871	0.733076	0.00640605	0.0977581	noreg	396	449.62	312.23	443.19	328.31	285.4	192.63	285.39	8.15528	11.0418	9.65635	11.5417	9.02558	6.31331	5.22996	8.3958	-0.174857	0.497109	0.888688	-0.326923	0.310585	0.593427	noreg	noreg
ENSG00000079462	chr19	42801185	42807698	-	protein_coding	KNOWN	PAFAH1B3	0	1404.77	851.59	712.884	698.697	747.549	776.869	20.1649	16.8295	15	13.3265	14.7218	20.3477	-0.560726	0.00644543	0.0981074	noreg	1291.01	1114.32	1052.52	1258.78	1090.5	1577.1	639.36	1120.08	96.4935	87.6194	82.6838	100.616	72.1635	123.978	52.8852	85.7785	-0.0688133	0.700677	0.913968	-0.567703	0.166608	0.403743	noreg	noreg
ENSG00000214655	chr10	75545340	75561551	+	protein_coding	KNOWN	ZSWIM8	1	976.136	783.592	671.282	599.792	630.412	559.568	4.66168	5.98986	4.25615	3.53449	5.27802	6.62305	-0.480478	0.00643943	0.0981074	noreg	749.06	548.01	734.42	580.39	938.45	1082.29	1582.34	1330.8	18.917	15.1177	20.7064	14.9118	20.2739	27.899	35.0824	36.5486	0.0111687	0.966209	0.992921	0.562921	0.00944789	0.0489137	noreg	up
ENSG00000108018	chr10	108333421	108924292	-	protein_coding	KNOWN	SORCS1	0	232.032	56.1251	268.654	368.776	372.71	331.159	0.530996	0.172136	0.960426	1.1233	1.56126	1.43614	0.863982	0.00645641	0.0981504	noreg	276.87	185.34	164.51	156.8	250.84	181.62	247.67	86.95	3.00969	2.38648	2.04861	1.97839	2.5441	2.07623	3.41979	1.14555	-0.534543	0.0862654	0.423485	-0.331924	0.595893	0.819054	noreg	noreg
ENSG00000132635	chr20	2815960	2821836	-	protein_coding	KNOWN	PCED1A	1	608.085	359.416	299.679	281.881	217.236	325.605	4.45571	3.761	3.82658	2.7784	3.03129	4.38046	-0.666206	0.0065362	0.0991132	noreg	430.34	360.38	611.03	394.19	644.04	666.24	606.33	608.63	15.0094	13.8886	25.4516	14.6764	19.8482	24.0477	28.4495	25.6292	0.339546	0.292604	0.754268	-0.0742397	0.641323	0.83619	noreg	noreg
ENSG00000183060	chr15	100255902	100273766	-	protein_coding	KNOWN	LYSMD4	0	339.476	275.229	165.705	206.995	183.16	209.665	2.24631	2.42747	1.43708	1.75315	1.51949	1.85241	-0.60364	0.00653506	0.0991132	noreg	290.83	235.68	232.49	296.18	415.48	521.68	243.08	264.93	6.71268	5.63803	6.09429	8.13942	9.02732	14.0153	6.33204	6.28279	-0.00590556	0.97226	0.9935	-0.849094	0.000603397	0.00518364	noreg	down
ENSG00000137124	chr9	38392661	38398658	+	protein_coding	KNOWN	ALDH1B1	1	192.027	129.519	238.333	243.732	332.244	286.727	0.764062	0.684791	1.38115	1.27653	1.7653	1.99584	0.66246	0.00657607	0.0993797	noreg	655.7	716.18	490.17	580.39	295.39	228.87	422.87	422.46	12.1561	15.407	10.6618	12.5439	5.14634	4.94505	10.1904	9.1985	-0.368642	0.0285009	0.213655	0.724149	0.00360707	0.022674	noreg	up
ENSG00000168078	chr8	27667137	27695612	-	protein_coding	KNOWN	PBK	1	154.307	227.738	332.115	319.324	249.183	463.761	1.55308	2.41553	3.45391	3.39734	3.07643	6.12822	0.705607	0.00657163	0.0993797	noreg	1390.81	1585.67	902.28	1251.16	736.04	437.36	342.15	492.02	42.5337	53.9895	31.3704	43.3322	24.711	16.3326	13.2188	16.9483	-0.478925	0.0400172	0.266606	-0.458411	0.258959	0.535695	noreg	noreg
ENSG00000171824	chr1	11126675	11159938	-	protein_coding	KNOWN	EXOSC10	1	929.272	760.926	590.897	607.563	613.373	614.414	6.4349	7.69316	5.72934	5.69532	6.58435	7.7296	-0.44915	0.0065868	0.0993797	noreg	1555.01	1364.87	1662.72	1668.21	936.52	910.86	1220.92	977.9	32.1758	35.6773	46.5303	46.3524	25.5832	24.631	40.5155	28.2109	0.18008	0.194149	0.639004	0.286744	0.190305	0.442228	noreg	noreg
ENSG00000185920	chr9	98205262	98279339	-	protein_coding	KNOWN	PTCH1	1	634.374	426.335	208.718	347.582	383.358	265.899	6.02973	3.8072	1.79645	2.09727	2.684	3.10796	-0.694459	0.0065812	0.0993797	noreg	1037.74	1264.19	258.51	406.16	1134.09	764.46	99.99	110.47	14.073	20.7204	4.44672	6.89687	14.1957	9.39882	3.13108	1.33004	-1.80489	2.13e-09	1.7e-07	-3.13862	3.06e-22	3.26e-20	down	down
ENSG00000068001	chr3	50355221	50360337	-	protein_coding	KNOWN	HYAL2	0	569.222	327.036	301.795	238.786	259.832	261.039	3.55451	2.77904	2.73063	1.77005	2.30088	2.8298	-0.652811	0.00659868	0.0994345	noreg	1424.08	1431.22	1326.14	1535.36	1085.66	1091.55	1358.52	1563	40.7974	47.3769	46.3285	54.943	35.8302	37.3052	50.2678	53.8048	-0.00767742	0.950064	0.987923	0.458519	0.00769135	0.0417126	noreg	up
ENSG00000067445	chrX	54946895	54957864	+	protein_coding	KNOWN	TRO	0	2850.68	2066.91	1731.79	1582.49	1073.4	1824.5	18.6626	19.6907	16.1798	15.0756	9.73713	22.1592	-0.589216	0.00662414	0.0996933	noreg	1984.27	1751.56	2658.16	2203.95	2845.38	3954.79	6045.91	4878.23	38.4716	42.1803	68.9065	57.8198	55.8031	103.351	174.345	143.149	0.371662	0.0500007	0.306942	0.71913	0.0123046	0.060299	noreg	noreg
ENSG00000137965	chr1	79115481	79129763	+	protein_coding	KNOWN	IFI44	0	16.0022	102.536	187.564	151.184	127.786	240.906	0.128949	1.84712	3.74791	2.96268	2.11132	4.58819	0.932589	0.00664091	0.099821	noreg	140.58	16.02	47.84	39.2	61.98	37.06	1175.06	516.57	8.1452	0.897418	3.40789	2.24756	3.6353	2.12155	72.3557	28.4655	-0.857959	0.416246	0.845643	4.13177	2.07e-13	9.74e-12	noreg	up
ENSG00000103647	chr15	68871308	69020145	+	protein_coding	KNOWN	CORO2B	1	204.6	221.262	347.628	327.095	472.809	279.09	0.734279	1.07111	1.82993	1.55898	2.25193	1.77083	0.640188	0.00665288	0.0998762	noreg	392.78	140.72	156.95	211.25	230.5	251.11	146.77	229.13	6.44472	2.79816	3.15472	4.16674	3.45651	4.95988	3.15623	4.59147	-0.548368	0.346665	0.804029	-0.324269	0.348542	0.634424	noreg	noreg
ENSG00000117155	chr1	85109390	85156486	-	protein_coding	KNOWN	SSX2IP	0	260.608	365.892	500.641	481.811	408.916	543.6	1.12576	2.1021	2.93975	2.34848	3.01145	3.18893	0.569809	0.00676222	0.100639	noreg	1661.25	2450.58	825.9	876.57	3734.44	1681.8	765.94	627.04	23.3915	54.3224	15.9325	17.9383	46.0328	33.4842	19.7879	13.0365	-1.28172	8.46e-07	3.98e-05	-1.92325	4.95e-05	0.000587238	down	down
ENSG00000122642	chr7	32997017	33046543	+	protein_coding	KNOWN	FKBP9	0	437.775	454.397	633.205	592.02	587.816	683.145	3.13501	4.99532	5.50687	5.93763	9.50669	9.0698	0.458237	0.0067449	0.100639	noreg	891.79	1051.39	908.16	709.97	858.07	946.07	1794.23	1796.22	17.7978	26.4298	22.0264	16.1822	18.3587	20.1748	37.8268	43.517	-0.271712	0.235999	0.691268	1.02754	8.82e-11	3.02e-09	noreg	up
ENSG00000141526	chr17	80186273	80219005	+	protein_coding	KNOWN	SLC16A3	0	1338.47	1177.55	1040.06	752.389	768.847	887.95	9.46454	10.4078	10.582	6.44838	6.60534	10.8832	-0.500586	0.00673647	0.100639	noreg	26.83	44.62	26.02	11.98	44.55	74.13	448.56	1051.54	1.278	1.55529	1.75966	0.610082	1.64616	3.0374	17.3331	37.2351	-0.914361	0.188597	0.630473	3.69172	7.58e-11	2.62e-09	noreg	up
ENSG00000182580	chr3	184279572	184300197	+	protein_coding	KNOWN	EPHB3	0	264.037	198.596	114.231	145.532	140.565	70.8138	1.63174	1.37273	0.469851	0.78124	1.00604	0.408727	-0.778021	0.00671866	0.100639	noreg	321.95	274.58	377.7	347.36	385.45	455.89	673.3	639.31	5.18668	4.19637	6.03634	6.8945	5.75739	8.63816	12.3512	10.5181	0.272201	0.164556	0.593781	0.676483	0.00108026	0.0084061	noreg	up
ENSG00000197457	chr20	62271061	62284780	-	protein_coding	KNOWN	STMN3	0	1739.67	1186.18	966.025	1007.42	994.602	1064.98	9.77729	8.82553	7.97541	7.43697	7.4612	10.4509	-0.49609	0.00674967	0.100639	noreg	2463.97	1641.73	956	1773.83	2072.54	2938.29	928.3	1525.15	72.963	52.187	31.1119	58.4201	52.0405	93.1861	34.2686	48.6383	-0.603675	0.137988	0.545869	-0.9973	0.00857731	0.0454878	noreg	down
ENSG00000221643	chr1	203698709	203698833	+	snoRNA	KNOWN	SNORA77	0	106.301	37.7765	28.2051	26.1393	25.5572	15.2736	64.8859	30.165	26.164	22.3761	21.3165	15.441	-0.943296	0.00675773	0.100639	noreg	NA	NA	NA	NA	NA	NA	NA	NA	NA	NA	NA	NA	NA	NA	NA	NA	NA	NA	NA	NA	NA	NA	NA	NA
ENSG00000242612	chr16	451826	462487	+	protein_coding	KNOWN	DECR2	0	152.021	127.361	63.4615	76.2986	76.6717	84.0047	1.81394	1.92348	1.10065	1.05126	1.25912	1.6715	-0.734964	0.00674917	0.100639	noreg	185.66	164.75	188.85	162.25	224.69	219.61	193.55	212.76	10.9743	8.48636	10.6089	9.62508	13.2587	11.4222	11.5068	11.2762	-0.00589067	0.988404	0.996067	-0.0944683	0.66721	0.83619	noreg	noreg
ENSG00000107140	chr9	35605367	35610038	+	protein_coding	KNOWN	TESK1	0	306.328	252.563	165.705	175.911	202.328	144.405	2.06028	2.69761	1.65168	1.89423	2.42701	1.99221	-0.622807	0.00677286	0.100673	noreg	110.54	93.81	182.13	136.11	148.18	229.8	218.32	228.11	4.85359	4.36717	7.6006	5.52812	4.93653	8.11145	11.314	8.26364	0.631341	0.0416362	0.273502	0.274458	0.431635	0.710506	noreg	noreg
ENSG00000207233	chr18	51748654	51748782	-	snoRNA	KNOWN	SNORA37	0	635.517	249.325	217.885	202.756	259.832	88.1702	361.375	187.858	190.205	161.316	203.995	85.7022	-0.86562	0.00681096	0.101115	noreg	NA	NA	NA	NA	NA	NA	NA	NA	NA	NA	NA	NA	NA	NA	NA	NA	NA	NA	NA	NA	NA	NA	NA	NA
ENSG00000018625	chr1	160085549	160113381	+	protein_coding	KNOWN	ATP1A2	0	558.935	373.448	219.295	375.135	217.236	200.639	1.94177	1.99456	1.06093	1.21087	2.05516	0.959591	-0.724467	0.00683241	0.101222	noreg	319.8	86.95	737.77	442.1	306.04	227.02	1081.49	1070.98	3.21913	1.0673	10.6856	6.08895	2.91052	2.76681	16.9556	13.2726	1.52872	0.0280607	0.211533	2.04859	2.85e-16	1.75e-14	noreg	up
ENSG00000128596	chr7	128430811	128462186	+	protein_coding	KNOWN	CCDC136	0	498.355	469.508	251.026	359.592	283.259	347.127	4.88902	5.6998	3.39321	4.71684	3.73409	4.72053	-0.572577	0.00684338	0.101222	noreg	277.95	276.86	384.41	309.25	501.67	756.12	439.39	432.69	10.3503	11.4673	16.0182	13.9269	17.261	25.5714	17.0468	14.6655	0.314158	0.149863	0.570333	-0.493813	0.112386	0.310886	noreg	noreg
ENSG00000152954	chr6	24126350	24155128	+	protein_coding	KNOWN	NRSN1	0	213.744	243.928	114.231	159.662	125.656	75.6736	1.91644	2.71782	1.42274	2.24432	1.9184	1.6064	-0.761252	0.00683831	0.101222	noreg	3.22	1.14	2.52	1.09	85.23	122.31	46.78	73.65	0.117447	0.0327304	0.182576	0.0313292	1.78602	6.17849	2.29933	3.93206	-0.279945	0.876352	0.974099	-0.752111	0.100672	0.288069	noreg	noreg
ENSG00000185842	chr1	225083964	225586996	+	protein_coding	KNOWN	DNAH14	0	326.903	514.84	638.141	574.359	681.526	734.52	4.00957	7.70924	10.6433	8.58653	8.15149	17.2577	0.577117	0.00687859	0.101618	noreg	446.43	433.6	572.42	528.12	658.56	702.37	818.23	1103.71	18.5354	23.6156	31.8528	31.2878	23.2006	34.8619	53.13	61.9349	0.313439	0.0388879	0.261696	0.531697	0.0349903	0.132928	noreg	noreg
ENSG00000007541	chr16	616995	634136	+	protein_coding	KNOWN	PIGQ	1	441.204	314.084	240.449	188.627	268.351	231.881	3.23284	2.71506	2.24235	1.88035	2.95309	2.75428	-0.620848	0.00695977	0.102565	noreg	612.77	573.18	682.38	615.23	655.66	746.85	787.04	732.4	21.1499	20.0603	24.2932	19.7971	21.9273	26.8446	29.0205	25.1019	0.120782	0.440796	0.860537	0.150437	0.428985	0.708298	noreg	noreg
ENSG00000173992	chr11	66360292	66373490	+	protein_coding	KNOWN	CCS	0	667.522	377.765	279.231	317.911	291.778	357.54	8.38782	7.12693	5.23377	5.25132	6.17128	8.00723	-0.64473	0.00695241	0.102565	noreg	356.29	351.23	359.23	319.05	484.24	406.78	567.81	583.06	23.9891	26.9432	27.129	25.9495	31.1229	29.8767	48.295	44.5805	-0.0697117	0.701456	0.913968	0.403951	0.0493753	0.171535	noreg	noreg
ENSG00000160469	chr19	55793440	55823901	+	protein_coding	KNOWN	BRSK1	1	848.118	876.414	645.897	670.438	609.114	609.554	6.34425	10.2352	9.38213	8.04768	7.46988	10.0984	-0.418321	0.00702879	0.103455	noreg	316.58	308.9	397	373.5	919.08	1399.19	800.8	927.77	12.3534	10.5078	15.913	20.5137	26.8139	52.3432	24.1355	29.7737	0.291545	0.0694119	0.373647	-0.389454	0.216726	0.478931	noreg	noreg
ENSG00000109956	chr11	134248398	134281812	-	protein_coding	KNOWN	B3GAT1	0	438.918	385.32	674.807	519.961	890.243	575.536	1.85566	1.60831	3.71026	2.10986	3.40186	3.81643	0.606359	0.00710316	0.104374	noreg	525.85	255.13	259.35	419.23	520.07	911.79	228.41	423.48	7.2263	4.17108	4.11022	6.56985	6.3088	15.8006	4.44594	7.54878	-0.217088	0.653367	0.893579	-1.10275	0.0243084	0.100943	noreg	noreg
ENSG00000270066	chr1	109642815	109643241	+	lincRNA	KNOWN	SCARNA2	1	21081.8	18976.7	15318.2	15087.3	13626.3	16818.3	1023.22	1255.56	1204.2	932.336	834.565	1744.11	-0.378505	0.00710856	0.104374	noreg	NA	NA	NA	NA	NA	NA	NA	NA	NA	NA	NA	NA	NA	NA	NA	NA	NA	NA	NA	NA	NA	NA	NA	NA
ENSG00000139641	chr12	56512034	56538455	+	protein_coding	KNOWN	ESYT1	1	525.787	466.27	290.513	286.826	402.526	324.911	2.01979	2.90439	1.64893	1.4471	4.32674	1.94703	-0.555232	0.0071284	0.104537	noreg	1643	2013.55	1596.41	1881.64	840.64	505.93	804.47	799.91	28.3253	34.9368	29.1573	33.2218	16.3854	9.80945	12.9975	15.7418	-0.0828468	0.663014	0.898415	0.287801	0.404715	0.685926	noreg	noreg
ENSG00000237441	chr6	33259431	33267101	-	protein_coding	KNOWN	RGL2	1	458.35	363.734	260.897	275.523	264.091	292.281	2.81356	3.19897	1.64228	1.82068	2.15306	2.45525	-0.534667	0.00713702	0.104537	noreg	714.72	688.73	818.35	735.01	760.25	800.59	779.7	804	23.2109	21.1111	28.1949	22.0159	25.968	24.6081	22.9431	24.4483	0.137458	0.358242	0.812686	0.0555904	0.723337	0.86782	noreg	noreg
ENSG00000162636	chr1	109102711	109187522	+	protein_coding	KNOWN	FAM102B	0	275.467	399.351	483.718	545.394	515.404	494.308	0.886906	1.3699	1.55368	1.85312	2.53183	2.2396	0.542	0.00721288	0.10552	noreg	755.5	740.21	741.13	738.28	587.87	691.25	670.54	758.99	7.82981	8.65174	8.22862	8.18325	6.01033	7.86071	8.24329	8.49464	-0.0255242	0.833276	0.962604	0.194643	0.356422	0.643057	noreg	noreg
ENSG00000075399	chr16	89773542	89787394	-	protein_coding	KNOWN	VPS9D1	1	186.312	153.265	88.8461	98.9056	110.748	93.7242	0.90372	1.21304	1.96387	0.78688	1.95475	1.31635	-0.679575	0.00723794	0.10563	noreg	176	100.68	130.94	133.94	175.29	269.64	163.28	176.96	5.58304	3.21407	3.66799	3.75116	5.19172	8.2502	4.19746	5.93774	-0.0736233	0.847965	0.969411	-0.352823	0.315399	0.597739	noreg	noreg
ENSG00000169733	chr17	80005778	80009707	-	protein_coding	KNOWN	RFNG	0	355.478	257.959	192.5	179.443	144.824	212.442	2.47941	2.54528	1.98635	1.68686	1.99259	2.76987	-0.641257	0.00723292	0.10563	noreg	406.73	280.3	370.98	338.65	492.95	420.68	565.06	558.51	13.4361	10.8392	15.9183	14.0402	13.8807	16.4421	23.1079	25.6068	0.0371298	0.894937	0.979498	0.333269	0.0952882	0.276251	noreg	noreg
ENSG00000145386	chr4	122737599	122745087	-	protein_coding	KNOWN	CCNA2	1	329.189	410.145	627.564	482.518	494.106	679.674	1.44638	2.38551	4.01672	2.78273	2.89116	5.2315	0.568331	0.00724969	0.105674	noreg	2740.85	3103.84	3094.62	3149.13	1277.42	532.8	945.73	1157.93	57.3423	73.6891	74.3013	75.1288	24.0713	12.7084	24.7955	27.8143	0.0856328	0.496986	0.888688	0.251323	0.618652	0.83619	noreg	noreg
ENSG00000105696	chr19	18718240	18731849	+	protein_coding	KNOWN	TMEM59L	0	294.898	311.926	187.564	220.418	198.069	179.117	2.25017	3.89944	2.122	3.05443	2.18071	2.91287	-0.565434	0.00727127	0.10586	noreg	4.29	4.58	34.41	23.96	86.19	201.08	95.4	158.55	0.186547	0.19963	1.51446	1.02301	2.95722	8.68429	4.83616	6.83269	2.71146	0.000221439	0.00526925	-0.145244	0.806306	0.91349	up	noreg
ENSG00000117016	chr1	41086351	41131329	-	protein_coding	KNOWN	RIMS3	0	2266.6	1558.55	1431.41	1316.86	1150.08	1350.32	5.24441	3.57649	3.67676	3.14946	3.07313	4.26282	-0.499375	0.00731415	0.106355	noreg	1460.57	1339.7	783.1	1037.73	3163.04	5012.98	2248.3	3104.51	12.2804	12.8203	8.06404	10.3893	27.8618	48.8555	21.5321	27.6273	-0.632927	0.00231683	0.0352699	-0.577684	0.107601	0.301018	down	noreg
ENSG00000124479	chrX	43808022	43832750	-	protein_coding	KNOWN	NDP	0	19.4313	12.9519	30.3205	36.0299	304.557	52.069	0.135064	0.119507	0.465	0.328782	2.81673	0.643905	0.930559	0.00735325	0.10675	noreg	78.34	12.58	28.54	20.69	289.57	81.54	11.01	18.41	2.77992	0.474591	1.0912	0.962673	8.00391	3.08814	0.476403	0.702202	-0.894779	0.375042	0.819252	-3.62323	6.22e-06	9.37e-05	noreg	down
ENSG00000177570	chr8	119201698	119634234	-	protein_coding	KNOWN	SAMD12	0	90.2983	113.329	152.308	170.965	236.404	172.175	0.414449	1.10965	0.516481	1.43949	2.09128	1.92428	0.696085	0.007359	0.10675	noreg	46.15	70.93	74.7	64.25	77.48	168.64	99.99	60.35	0.90457	0.945639	1.99632	0.841519	0.677119	2.79245	1.81459	1.78004	0.239136	0.540878	0.893579	-0.582344	0.328471	0.611983	noreg	noreg
ENSG00000213462	chr7	64451187	64467121	-	protein_coding	KNOWN	ERV3-1	1	788.681	740.419	501.346	613.214	543.091	448.488	5.32298	7.84175	6.85928	6.27076	4.88586	7.0213	-0.497287	0.00736898	0.106766	noreg	551.6	406.14	531.3	505.25	906.49	858.04	296.29	369.27	15.053	11.0085	15.3325	15.3354	25.4161	23.8571	10.139	12.3341	0.104276	0.663317	0.898443	-1.3726	3.75e-10	1.2e-08	noreg	down
ENSG00000185127	chr6	170102233	170106401	+	protein_coding	KNOWN	C6orf120	0	202.314	324.878	480.192	465.563	402.526	366.566	0.981913	1.24411	2.02151	1.77427	1.59847	2.05711	0.617673	0.00743378	0.107575	noreg	678.24	584.62	713.43	604.35	650.82	662.53	593.49	571.8	12.2586	11.0302	13.4946	11.081	10.026	11.1995	10.4652	10.3371	0.0527291	0.788722	0.945908	-0.13769	0.396852	0.679066	noreg	noreg
ENSG00000075275	chr22	46756731	46933067	-	protein_coding	KNOWN	CELSR1	1	398.913	377.765	701.602	433.772	805.053	607.472	0.632452	0.721869	1.45277	0.723878	2.00024	1.55339	0.621923	0.00748495	0.108186	noreg	504.38	225.38	143.53	142.65	202.41	108.41	269.69	116.61	3.644	1.36946	0.903276	0.899436	0.914574	0.601086	2.45098	0.930724	-1.36139	0.00449286	0.0579551	0.35133	0.565119	0.802224	noreg	noreg
ENSG00000129480	chr14	31915242	31926716	-	protein_coding	KNOWN	DTD2	0	177.168	249.325	314.487	343.344	334.374	329.77	1.82403	2.53957	3.41958	3.2513	3.35632	3.92115	0.568126	0.00749699	0.10823	noreg	424.97	562.88	377.7	437.74	691.49	553.19	288.03	234.24	15.0185	23.2771	15.7712	18.4051	20.1846	22.4282	13.7557	9.13163	-0.287104	0.223465	0.681109	-1.21733	6.22e-06	9.37e-05	noreg	down
ENSG00000154529	chr9	43684902	43924049	+	protein_coding	KNOWN	CNTNAP3B	0	441.204	419.859	575.384	555.991	736.9	635.242	1.73092	2.16441	2.72768	2.8455	3.45352	4.04538	0.495738	0.00754186	0.108747	noreg	171.71	73.22	221.58	349.54	71.67	28.73	106.41	134	2.96371	1.70456	5.72864	8.39904	0.95394	0.642833	3.03556	3.86461	1.20712	0.0258539	0.200018	1.29435	0.0290808	0.115468	noreg	noreg
ENSG00000148204	chr9	126118449	126142603	+	protein_coding	KNOWN	CRB2	0	628.659	238.532	203.782	229.602	208.717	249.931	1.44885	0.77246	0.773067	0.691569	0.734724	1.04422	-0.761754	0.0075604	0.108884	noreg	2173.14	2252.66	876.26	1070.4	1880.78	614.35	676.05	695.57	32.5738	27.7888	10.5325	13.232	23.9415	7.62457	8.9854	8.79778	-1.1961	6.51e-14	1.03e-11	-0.827953	0.161851	0.396223	down	noreg
ENSG00000163412	chr3	71728440	71803924	-	protein_coding	KNOWN	EIF4E3	0	140.591	213.707	338.461	292.478	247.053	292.975	0.468915	1.16262	2.22052	1.81114	2.29397	2.91228	0.634606	0.00758551	0.109115	noreg	93.36	130.42	208.15	273.32	150.11	145.48	107.32	177.99	2.37319	1.92471	3.97197	4.96104	4.00479	3.44371	1.84842	5.55817	1.09407	0.000520611	0.0105727	-0.0179455	0.959928	0.98797	up	noreg
ENSG00000150991	chr12	125396150	125401914	-	protein_coding	KNOWN	UBC	1	11034.7	9727.98	8540.51	7492.8	7841.81	8181.78	75.2405	85.9263	84.249	68.5169	70.3766	92.5432	-0.357489	0.00768173	0.110236	noreg	11131.9	10701.6	10494.2	9874.24	14742.1	14824.9	11961.6	13297.8	256.478	344.286	347.73	323.97	302.332	481.158	428.108	445.1	-0.10952	0.313552	0.774869	-0.192777	0.17995	0.425348	noreg	noreg
ENSG00000175426	chr5	95726119	95769847	-	protein_coding	KNOWN	PCSK1	0	404.628	407.986	182.628	283.294	217.236	297.835	1.56099	1.72015	0.829167	1.38051	1.40982	1.67511	-0.629789	0.00767912	0.110236	noreg	133.07	75.51	57.91	59.89	957.82	855.26	254.09	632.15	1.80115	1.11083	0.738294	0.75989	10.906	13.7277	4.03285	9.10099	-0.835027	0.0541875	0.321846	-1.00066	0.0514197	0.176929	noreg	noreg
ENSG00000200983	chr11	8705774	8705903	+	snoRNA	KNOWN	SNORA3	1	752.105	369.13	148.782	399.861	289.649	113.163	418.862	274.941	128.251	310.098	224.023	109.416	-0.866317	0.00777615	0.111458	noreg	NA	NA	NA	NA	NA	NA	NA	NA	NA	NA	NA	NA	NA	NA	NA	NA	NA	NA	NA	NA	NA	NA	NA	NA
ENSG00000151778	chr13	44947801	44971850	+	protein_coding	KNOWN	SERP2	0	244.605	139.233	92.3718	114.448	106.488	98.584	4.57446	3.56857	2.62355	2.78301	2.64252	3.41947	-0.731826	0.00779969	0.111663	noreg	12.88	28.6	24.34	45.73	7.75	75.98	34.86	56.26	0.738741	2.80648	2.24285	4.38983	0.381435	7.87608	3.98056	5.78555	0.74334	0.296848	0.759519	0.15418	0.893177	0.955014	noreg	noreg
ENSG00000146373	chr6	125283691	125413779	+	protein_coding	KNOWN	RNF217	0	116.588	243.928	327.884	326.388	300.297	317.968	0.492634	1.79753	1.91778	2.7201	2.60745	3.13658	0.687913	0.00786267	0.112297	noreg	274.73	278.01	402.04	277.67	322.5	375.28	704.48	534.98	3.1841	3.53535	5.20178	3.46912	1.96147	4.81934	12.7351	6.90573	0.291399	0.306398	0.770951	0.864426	0.00155586	0.0114033	noreg	up
ENSG00000169607	chr2	113493930	113522254	-	protein_coding	KNOWN	CKAP2L	0	131.447	156.503	193.205	219.712	285.389	277.007	0.603898	0.586119	0.96189	0.98757	1.03822	1.38544	0.648238	0.00785417	0.112297	noreg	494.73	400.42	667.27	558.61	255.68	93.59	230.24	249.59	5.29755	6.14729	13.9485	13.5712	2.53937	1.5994	5.79765	4.93759	0.44492	0.0503131	0.307923	0.49325	0.395489	0.677688	noreg	noreg
ENSG00000165730	chr10	70587298	70655188	+	protein_coding	KNOWN	STOX1	0	68.581	206.152	320.833	252.209	251.313	309.637	0.296759	1.12209	1.96308	1.39974	1.28708	2.26643	0.794963	0.00787897	0.112397	noreg	236.09	329.49	200.6	201.45	132.68	130.65	54.12	55.24	3.25785	7.32529	4.64607	4.50544	1.73523	3.23944	1.31714	1.72436	-0.501608	0.0610011	0.346691	-1.23315	4.3e-05	0.000520714	noreg	down
ENSG00000154640	chr21	18965971	18985265	-	protein_coding	KNOWN	BTG3	1	234.318	259.039	438.59	375.841	289.649	500.557	2.99688	4.63291	7.71125	6.53708	4.29553	12.7744	0.62053	0.00795401	0.113333	noreg	287.61	329.49	284.53	376.76	434.85	401.22	404.53	435.76	16.3097	20.7423	18.9068	24.9645	23.0594	20.8214	27.4411	24.5637	0.088191	0.719694	0.921887	0.0418098	0.825105	0.922474	noreg	noreg
ENSG00000126351	chr17	38214543	38250120	+	protein_coding	KNOWN	THRA	1	928.129	977.871	1314.36	1362.78	1184.15	1212.17	4.27578	6.40899	9.18487	8.57999	8.14729	9.82144	0.396192	0.00798761	0.113677	noreg	324.09	272.29	454.08	307.07	479.4	934.95	872.35	799.91	6.10354	6.70348	10.6038	7.37515	8.9917	24.6891	21.6745	19.8064	0.344882	0.264202	0.726419	0.276302	0.509126	0.768868	noreg	noreg
ENSG00000051825	chr12	123636867	123728561	-	protein_coding	KNOWN	MPHOSPH9	1	714.385	444.683	896.923	897.921	764.587	994.865	5.02903	4.65206	8.48665	7.76367	7.16789	11.1834	0.558908	0.00800353	0.113769	noreg	930.43	801.99	1983.34	2000.33	654.69	453.11	1186.07	1070.98	19.4329	24.6987	60.8763	54.645	14.8989	14.1319	44.1096	35.2691	1.19131	4.39e-16	8.35e-14	1.06204	0.000227605	0.00225791	up	up
ENSG00000162688	chr1	100315640	100389579	+	protein_coding	KNOWN	AGL	0	362.336	429.573	600.769	604.737	485.587	588.727	0.576836	0.920031	1.51055	1.49992	1.30062	1.67536	0.491889	0.00810645	0.115096	noreg	683.6	776.82	663.07	531.39	838.7	737.58	578.81	432.69	5.27712	6.7643	5.83902	4.91683	6.66163	6.51146	5.74386	4.08153	-0.297877	0.165527	0.594922	-0.604249	0.0235698	0.0987192	noreg	noreg
ENSG00000074416	chr3	127407909	127542051	-	protein_coding	KNOWN	MGLL	0	20.5743	31.3005	62.0513	52.9851	195.939	50.6805	0.0586885	0.203895	0.26841	0.254411	3.35915	0.28866	0.926669	0.00816937	0.115175	noreg	6.44	2.29	10.07	5.44	1.94	24.09	99.99	78.76	0.0793018	0.276367	0.1422	0.455537	0.0243896	1.61396	5.87387	5.11002	0.823553	0.46022	0.870322	2.81424	0.0120333	0.0592051	noreg	noreg
ENSG00000154277	chr4	41258430	41270472	+	protein_coding	KNOWN	UCHL1	0	4444.05	4841.87	3857.75	3672.93	3352.26	3390.04	49.3015	82.0537	69.9165	66.3266	57.6492	77.4559	-0.362516	0.00814513	0.115175	noreg	3082.11	2006.69	2544.01	2957.48	2847.32	4694.23	4583.73	6001.38	158.639	154.373	191.785	224.053	131.483	340.434	391.352	462.548	0.101	0.72396	0.923837	0.522672	0.147532	0.37412	noreg	noreg
ENSG00000175874	chr2	101965209	102004057	-	protein_coding	KNOWN	CREG2	0	49.1497	80.9496	107.179	130.697	138.435	124.966	0.358009	0.616818	0.907986	0.860866	1.42513	1.15924	0.747416	0.00815458	0.115175	noreg	NA	NA	NA	NA	NA	NA	NA	NA	NA	NA	NA	NA	NA	NA	NA	NA	NA	NA	NA	NA	NA	NA	NA	NA
ENSG00000180263	chr12	95470525	95611258	-	protein_coding	KNOWN	FGD6	1	460.636	472.746	274.295	362.418	330.114	267.288	1.88552	2.17539	1.18772	1.88237	3.01466	1.63117	-0.542921	0.00816155	0.115175	noreg	936.87	980.46	860.31	948.44	782.53	647.7	698.98	613.74	7.47659	11.9205	9.72697	11.3142	6.4725	8.42968	9.58407	7.52049	-0.094478	0.452885	0.868849	-0.0883945	0.696161	0.852232	noreg	noreg
ENSG00000213523	chr5	139916925	139937895	-	protein_coding	KNOWN	SRA1	0	458.35	418.779	317.308	326.388	261.962	257.568	3.60324	4.72506	3.7693	3.03864	2.55661	3.72839	-0.533439	0.00816841	0.115175	noreg	488.29	561.73	398.68	468.23	535.57	536.51	595.33	624.99	19.3534	25.2576	16.8472	21.8062	20.5582	22.5027	27.4688	29.5143	-0.287167	0.120313	0.509876	0.22144	0.17549	0.418183	noreg	noreg
ENSG00000215041	chr17	7218947	7232712	-	protein_coding	KNOWN	NEURL4	0	816.114	569.885	466.795	454.259	489.847	471.398	3.38945	3.43013	3.80593	2.55772	3.66827	3.14178	-0.512194	0.00813656	0.115175	noreg	595.6	463.35	572.42	621.77	583.02	635.66	697.15	773.32	10.4068	8.97948	14.345	12.6056	9.66607	13.9557	19.2194	16.5484	0.162682	0.443512	0.863384	0.305305	0.0946397	0.274661	noreg	noreg
ENSG00000083720	chr5	41730167	41870621	-	protein_coding	KNOWN	OXCT1	1	404.628	533.188	725.577	741.792	551.61	832.41	2.05187	4.03904	5.14633	4.3253	5.27415	6.92825	0.55103	0.00819262	0.115305	noreg	774.82	990.76	825.9	1068.22	577.21	703.3	614.59	701.71	13.7423	22.6362	19.0251	22.7086	12.234	14.8144	18.0541	16.5322	0.0901215	0.709347	0.916968	0.0739625	0.745474	0.880113	noreg	noreg
ENSG00000164305	chr4	185548850	185570663	-	protein_coding	KNOWN	CASP3	1	346.334	620.614	784.807	851.294	613.373	944.185	2.21956	5.29841	5.66849	6.08055	4.3957	9.08677	0.631023	0.00819778	0.115305	noreg	1015.21	1192.11	870.39	1208.69	1041.11	1058.19	1153.04	1466.84	23.0564	31.3428	24.2716	34.6736	23.0646	32.3973	34.7721	39.8541	-0.0982768	0.682543	0.906084	0.353543	0.104196	0.29472	noreg	noreg
ENSG00000153885	chr19	34286838	34306666	+	protein_coding	KNOWN	KCTD15	1	765.821	581.758	454.807	481.811	413.175	494.308	4.76443	6.10308	3.67804	3.77943	3.1399	5.4755	-0.49947	0.00821249	0.115377	noreg	747.99	605.21	1335.38	1184.73	551.06	576.35	802.64	617.83	16.9536	14.2811	33.0494	28.5877	11.2881	12.8395	22.14	15.6708	0.887976	1.02e-05	0.000381276	0.368925	0.132275	0.34843	up	noreg
ENSG00000110171	chr11	6469843	6495689	-	protein_coding	KNOWN	TRIM3	0	444.633	369.13	267.243	275.523	264.091	294.363	3.20335	3.35814	3.20519	2.62352	2.63325	3.90955	-0.51302	0.00829572	0.116031	noreg	237.17	181.91	239.21	230.85	311.85	397.52	448.56	540.09	7.11933	8.44077	7.39765	8.88043	8.9361	16.5516	20.424	26.7436	0.155785	0.52345	0.893579	0.512923	0.0531683	0.181063	noreg	noreg
ENSG00000138709	chr4	128982423	129144086	+	protein_coding	KNOWN	LARP1B	1	355.478	492.174	749.551	589.901	547.351	689.394	2.10635	3.20205	5.48256	3.69313	3.49275	5.62487	0.549515	0.00830701	0.116031	noreg	720.09	710.46	478.42	589.1	829.98	934.95	865.93	861.28	13.9633	19.6051	13.4241	15.7892	14.8448	27.0796	26.1223	24.6048	-0.433609	0.0132393	0.126976	0.00352399	0.984272	0.996234	noreg	noreg
ENSG00000145335	chr4	90645250	90759466	-	protein_coding	KNOWN	SNCA	0	229.746	374.527	502.756	482.518	398.267	573.453	2.43089	4.49936	6.9746	6.87949	5.94172	9.22291	0.613232	0.0082748	0.116031	noreg	264	212.8	243.41	226.49	419.35	1067.46	487.08	632.15	14.3966	11.5499	12.1833	13.1724	17.0192	52.5153	30.293	41.1808	-0.0305095	0.894866	0.979477	-0.376338	0.486394	0.754652	noreg	noreg
ENSG00000172878	chr2	172864490	172947158	+	protein_coding	KNOWN	METAP1D	0	38.8626	47.4904	76.8589	79.8309	106.488	91.6414	0.163342	1.04615	0.797338	1.02442	1.46879	1.93156	0.783913	0.00827955	0.116031	noreg	135.22	152.16	185.49	141.56	94.91	64.86	79.8	57.28	4.08741	8.64613	6.07103	4.71972	2.83137	2.26323	3.48643	2.41338	0.179059	0.514892	0.890694	-0.184872	0.680634	0.843229	noreg	noreg
ENSG00000185624	chr17	79801035	79818570	-	protein_coding	KNOWN	P4HB	0	2607.22	2465.19	2204.93	1755.57	1682.52	1548.88	17.381	22.6523	21.1609	17.2513	16.0054	19.7794	-0.461216	0.00830717	0.116031	noreg	2802.02	3048.93	2795.81	3139.33	1903.06	1572.46	6935.68	6864.71	94.8887	102.347	92.4751	122.326	69.4827	56.6911	223.445	235.652	0.0101572	0.938661	0.984936	2.02431	8.88e-27	1.34e-24	noreg	up
ENSG00000123933	chr4	2249159	2264021	-	protein_coding	KNOWN	MXD4	0	770.393	439.287	362.436	332.747	394.007	405.444	3.75256	2.66224	2.85715	2.10283	2.91004	3.17133	-0.609895	0.00833357	0.116157	noreg	1251.3	1043.39	1287.53	825.39	1560.22	1512.23	1176.89	1146.67	22.4349	19.2461	24.1868	16.9282	23.9776	32.569	24.7775	23.7748	-0.125747	0.689748	0.909425	-0.368193	0.00965629	0.0498579	noreg	down
ENSG00000169604	chr2	69240310	69476459	+	protein_coding	KNOWN	ANTXR1	1	267.466	202.914	333.525	341.224	394.007	362.4	1.04506	0.962566	2.02462	1.74888	1.84776	3.74234	0.545649	0.0083355	0.116157	noreg	1042.04	694.45	910.67	854.79	644.04	429.02	615.51	514.52	12.6848	10.2637	14.5575	11.8176	6.87186	5.97272	11.8307	9.98653	0.0140323	0.959925	0.990968	0.110211	0.732859	0.873343	noreg	noreg
ENSG00000138193	chr10	95753746	96088149	+	protein_coding	KNOWN	PLCE1	0	258.322	264.435	336.346	379.373	457.9	399.196	0.631678	0.859561	1.18993	1.16963	2.74018	1.55116	0.531339	0.00835914	0.116351	noreg	140.58	292.88	141.01	133.94	114.28	210.34	171.53	156.5	1.13425	2.34209	1.69228	1.59315	0.603691	1.67336	1.94315	1.2721	-0.665016	0.146334	0.563278	0.0497976	0.90959	0.962416	noreg	noreg
ENSG00000253051	chr13	45910449	45910582	-	snoRNA	KNOWN	SNORA31	0	539.504	266.594	126.923	202.05	268.351	59.7058	281.926	187.381	101.711	144.865	194.293	56.5252	-0.877744	0.00838088	0.116519	noreg	NA	NA	NA	NA	NA	NA	NA	NA	NA	NA	NA	NA	NA	NA	NA	NA	NA	NA	NA	NA	NA	NA	NA	NA
ENSG00000137575	chr8	59465483	59495419	+	protein_coding	KNOWN	SDCBP	0	620.658	800.862	1131.73	993.294	866.816	1080.95	4.2598	6.91176	10.4561	8.65441	8.19438	13.159	0.484551	0.0084061	0.116735	noreg	1366.13	1380.88	1494.85	1288.18	958.79	886.77	1639.21	1523.1	40.4664	43.1391	48.5082	41.4422	27.2373	28.1338	61.965	49.8969	0.0102174	0.943628	0.985644	0.81196	8.24e-07	1.53e-05	noreg	up
ENSG00000007516	chr16	1383602	1399439	+	protein_coding	KNOWN	BAIAP3	0	526.931	350.782	310.256	250.796	242.794	291.586	2.86166	2.51235	2.39275	1.81379	1.54915	2.53408	-0.595677	0.00842444	0.116855	noreg	177.07	167.03	153.6	127.4	1084.69	967.39	472.41	843.9	3.44316	5.81818	6.09165	3.41878	24.6869	22.2464	13.3689	22.7599	-0.30067	0.221819	0.680138	-0.607633	0.106455	0.298992	noreg	noreg
ENSG00000117602	chr1	24829387	24867530	+	protein_coding	KNOWN	RCAN3	0	99.4424	281.705	295.449	399.155	391.877	422.8	0.173656	0.945936	0.872083	0.992173	2.32365	1.26612	0.76584	0.00853398	0.118238	noreg	13.95	26.31	87.29	59.89	41.64	234.43	286.2	235.27	0.389058	0.640586	0.823214	1.19362	0.389474	3.2125	3.38616	3.63478	1.86405	0.000573775	0.0114548	0.952034	0.260092	0.537285	up	noreg
ENSG00000121864	chr3	179040779	179053323	+	protein_coding	KNOWN	ZNF639	1	236.604	316.243	427.308	435.184	347.152	530.41	2.05215	3.16525	5.264	3.94295	3.15325	6.91142	0.586011	0.00861993	0.119242	noreg	1059.21	912.96	786.45	789.46	672.12	704.23	609.09	599.42	26.8178	33.7017	29.0517	29.6314	17.7221	28.3096	26.412	21.9523	-0.333564	0.0313857	0.229173	-0.152847	0.345013	0.630627	noreg	noreg
ENSG00000205560	chr22	51007290	51017899	-	protein_coding	KNOWN	CPT1B	0	398.913	306.529	236.923	173.085	253.443	214.524	3.85693	3.32825	3.27674	1.65871	4.22463	3.33142	-0.606027	0.00862625	0.119242	noreg	414.24	237.97	449.04	405.07	422.26	484.62	541.21	410.18	14.7329	9.90483	19.8007	14.5781	11.3467	18.1191	25.2534	14.2535	0.379342	0.290532	0.751802	0.104705	0.697534	0.853046	noreg	noreg
ENSG00000142949	chr1	43990858	44089343	+	protein_coding	KNOWN	PTPRF	0	2043.71	1811.11	1463.85	1451.09	1316.2	1560.68	5.22492	6.4516	5.67258	5.22696	5.20507	7.20064	-0.389852	0.00865246	0.119331	noreg	1375.79	1347.71	1371.47	1068.22	1637.69	1694.78	1516.29	1954.77	12.408	12.954	13.7024	11.0473	12.7055	18.0348	17.024	20.5063	-0.166631	0.420604	0.848364	0.0926817	0.675547	0.839877	noreg	noreg
ENSG00000152484	chr13	27640293	27746033	-	protein_coding	KNOWN	USP12	1	313.186	431.731	564.102	573.652	562.259	495.697	0.830277	1.51622	2.17678	2.00509	1.99006	2.28888	0.512857	0.00865158	0.119331	noreg	624.58	637.24	740.29	813.42	554.94	696.81	458.65	405.07	8.53935	9.14814	10.732	11.7199	7.22137	10.0472	7.56818	5.88784	0.289815	0.0276166	0.20967	-0.500294	0.0413945	0.15083	noreg	noreg
ENSG00000177599	chr19	11908482	11920437	+	protein_coding	KNOWN	ZNF491	0	249.178	222.342	139.615	174.498	123.527	119.412	3.05048	3.0851	2.25242	2.38644	2.11136	3.37194	-0.645268	0.00871947	0.120117	noreg	138.44	159.02	155.28	140.47	366.08	272.42	141.26	141.16	3.27378	4.59992	5.67785	4.22911	9.66464	9.13867	5.04188	4.34589	-0.0170916	0.953599	0.98935	-1.14191	8.56e-05	0.000953134	noreg	down
ENSG00000112531	chr6	163835032	163999628	+	protein_coding	KNOWN	QKI	1	2060.86	3774.41	5327.95	5124.01	3290.49	5423.51	12.4898	21.6314	26.8857	26.6307	20.2813	32.1644	0.623345	0.0087412	0.120279	noreg	11607.3	7440.98	5152.66	6857.95	12134	12293.4	4995.6	5670.98	172.333	166.749	139.802	175.205	157.158	288.607	136.385	132.647	-0.677881	0.0308628	0.226495	-1.16108	4.96e-14	2.44e-12	noreg	down
ENSG00000144354	chr2	174219548	174233725	+	protein_coding	KNOWN	CDCA7	1	201.171	232.056	366.667	326.388	266.221	449.182	1.40491	1.54215	2.57534	2.08981	1.59568	3.61107	0.617977	0.0087536	0.120312	noreg	1203.01	1232.16	1480.58	1564.76	389.33	219.61	202.72	291.53	28.4284	32.6135	39.0854	38.2022	7.47108	6.23631	5.79382	7.02844	0.312493	0.00294876	0.042519	-0.267139	0.542755	0.794201	up	noreg
ENSG00000165588	chr14	57267425	57277197	-	protein_coding	KNOWN	OTX2	0	57.1508	16.1899	81.0897	96.0797	78.8015	128.437	0.459623	0.165552	1.0517	0.841429	0.824229	1.76993	0.882724	0.00876809	0.120374	noreg	1.07	1.14	135.13	5.44	3.87	4.63	459.57	30.69	0.0600327	0.110477	5.46192	0.180765	0.153859	0.143414	20.4893	1.40457	5.99071	0.0110342	0.112649	5.88913	3.32e-05	0.000415345	noreg	up
ENSG00000109255	chr4	56461396	56502865	-	protein_coding	KNOWN	NMU	1	276.61	178.089	128.333	115.861	155.473	126.354	5.53797	4.80576	3.82853	2.91402	4.08923	4.47306	-0.673273	0.00878986	0.120535	noreg	169.56	141.86	215.71	372.41	35.83	17.61	133.01	102.29	14.5786	14.2994	22.3886	40.2111	2.19113	1.78417	18.734	10.7373	0.903211	0.0162446	0.146131	2.17455	3.94e-05	0.000483261	noreg	up
ENSG00000213599	chr16	30205213	30215631	+	processed_transcript	KNOWN	SLX1A-SULT1A3	0	477.781	300.053	242.564	134.935	172.511	274.924	2.08702	1.81077	1.73682	0.786071	1.06572	2.2502	-0.732914	0.00881952	0.120804	noreg	NA	NA	NA	NA	NA	NA	NA	NA	NA	NA	NA	NA	NA	NA	NA	NA	NA	NA	NA	NA	NA	NA	NA	NA
ENSG00000186998	chr22	29601840	29655586	+	protein_coding	KNOWN	EMID1	0	50.2927	72.315	89.5512	101.731	163.992	170.092	0.334206	0.818788	1.13534	1.18716	2.05552	2.06654	0.804312	0.0088559	0.121165	noreg	324.09	503.39	210.67	223.23	505.54	257.6	265.1	280.28	13.2019	18.9678	9.16875	9.30737	20.0616	10.7324	10.6239	13.03	-0.940849	0.0023396	0.0355009	-0.449743	0.301852	0.583606	down	noreg
ENSG00000133612	chr7	150782918	150841523	+	protein_coding	KNOWN	AGAP3	0	1106.44	741.498	667.051	648.538	579.297	604	6.59862	7.72761	5.63652	6.15763	6.40856	7.7124	-0.513483	0.00888069	0.121228	noreg	783.41	711.61	885.49	813.42	1052.73	1378.8	788.88	1131.33	27.4799	22.7067	32.9429	26.1583	38.2372	42.6154	28.8742	40.7619	0.175233	0.251376	0.710365	-0.307194	0.328261	0.611843	noreg	noreg
ENSG00000160972	chr8	145703352	145727504	+	protein_coding	KNOWN	PPP1R16A	0	428.631	357.258	265.833	261.393	283.259	261.734	3.24156	3.14115	2.95805	2.87419	3.10742	3.18143	-0.507612	0.00887709	0.121228	noreg	475.41	465.63	537.17	545.54	598.52	560.6	518.27	441.89	11.83	11.0639	14.3077	14.2936	12.5302	14.288	14.4168	9.74129	0.192462	0.149104	0.568815	-0.236359	0.25614	0.531833	noreg	noreg
ENSG00000140905	chr16	81115566	81130008	-	protein_coding	KNOWN	GCSH	0	277.753	359.416	493.59	437.304	440.862	491.531	3.39159	4.64522	7.72704	6.95984	5.17585	8.2407	0.505906	0.00894923	0.122026	noreg	90.15	123.56	108.27	113.25	80.38	78.76	48.62	50.12	8.22657	14.8745	13.8134	14.1263	6.25913	10.1372	7.24146	6.56234	0.0422565	0.884929	0.976384	-0.653994	0.0561884	0.188567	noreg	noreg
ENSG00000179104	chr12	83080659	83528649	+	protein_coding	KNOWN	TMTC2	1	1436.77	1077.17	835.577	1008.84	581.427	786.589	4.77667	4.34059	3.43469	4.08193	2.44003	4.00768	-0.571577	0.0089603	0.122039	noreg	1893.05	657.84	1031.54	1185.82	711.83	1617.87	731.09	1134.4	24.835	9.711	16.2135	18.4937	9.87466	25.1154	13.9427	19.0699	-0.21441	0.694438	0.911832	-0.287741	0.579853	0.808388	noreg	noreg
ENSG00000164692	chr7	94023873	94060544	+	protein_coding	KNOWN	COL1A2	0	3774.24	1140.85	827.115	1194.64	707.083	419.329	8.51544	3.87205	2.95183	4.47837	2.96825	2.17525	-0.917355	0.00898267	0.122067	noreg	242.53	1041.1	11050.6	5416.24	614.98	2567.65	126626	113047	2.94051	14.9184	158.048	78.9133	8.93677	33.3614	1812.93	1488.6	3.67863	1.66e-06	7.35e-05	6.26908	5.63e-19	4.53e-17	up	up
ENSG00000215440	chr20	57264187	57294294	+	protein_coding	KNOWN	NPEPL1	0	585.224	336.75	285.577	218.299	255.572	323.522	3.34495	2.96086	2.41354	1.81456	1.76021	3.30603	-0.652578	0.00898107	0.122067	noreg	193.17	138.43	232.49	192.74	561.72	755.19	371.51	367.22	5.63586	4.15987	6.77677	6.07497	13.3492	22.7774	11.8957	12.5556	0.349996	0.247029	0.704466	-0.79943	0.00229468	0.0157296	noreg	down
ENSG00000130600	chr11	2016406	2022700	-	processed_transcript	KNOWN	H19	0	1963.7	198.596	325.064	196.398	198.069	168.704	10.517	1.45614	2.593	1.38876	1.70839	1.65921	-0.887242	0.00905801	0.122814	noreg	NA	NA	NA	NA	NA	NA	NA	NA	NA	NA	NA	NA	NA	NA	NA	NA	NA	NA	NA	NA	NA	NA	NA	NA
ENSG00000144278	chr2	154728426	155310361	+	protein_coding	KNOWN	GALNT13	0	188.598	260.118	323.654	363.831	359.931	326.299	0.6688	1.75023	1.41444	2.08761	3.03061	2.93713	0.551551	0.00905192	0.122814	noreg	207.12	292.88	80.58	138.29	241.15	410.49	88.06	103.31	4.01196	5.43074	1.54595	2.4835	4.60819	7.76551	2.21995	2.73229	-1.20504	0.00277595	0.0404293	-1.73378	2.14e-05	0.000284415	down	down
ENSG00000107614	chr10	17184253	17244053	-	protein_coding	KNOWN	TRDMT1	1	248.035	361.575	457.628	423.881	466.419	495.697	1.88477	2.80123	3.57934	2.5418	3.808	4.92166	0.540042	0.00908322	0.123017	noreg	464.68	567.46	359.23	332.12	425.16	255.75	221.99	226.06	8.15536	11.3305	8.14155	7.33623	7.42855	6.18382	7.76592	5.61419	-0.58695	0.00345477	0.0476595	-0.568811	0.123321	0.332662	down	noreg
ENSG00000018510	chr2	178257372	178408564	+	protein_coding	KNOWN	AGPS	0	537.218	720.991	1104.94	1038.51	683.656	1081.65	1.27908	2.22701	2.95007	2.95426	2.06767	4.19246	0.571141	0.00910498	0.123173	noreg	1676.27	1987.24	1619.07	1694.34	1774.25	2250.75	985.18	1095.53	16.6811	19.8067	18.799	20.4341	22.1262	25.3712	12.7913	14.1236	-0.154701	0.312717	0.774869	-0.917657	5.63e-05	0.000657135	noreg	down
ENSG00000157005	chr3	187386694	187388187	-	protein_coding	KNOWN	SST	0	5.71508	6.47597	16.9231	28.9652	23.4275	37.4897	0.152464	0.231474	0.689658	0.995099	0.806359	1.96217	0.918191	0.00911914	0.123226	noreg	1.07	1.14	1.68	10.89	10.65	177.91	25.68	241.41	0.174683	0.167236	0.253603	1.62776	1.4559	26.0994	3.60405	35.4891	2.48218	0.178237	0.615298	0.530615	0.71469	0.862858	noreg	noreg
ENSG00000107295	chr9	17579080	17797127	+	protein_coding	KNOWN	SH3GL2	0	129.161	181.327	275	211.234	264.091	264.511	0.75601	1.85155	2.24139	1.52201	1.88577	2.45055	0.615689	0.00914804	0.123478	noreg	75.12	160.17	17.63	25.04	477.46	830.25	59.62	78.76	1.53479	4.17421	0.473755	0.656189	9.79012	22.186	1.75183	2.07711	-2.47434	1.79e-05	0.000625472	-3.20674	3.22e-14	1.62e-12	down	down
ENSG00000024526	chr1	68939835	68962904	-	protein_coding	KNOWN	DEPDC1	1	180.597	206.152	282.051	258.567	313.076	370.037	0.524567	0.830224	1.10207	0.909835	1.20577	2.39309	0.585542	0.00921896	0.124182	noreg	1274.91	1507.87	2040.41	1705.23	606.27	328.02	601.75	681.25	15.1025	28.1521	36.7355	32.9747	7.91637	7.30907	11.4703	13.0373	0.420581	0.0333592	0.238772	0.492289	0.218444	0.481285	noreg	noreg
ENSG00000071189	chr7	17830385	17980124	-	protein_coding	KNOWN	SNX13	1	718.957	1130.06	1314.36	1305.55	1299.16	1528.05	3.37993	5.46526	5.25281	5.59921	6.56994	9.03319	0.512793	0.00922085	0.124182	noreg	1331.79	1028.51	1345.45	1145.53	1485.64	1345.44	1641.96	1164.06	20.0722	20.1864	24.6282	24.3339	24.5222	30.835	35.4494	18.2056	0.0688462	0.762588	0.937545	0.0231042	0.932776	0.974351	noreg	noreg
ENSG00000167397	chr16	31102163	31107301	-	protein_coding	KNOWN	VKORC1	0	658.377	533.188	484.423	372.309	368.45	351.292	10.5985	11.3496	10.9273	7.498	7.98141	9.97771	-0.53624	0.00924309	0.124343	noreg	266.14	280.3	330.7	296.18	326.38	357.67	499.93	572.83	24.8991	22.1873	27.6781	25.58	28.068	29.9859	49.0937	48.6886	0.189329	0.297029	0.759569	0.683392	0.000905444	0.00727925	noreg	up
ENSG00000183092	chr14	101003486	101053750	-	protein_coding	KNOWN	BEGAIN	0	50.2927	49.6491	103.654	68.5274	193.809	105.527	0.272673	0.426741	1.93217	0.503713	1.41216	0.830878	0.839406	0.00932686	0.12533	noreg	30.05	33.18	29.38	8.71	230.5	138.99	115.58	228.11	0.774739	0.85827	1.084	0.163522	4.32476	4.15414	4.29929	5.09349	-0.732583	0.364176	0.812686	-0.0715428	0.890545	0.953743	noreg	noreg
ENSG00000179241	chr11	35965531	36253686	+	protein_coding	KNOWN	LDLRAD3	0	118.874	111.171	191.795	160.368	219.366	189.531	1.62035	1.14592	3.51657	2.11737	2.12146	4.80975	0.622544	0.00943693	0.126667	noreg	668.58	669.28	506.96	497.63	592.71	616.2	282.53	378.47	14.1659	17.2462	13.2371	13.0199	23.6545	29.656	18.1537	25.0846	-0.422887	0.00107815	0.0194686	-0.837205	0.000971219	0.00773665	down	down
ENSG00000025039	chr6	90074355	90121989	-	protein_coding	KNOWN	RRAGD	0	745.247	1014.57	1373.59	1414.35	1005.25	1386.42	3.31922	4.88831	8.33068	5.77655	5.0352	8.44447	0.513287	0.0094731	0.126989	noreg	732.97	981.61	301.32	345.18	887.12	1136.96	443.97	484.86	9.03751	18.76	5.19232	7.08511	11.5002	21.1062	8.13853	8.28846	-1.41741	2.28e-09	1.81e-07	-1.08947	5.28e-06	8.14e-05	down	down
ENSG00000105251	chr19	4278598	4290721	+	protein_coding	KNOWN	SHD	0	300.613	196.438	139.615	153.304	161.862	142.322	2.73614	2.70503	2.48895	1.6799	2.22533	2.47613	-0.635264	0.00948199	0.126989	noreg	42.93	21.74	41.13	59.89	198.54	313.2	144.93	177.99	4.23898	0.931132	2.39278	4.29784	12.8553	20.6746	12.6978	10.5537	0.63005	0.268874	0.731303	-0.630421	0.0931768	0.271691	noreg	noreg
ENSG00000104368	chr8	42032236	42065242	-	protein_coding	KNOWN	PLAT	0	50.2927	57.2044	78.9743	90.4279	217.236	125.66	0.253953	0.498788	0.692235	0.565178	2.71424	1.4019	0.841978	0.00949261	0.12699	noreg	237.17	369.53	199.76	154.63	104.6	264.09	199.97	317.1	5.26222	9.61801	4.9509	4.17712	2.61611	6.66735	4.81615	8.06759	-0.782779	0.0266918	0.204735	0.52072	0.380001	0.663329	noreg	noreg
ENSG00000160310	chr21	48055079	48085036	+	protein_coding	KNOWN	PRMT2	1	2097.43	1640.58	1340.45	1390.33	1062.75	1450.3	17.3841	17.141	15.9343	13.9208	10.5825	21.344	-0.470856	0.00953622	0.127432	noreg	1694.52	1369.44	1154.08	1333.91	1677.4	2185.88	1903.39	1996.71	52.9633	51.4156	46.9773	52.9737	47.0926	78.057	78.2907	70.5443	-0.311544	0.109223	0.48297	0.0481149	0.834767	0.926757	noreg	noreg
ENSG00000072415	chr14	67707826	67802536	+	protein_coding	KNOWN	MPP5	1	294.898	337.83	467.5	443.662	404.656	560.262	0.69897	1.66455	1.92192	1.75181	1.63411	2.58976	0.522362	0.00957097	0.127754	noreg	2298.7	2649.65	1196.89	1516.85	999.47	688.47	921.88	579.99	27.9144	40.3826	17.8397	21.2019	15.756	11.4936	14.9377	7.97339	-0.877941	6.79e-06	0.000267795	-0.132032	0.733709	0.873669	down	noreg
ENSG00000100105	chr22	31721790	31742218	-	protein_coding	KNOWN	PATZ1	1	907.555	725.309	580.32	630.876	532.442	576.925	3.87471	3.75967	3.27061	3.26206	2.99215	4.13074	-0.455559	0.00959959	0.127853	noreg	1464.86	1237.88	1083.58	1393.8	1153.46	1212.01	456.81	595.33	31.0105	30.2019	23.0705	30.0024	23.033	27.3886	11.8189	13.3777	-0.137467	0.517513	0.891168	-1.13494	1.03e-06	1.87e-05	noreg	down
ENSG00000228716	chr5	79922047	79950802	-	protein_coding	KNOWN	DHFR	1	605.799	514.84	820.064	798.309	664.488	934.465	3.19355	2.30936	5.5962	3.77396	4.26365	5.25917	0.48677	0.00959855	0.127853	noreg	1947.78	2804.1	1954.8	2306.31	739.92	405.86	223.82	320.17	28.9964	49.3472	34.0787	39.5128	9.52798	7.30859	5.11815	5.88545	-0.16767	0.513784	0.890118	-1.04073	0.0175838	0.0798228	noreg	noreg
ENSG00000137070	chr9	34650699	34661889	+	protein_coding	KNOWN	IL11RA	0	394.341	331.354	239.038	238.08	208.717	269.37	3.16833	4.24466	2.9196	2.82483	2.77184	3.50207	-0.537641	0.00964804	0.128215	noreg	214.63	207.08	406.24	243.92	334.12	463.31	1882.29	1883.17	8.86921	8.33669	19.5789	11.6123	13.0862	20.3161	85.8375	81.7978	0.618534	0.0816629	0.408878	2.27394	1.45e-18	1.09e-16	noreg	up
ENSG00000146242	chr6	83072923	83080545	+	protein_coding	KNOWN	TPBG	0	780.68	260.118	215.064	262.1	100.099	321.439	2.88892	1.13442	1.10201	1.1811	0.334178	1.95826	-0.84189	0.00964452	0.128215	noreg	254.34	278.01	2230.1	1137.91	249.87	435.51	4158.11	1230.55	4.90198	5.409	43.2056	22.0858	4.25538	8.03296	86.9591	23.8918	2.65678	6.31e-11	6.46e-09	3.01295	9.08e-06	0.000131739	up	up
ENSG00000030419	chr2	213864429	214017151	-	protein_coding	KNOWN	IKZF2	1	224.031	224.5	307.436	363.831	296.038	376.98	0.884983	0.840225	1.36007	1.8862	2.02602	2.32999	0.534268	0.00966075	0.128242	noreg	303.7	282.58	292.09	206.89	308.94	260.38	388.02	259.82	2.96519	4.11192	5.51209	2.73553	3.50771	3.31992	5.46202	2.71666	-0.239873	0.398355	0.837115	0.222535	0.507301	0.767094	noreg	noreg
ENSG00000185000	chr8	145539954	145550573	-	protein_coding	KNOWN	DGAT1	0	202.314	165.137	119.167	103.851	117.137	96.5012	2.20948	2.7914	1.86016	1.58701	1.70574	2.26408	-0.644744	0.00968765	0.128457	noreg	253.27	203.64	274.46	254.8	323.47	317.83	406.36	388.7	15.542	10.6349	16.2228	14.8844	15.8038	18.3931	21.394	22.9108	0.202602	0.369564	0.813551	0.344983	0.0629832	0.205156	noreg	noreg
ENSG00000181104	chr5	76011868	76031606	+	protein_coding	KNOWN	F2R	0	361.193	491.094	649.423	623.105	585.686	590.81	1.28521	2.24709	3.12283	2.7744	3.16114	3.75767	0.48501	0.00970738	0.128577	noreg	1233.06	1249.32	1613.2	1329.56	1182.51	1384.36	792.54	1015.74	19.1062	22.0999	28.1824	23.272	16.8262	24.1242	16.279	17.5147	0.237208	0.182823	0.623101	-0.471545	0.0520432	0.178352	noreg	noreg
ENSG00000106665	chr7	73703805	73820273	+	protein_coding	KNOWN	CLIP2	0	1546.5	1011.33	884.23	949.493	813.572	848.378	4.74622	4.44274	3.94381	4.22159	5.568	5.23735	-0.501114	0.00989388	0.130732	noreg	907.89	731.06	1556.96	1180.38	1467.24	1782.81	1572.25	2036.6	13.1059	11.3568	23.8216	16.2271	20.2292	26.7509	22.897	31.9434	0.732035	0.00400586	0.0533153	0.184862	0.466474	0.738331	noreg	noreg
ENSG00000164683	chr8	80676245	80680098	-	protein_coding	KNOWN	HEY1	1	105.157	427.414	893.397	454.966	406.786	712.998	0.726099	3.85938	8.34285	3.79585	4.10528	8.2264	0.835446	0.00988142	0.130732	noreg	31.12	194.49	282.02	187.29	75.54	450.33	322.89	278.23	0.985812	6.262	10.3165	6.64337	2.82889	15.4808	11.6823	9.918	1.05226	0.233245	0.68838	0.227296	0.78956	0.905824	noreg	noreg
ENSG00000181690	chr8	57073463	57123883	-	protein_coding	KNOWN	PLAG1	1	156.593	346.464	564.102	426.707	330.114	534.575	0.512994	1.36496	2.11977	1.54612	1.7308	2.56976	0.715432	0.00990264	0.130732	noreg	973.35	943.85	1099.52	769.86	921.02	437.36	1009.03	753.88	8.84837	11.3785	12.9272	8.90312	7.73356	5.09459	12.0105	7.917	-0.0435424	0.869584	0.973978	0.412204	0.381059	0.663349	noreg	noreg
ENSG00000118946	chr13	58205944	58303445	+	protein_coding	KNOWN	PCDH17	0	443.49	587.155	367.372	361.712	317.336	355.458	0.988411	1.51518	0.940899	0.896496	0.795243	1.13437	-0.504348	0.00993338	0.130851	noreg	742.63	1543.34	448.2	441.01	1339.4	881.21	568.72	612.72	6.12289	15.2127	4.59273	4.45995	9.17117	8.51798	6.57118	6.2312	-1.37071	0.00101439	0.0185424	-0.87565	0.00456591	0.027493	down	down
ENSG00000198720	chr17	27916787	27941779	+	protein_coding	KNOWN	ANKRD13B	1	354.335	307.609	207.308	228.189	240.664	213.136	2.66849	2.89464	2.41564	2.43818	2.59223	2.48605	-0.524573	0.00992733	0.130851	noreg	298.34	185.34	327.34	335.38	519.1	489.25	338.48	473.6	9.47766	8.41653	11.0167	12.3664	11.2488	20.4643	11.7721	16.1362	0.443751	0.170712	0.604044	-0.278608	0.311493	0.594435	noreg	noreg
ENSG00000164100	chr4	118954773	119179803	+	protein_coding	KNOWN	NDST3	0	132.59	178.089	323.654	175.204	291.778	324.911	0.318008	0.612554	1.34583	0.739839	1.03304	1.40426	0.692866	0.00995952	0.131052	noreg	86.93	35.47	335.73	314.69	717.64	806.15	590.74	726.26	1.15158	0.578184	6.01011	5.63184	9.68812	12.8951	10.8208	12	2.39936	1.41e-06	6.41e-05	-0.176411	0.426964	0.70691	up	noreg
ENSG00000071575	chr2	12857015	12882860	+	protein_coding	KNOWN	TRIB2	1	2336.33	2311.92	1717.69	1983.76	1262.95	1352.41	8.45026	11.4869	9.28452	10.6636	5.96244	9.33709	-0.506649	0.0100264	0.131358	noreg	2527.29	1515.88	2149.53	3241.68	2456.06	2699.23	1286.97	1556.86	39.7308	25.8022	43.5846	58.8831	39.7215	45.1535	24.5509	30.8194	0.401578	0.280703	0.744559	-0.82415	3.72e-05	0.000459841	noreg	down
ENSG00000149554	chr11	125495036	125546150	+	protein_coding	KNOWN	CHEK1	1	334.904	425.255	619.102	467.682	534.572	719.941	2.79125	4.56095	7.28968	4.82866	5.30201	11.4506	0.559436	0.0100107	0.131358	noreg	2115.19	2410.54	1975.79	2307.4	807.71	556.9	444.89	582.03	64.4283	102.738	80.3343	97.1431	24.3656	23.1492	17.7392	23.2398	-0.0901476	0.571259	0.893579	-0.376062	0.248566	0.521797	noreg	noreg
ENSG00000151012	chr4	139085251	139163503	-	protein_coding	KNOWN	SLC7A11	1	258.322	459.794	533.782	638.647	530.312	579.007	0.31262	0.73545	1.0761	1.07376	0.859514	1.20991	0.589451	0.0100246	0.131358	noreg	1193.35	419.87	553.96	1022.49	370.93	273.35	2706.94	2630.91	7.90796	2.97457	3.65067	6.69882	2.47793	1.79423	23.4411	19.5348	-0.0489538	0.935122	0.984936	3.08553	2.86e-36	9.26e-34	noreg	up
ENSG00000175305	chr8	95891998	95908906	-	protein_coding	KNOWN	CCNE2	1	104.014	137.075	205.192	187.214	183.16	205.499	1.00395	1.82665	2.86437	2.08474	2.08826	4.16614	0.608828	0.00999504	0.131358	noreg	490.43	409.57	313.07	524.85	122.03	99.15	33.02	51.15	11.9124	11.9173	9.92878	18.9491	3.26937	3.93626	1.19275	2.46988	-0.116925	0.72612	0.923837	-1.36039	0.00131239	0.00992242	noreg	down
ENSG00000100300	chr22	43547520	43559248	+	protein_coding	KNOWN	TSPO	0	80.0111	64.7597	152.308	97.4926	127.786	186.754	1.44208	1.59145	3.84213	2.12058	3.25282	5.84345	0.751131	0.0100915	0.132067	noreg	201.75	205.93	229.14	224.32	223.72	303	861.34	1106.78	22.1315	19.9394	22.0362	20.7246	21.846	28.2966	85.4027	104.154	0.143978	0.427492	0.85173	1.93546	7.05e-11	2.45e-09	noreg	up
ENSG00000117724	chr1	214776538	214837931	+	protein_coding	KNOWN	CENPF	0	1700.81	1917.97	2480.64	2481.12	2114.86	3213	2.29684	4.25693	4.85275	4.54072	5.36978	8.14406	0.473018	0.0101276	0.132252	noreg	13042.1	16012.3	15356.4	13513.4	6629.22	2405.49	4354.41	4521.23	55.1801	119.441	109.141	102.444	24.7801	16.0594	34.1992	33.4474	-0.0176294	0.92531	0.984936	0.00957112	0.985887	0.997177	noreg	noreg
ENSG00000177707	chr3	110788918	110994410	+	protein_coding	KNOWN	PVRL3	1	387.483	449.001	276.41	316.498	227.885	285.338	2.18357	3.41378	2.02098	2.48778	2.93093	2.44674	-0.531256	0.010118	0.132252	noreg	2667.87	2856.72	1169.19	1407.96	1293.88	881.21	745.76	737.51	58.0078	72.0709	31.1762	40.8031	36.2083	26.0394	25.3043	26.5766	-1.1111	1.02e-12	1.35e-10	-0.517272	0.074112	0.230627	down	noreg
ENSG00000129474	chr14	23440383	23451851	-	protein_coding	KNOWN	AJUBA	1	386.34	224.5	160.064	130.697	204.458	195.085	2.16478	1.70822	1.27317	0.848463	2.47277	1.85238	-0.686389	0.010185	0.1324	noreg	1963.88	3485.96	1471.35	1722.66	833.86	309.49	1173.22	969.71	48.9021	66.767	30.7339	34.8834	18.4096	6.79716	28.9982	22.8367	-0.780886	0.024012	0.18966	0.942261	0.0874966	0.260397	noreg	noreg
ENSG00000145075	chr3	180320646	180588793	-	protein_coding	KNOWN	CCDC39	1	105.157	134.916	205.192	192.866	189.549	185.366	1.56003	2.13825	3.06124	2.75302	2.00997	3.74286	0.601258	0.010161	0.1324	noreg	NA	NA	NA	NA	NA	NA	NA	NA	NA	NA	NA	NA	NA	NA	NA	NA	NA	NA	NA	NA	NA	NA	NA	NA
ENSG00000162627	chr1	99127236	99226056	+	protein_coding	KNOWN	SNX7	0	54.8648	60.4424	114.231	105.264	80.9312	172.175	0.419055	0.870302	1.40959	1.1661	1.54309	2.5205	0.782394	0.0101667	0.1324	noreg	547.31	632.67	479.26	425.76	228.56	116.75	310.96	292.55	16.6363	32.5203	19.5612	18.0266	7.09587	4.7213	14.0972	11.9365	-0.391331	0.0351865	0.246015	0.840826	0.0556202	0.18735	noreg	noreg
ENSG00000185522	chr11	554855	560779	-	protein_coding	KNOWN	C11orf35	1	148.592	160.82	98.7179	52.9851	42.5954	93.0299	2.06174	3.01808	1.42462	0.785689	0.719982	2.18554	-0.800937	0.0101939	0.1324	noreg	NA	NA	NA	NA	NA	NA	NA	NA	NA	NA	NA	NA	NA	NA	NA	NA	NA	NA	NA	NA	NA	NA	NA	NA
ENSG00000186642	chr11	72287185	72385635	-	protein_coding	KNOWN	PDE2A	0	74.2961	185.644	304.615	173.791	315.206	267.288	0.410193	1.48661	2.65555	1.53493	4.60893	3.19865	0.773664	0.0101816	0.1324	noreg	27.9	13.73	47	42.47	238.25	184.4	117.41	159.57	0.65484	1.38425	1.74536	1.47546	7.04771	5.09141	3.34986	4.83261	1.09376	0.0507132	0.309301	-0.575712	0.08611	0.257189	noreg	noreg
ENSG00000128159	chr22	50656118	50683421	-	protein_coding	KNOWN	TUBGCP6	1	1172.73	783.592	686.795	570.826	560.129	752.571	3.21916	3.05062	2.6862	2.0587	2.1508	4.1419	-0.541979	0.0102424	0.132887	noreg	1018.43	806.56	1129.74	1000.71	1077.91	1279.65	1344.76	1247.94	15.1047	11.2394	15.3524	13.2171	13.426	17.2122	20.7721	17.0904	0.214112	0.308191	0.773392	0.172047	0.385728	0.66779	noreg	noreg
ENSG00000081138	chr18	63417488	63548638	+	protein_coding	KNOWN	CDH7	1	40.0056	119.805	210.833	116.567	212.977	181.2	0.143653	0.7503	1.35383	0.58106	1.24837	1.64587	0.820216	0.0103256	0.133091	noreg	519.41	801.99	206.48	131.76	92.97	379.91	21.1	64.44	9.66657	19.305	4.94607	3.42715	1.46946	8.08092	0.451468	1.55891	-1.97169	3.83e-07	1.97e-05	-2.43614	0.00738193	0.0403773	down	down
ENSG00000104960	chr19	50353992	50364001	+	protein_coding	KNOWN	PTOV1	1	1255.03	917.429	813.012	733.314	817.831	658.846	12.6048	12.0006	11.041	9.49901	10.8203	12.1764	-0.483008	0.0103364	0.133091	noreg	1580.76	1182.96	1656	1575.65	1472.08	1216.64	1041.13	1192.71	83.993	62.5213	86.1992	82.2709	65.8607	63.4797	53.2015	63.4132	0.215879	0.323496	0.784937	-0.23298	0.277497	0.55767	noreg	noreg
ENSG00000114346	chr3	172468472	172539264	+	protein_coding	KNOWN	ECT2	1	384.053	500.808	795.384	586.369	540.961	858.791	2.6067	3.57985	5.60608	3.64263	5.77931	6.70598	0.580494	0.0102947	0.133091	noreg	2636.75	2753.76	2872.19	2997.77	1452.71	593.03	1031.04	997.33	41.9399	55.5796	56.857	59.18	23.5483	12.0413	23.1949	19.6155	0.112962	0.233799	0.68838	0.0230681	0.963381	0.989749	noreg	noreg
ENSG00000135502	chr12	58013310	58019934	+	protein_coding	KNOWN	SLC26A10	0	101.728	70.1563	50.7692	35.3234	34.0763	34.0184	1.30791	1.1941	0.454586	0.61038	0.691992	0.776277	-0.820072	0.0103466	0.133091	noreg	77.27	34.32	65.47	49	74.57	109.34	88.06	116.61	4.41915	2.55395	3.37717	2.76568	2.99248	5.84705	4.35243	4.83011	0.0280284	0.960354	0.991033	0.187886	0.64561	0.83619	noreg	noreg
ENSG00000167930	chr16	284545	319942	+	protein_coding	KNOWN	ITFG3	1	422.916	329.195	229.872	231.015	298.168	195.779	3.18021	3.05548	3.1506	2.88644	4.71387	3.01707	-0.586185	0.0103041	0.133091	noreg	799.5	745.93	713.43	707.79	759.29	564.31	782.45	754.9	29.5641	26.2274	25.4292	25.67	26.9213	19.9362	29.1903	26.5456	-0.130636	0.314957	0.775298	0.251041	0.320853	0.603422	noreg	noreg
ENSG00000168970	chr15	42120283	42140353	+	protein_coding	KNOWN	JMJD7-PLA2G4B	0	577.223	369.13	289.808	308.02	327.984	298.529	1.39754	1.23152	0.761078	1.51349	0.783519	0.95534	-0.561592	0.0102741	0.133091	noreg	388.48	228.81	496.88	286.38	399.98	560.6	666.88	614.77	4.10224	2.74967	9.31955	2.98069	3.48834	10.5199	7.62115	12.374	0.337086	0.457772	0.869323	0.450823	0.108101	0.301952	noreg	noreg
ENSG00000196277	chr3	6811688	7783215	+	protein_coding	KNOWN	GRM7	0	30.8614	51.8078	52.1795	100.318	170.382	102.055	0.293613	0.421675	1.2928	0.621749	1.49944	1.60459	0.859256	0.0103216	0.133091	noreg	NA	NA	NA	NA	NA	NA	NA	NA	NA	NA	NA	NA	NA	NA	NA	NA	NA	NA	NA	NA	NA	NA	NA	NA
ENSG00000197603	chr5	37106330	37249530	-	protein_coding	KNOWN	C5orf42	1	726.958	968.157	1147.95	1178.39	1145.82	1171.21	1.928	2.2908	2.90278	2.38302	3.42536	3.80614	0.42834	0.0102987	0.133091	noreg	1361.84	969.02	1147.37	1087.82	1416.88	1531.69	1338.34	989.15	6.8113	8.44986	9.41189	10.4372	7.0745	10.3896	13.8727	8.55932	-0.0702952	0.773612	0.939764	-0.305556	0.234352	0.501797	noreg	noreg
ENSG00000154545	chrX	51927919	51935364	+	protein_coding	KNOWN	MAGED4	0	1803.68	1341.6	1134.55	1169.91	1126.65	1158.71	8.0352	8.36747	7.96989	6.85374	6.66627	9.38259	-0.425843	0.0103719	0.133134	noreg	NA	NA	NA	NA	NA	NA	NA	NA	NA	NA	NA	NA	NA	NA	NA	NA	NA	NA	NA	NA	NA	NA	NA	NA
ENSG00000213977	chr17	3566196	3571976	-	protein_coding	KNOWN	TAX1BP3	1	467.494	294.657	246.09	234.547	212.977	256.874	4.49834	3.7685	3.49431	2.95504	2.709	4.45683	-0.592561	0.0103721	0.133134	noreg	343.41	430.17	569.07	512.88	357.37	389.18	388.93	540.09	16.8091	22.4837	30.2353	27.049	15.4038	20.4258	22.0791	28.5268	0.475424	0.0239635	0.189436	0.349116	0.212101	0.473185	noreg	noreg
ENSG00000103460	chr16	52471917	52581714	-	protein_coding	KNOWN	TOX3	0	248.035	270.911	160.769	145.532	195.939	106.915	2.00373	2.09401	1.65131	1.20514	1.58847	1.39649	-0.659	0.0104483	0.13397	noreg	552.68	371.82	250.96	261.34	775.75	695.89	142.18	250.61	8.28355	7.62211	5.68824	6.28559	14.8259	16.6152	3.26815	5.12573	-0.862304	0.00278177	0.0404828	-1.87258	5.82e-07	1.12e-05	down	down
ENSG00000138660	chr4	113152893	113191203	+	protein_coding	KNOWN	AP1AR	1	451.491	631.407	889.871	929.006	587.816	1003.2	3.28449	4.81539	7.00441	7.06307	4.25951	11.3421	0.582042	0.0105179	0.134628	noreg	814.53	799.7	734.42	904.88	767.03	851.56	828.32	628.06	20.376	21.6682	19.2614	24.3784	23.7487	24.6738	21.222	16.0573	0.0109249	0.955917	0.990391	-0.116759	0.648303	0.83619	noreg	noreg
ENSG00000165934	chr14	92588281	92630755	+	protein_coding	KNOWN	CPSF2	1	661.806	738.26	836.282	980.578	1022.29	978.203	2.83283	3.6028	4.76763	4.4958	5.59488	6.65399	0.420861	0.010522	0.134628	noreg	2408.17	2558.12	2235.14	2445.69	1688.05	1544.67	1442.91	1206	32.727	40.4453	42.2301	49.6972	20.829	30.1717	24.8999	22.3302	-0.0957021	0.398458	0.837115	-0.251956	0.216006	0.478388	noreg	noreg
ENSG00000103222	chr16	16043434	16236931	+	protein_coding	KNOWN	ABCC1	0	443.49	320.56	209.423	210.528	306.687	147.876	1.1898	1.41247	0.892039	0.904743	1.93992	0.751746	-0.678567	0.0105428	0.134751	noreg	246.83	252.84	462.47	368.05	384.49	335.43	516.44	548.28	2.37837	2.90154	5.67206	5.52643	5.53855	5.22406	7.57323	6.68122	0.725102	0.00124317	0.0218348	0.599196	0.00260329	0.0174274	up	up
ENSG00000172315	chr20	45313004	45318418	-	protein_coding	KNOWN	TP53RK	1	313.186	373.448	545.064	478.986	839.129	440.157	1.07553	1.74572	3.00568	2.20053	3.8927	2.81675	0.632198	0.0106795	0.136353	noreg	636.38	610.93	496.88	680.57	1114.72	1040.59	436.63	479.74	12.5582	12.8433	11.0959	14.8757	21.6377	21.8239	11.2191	10.6819	-0.0952851	0.669518	0.901012	-1.1994	5.03e-12	2.05e-10	noreg	down
ENSG00000262074	chr17	18966762	18967449	-	lincRNA	KNOWN	SNORD3B-2	0	1049.29	787.91	686.089	599.085	692.175	486.672	80.9532	73.6443	119.787	67.1934	72.7295	72.9574	-0.523755	0.0107054	0.136539	noreg	NA	NA	NA	NA	NA	NA	NA	NA	NA	NA	NA	NA	NA	NA	NA	NA	NA	NA	NA	NA	NA	NA	NA	NA
ENSG00000124574	chr6	43395104	43418168	+	protein_coding	KNOWN	ABCC10	1	379.481	294.657	164.295	211.94	259.832	204.805	2.40934	2.06131	1.09531	2.17096	2.65222	2.62015	-0.602078	0.0107667	0.137031	noreg	324.09	305.46	343.29	298.36	373.83	344.7	547.63	509.41	6.51594	7.10627	7.27123	5.18622	7.57403	6.60159	12.6638	11.6742	0.0186948	0.913324	0.984936	0.591932	0.00184588	0.0131273	noreg	up
ENSG00000180340	chr17	42634925	42636907	+	protein_coding	KNOWN	FZD2	1	80.0111	53.9664	183.333	94.6668	125.656	132.602	0.509607	0.456151	1.7121	0.792028	1.06286	1.49824	0.763146	0.0107617	0.137031	noreg	490.43	622.37	465.83	378.94	534.6	290.03	471.49	402	17.5031	21.501	16.3085	13.1765	15.0645	10.0624	19.8441	14.0471	-0.405363	0.0988909	0.455561	0.118685	0.771491	0.895173	noreg	noreg
ENSG00000198133	chr14	67913801	68000456	-	protein_coding	KNOWN	TMEM229B	0	90.2983	78.791	128.333	139.881	387.618	145.793	0.4072	0.489422	0.665505	0.679331	2.37515	1.08114	0.831871	0.010829	0.137678	noreg	NA	NA	NA	NA	NA	NA	NA	NA	NA	NA	NA	NA	NA	NA	NA	NA	NA	NA	NA	NA	NA	NA	NA	NA
ENSG00000111247	chr12	4647950	4669214	+	protein_coding	KNOWN	RAD51AP1	1	142.877	159.741	279.936	200.637	215.107	295.058	1.56372	2.60365	4.83727	2.87471	3.9079	6.05183	0.618179	0.0108608	0.137807	noreg	875.7	985.04	971.95	1023.58	330.25	197.37	237.58	246.52	30.7276	49.9397	49.4544	51.0592	11.1168	11.7577	14.4572	14.6154	0.0909716	0.507351	0.888688	-0.0892565	0.811812	0.916721	noreg	noreg
ENSG00000142330	chr2	241526133	241557122	+	protein_coding	KNOWN	CAPN10	0	793.253	496.491	429.423	387.145	389.748	467.927	6.53976	6.21802	6.00036	4.71905	5.27204	7.72576	-0.553889	0.010862	0.137807	noreg	805.94	644.11	689.09	704.52	824.17	895.11	920.05	984.03	28.8143	20.1096	22.504	23.8312	28.4594	28.6025	32.4168	33.1801	-0.0674919	0.723352	0.923837	0.181768	0.274425	0.553982	noreg	noreg
ENSG00000121753	chr1	32192718	32230494	-	protein_coding	KNOWN	BAI2	0	628.659	502.967	847.564	676.797	815.702	899.752	3.34193	3.12792	4.25006	3.80661	5.78522	4.89752	0.47908	0.0109403	0.137979	noreg	301.56	332.92	481.78	378.94	688.59	871.94	1273.21	1355.35	6.25115	9.68177	10.0548	7.57196	13.9902	16.2604	23.2311	26.3321	0.432208	0.0600269	0.342705	0.786634	0.000414699	0.00377403	noreg	up
ENSG00000134352	chr5	55230923	55290821	-	protein_coding	KNOWN	IL6ST	1	437.775	810.575	1176.15	994.001	796.534	1044.16	1.01586	2.75112	5.08427	2.78384	2.99246	3.16313	0.599001	0.0109444	0.137979	noreg	1633.35	2447.15	1297.61	1247.89	1152.49	1308.38	1984.11	2520.43	14.717	23.9535	16.2354	15.8435	10.0751	13.5721	19.6761	26.1559	-0.689599	0.00973107	0.10274	0.906105	7.54e-05	0.000853039	noreg	up
ENSG00000136279	chr7	44084239	44109055	+	protein_coding	KNOWN	DBNL	1	1548.79	1075.01	865.192	957.971	907.282	968.483	7.25984	6.50557	6.04988	6.06469	4.45082	8.66193	-0.465904	0.0109098	0.137979	noreg	1783.59	1591.39	1279.14	1630.1	1869.16	1818.02	1723.6	1945.56	33.3388	42.044	32.2699	45.1307	24.6595	37.3458	42.761	42.7607	-0.225947	0.243432	0.699773	0.0273037	0.865682	0.941585	noreg	noreg
ENSG00000152977	chr3	147111209	147228080	+	protein_coding	KNOWN	ZIC1	1	1664.23	1282.24	933.589	1192.52	709.213	1039.3	8.29584	6.47847	5.67625	5.58766	4.73645	6.85304	-0.539515	0.0109294	0.137979	noreg	2035.78	462.2	2456.72	3029.35	2351.46	953.49	3183.94	3688.59	32.6191	10.9077	51.8608	55.7726	29.5035	18.6805	71.7933	82.4145	1.12178	0.10869	0.482189	1.091	0.0306908	0.120167	noreg	noreg
ENSG00000170876	chr3	14166440	14185179	+	protein_coding	KNOWN	TMEM43	1	882.409	715.595	576.795	625.224	455.771	549.849	3.24293	3.79817	3.32425	3.2421	2.90776	3.59238	-0.48481	0.0109149	0.137979	noreg	1030.23	1214.99	895.57	1001.8	958.79	1018.35	1325.49	1300.11	18.6929	24.5003	18.5399	20.4826	14.4981	20.0791	28.8317	25.8358	-0.253168	0.128316	0.528579	0.444011	0.00319786	0.0206365	noreg	up
ENSG00000222489	chr14	20791338	20791485	-	snoRNA	KNOWN	SNORA79	0	539.504	360.496	193.91	245.144	336.503	97.8897	225.799	201.899	127.241	137.352	191.054	75.4361	-0.78537	0.0109246	0.137979	noreg	NA	NA	NA	NA	NA	NA	NA	NA	NA	NA	NA	NA	NA	NA	NA	NA	NA	NA	NA	NA	NA	NA	NA	NA
ENSG00000105254	chr19	36605191	36616849	+	protein_coding	KNOWN	TBCB	1	1568.22	1122.5	937.115	974.926	958.396	991.394	27.8278	27.1669	25.9667	24.8447	25.5053	32.7385	-0.44528	0.0109584	0.138011	noreg	1312.47	1331.69	1109.6	1416.67	1487.58	1621.57	865.01	1308.29	121.544	130.206	109.142	138.511	116.897	161.829	88.9475	128.756	-0.0773282	0.668949	0.900887	-0.483278	0.105473	0.297231	noreg	noreg
ENSG00000131067	chr20	33432523	33460663	-	protein_coding	KNOWN	GGT7	0	705.241	398.272	408.269	274.816	296.038	339.49	4.18079	3.45688	3.75754	2.11106	2.63108	3.57229	-0.631978	0.01097	0.138013	noreg	216.78	202.5	303	254.8	408.7	455.89	425.63	385.63	6.0594	5.1113	9.33843	7.46104	8.23151	13.3505	10.6998	10.719	0.40334	0.0622348	0.351057	-0.0568449	0.782888	0.901624	noreg	noreg
ENSG00000165169	chrX	37696010	37706890	-	protein_coding	KNOWN	DYNLT3	0	66.2949	132.757	189.679	171.672	155.473	227.715	0.450361	1.17824	1.79013	1.50907	1.69105	2.71612	0.720973	0.0110042	0.1383	noreg	65.46	105.25	141.01	123.05	49.39	192.74	321.97	235.27	1.77401	3.21528	4.36212	3.8433	1.48789	5.97257	12.0323	7.48445	0.621267	0.0912514	0.435043	1.23758	0.089661	0.264539	noreg	noreg
ENSG00000184743	chr11	63391559	63439393	-	protein_coding	KNOWN	ATL3	1	244.605	322.719	375.128	401.98	440.862	486.672	0.578218	0.887774	1.07951	1.14378	1.28268	1.8373	0.529948	0.0110678	0.138953	noreg	401.36	330.63	749.52	564.06	245.02	208.49	1229.18	1092.46	3.92958	3.63411	8.09797	6.82872	2.5693	2.96681	12.7906	10.4803	0.835716	0.00145721	0.0246081	2.39117	2.04e-28	3.49e-26	up	up
ENSG00000109738	chr4	157997209	158093242	+	protein_coding	KNOWN	GLRB	0	59.4368	102.536	171.346	147.652	112.878	176.34	0.457135	1.2619	1.40718	1.37597	1.22628	1.59475	0.725401	0.0111	0.139068	noreg	181.36	123.56	122.54	126.31	87.16	215.9	122	110.47	4.09303	4.52166	3.97416	4.18021	1.68183	6.60811	7.45856	3.57324	-0.303657	0.335598	0.79386	-0.347995	0.540401	0.792666	noreg	noreg
ENSG00000145214	chr4	952675	980683	-	protein_coding	KNOWN	DGKQ	0	339.476	260.118	176.282	181.562	166.122	225.632	1.51036	2.08602	1.41699	1.74029	1.26652	1.77411	-0.587875	0.0110983	0.139068	noreg	297.26	237.97	265.23	211.25	456.15	543.92	519.19	460.31	6.14244	4.19831	4.44122	3.53072	7.13667	8.31473	8.20797	8.54607	-0.176095	0.513939	0.890118	0.00504329	0.981627	0.994832	noreg	noreg
ENSG00000105894	chr7	136912088	137028611	-	protein_coding	KNOWN	PTN	1	1859.69	2338.9	2822.63	3501.26	2357.65	3429.61	14.9374	24.935	33.3488	36.8704	25.0746	49.2606	0.488155	0.0111227	0.139208	noreg	16158.5	4201	5076.28	12276.4	4105.37	2753.9	2052.91	4434.29	529.384	182.912	224.315	538.645	114.388	120.398	102.577	195.166	-0.248348	0.736396	0.925824	-0.0478872	0.92121	0.968349	noreg	noreg
ENSG00000178209	chr8	144989321	145050902	-	protein_coding	KNOWN	PLEC	0	1493.92	725.309	669.166	628.05	643.19	776.175	4.20373	1.75016	1.9724	1.91138	1.22954	1.47752	-0.611324	0.0111436	0.139324	noreg	2417.82	2095.92	2965.36	2885.61	2632.32	2222.02	4996.52	5088.95	13.6793	17.4825	17.306	13.0649	13.1671	16.9013	35.5038	35.3514	0.364624	0.0112848	0.11434	1.08972	1.2e-09	3.52e-08	noreg	up
ENSG00000183337	chrX	39909068	40036582	-	protein_coding	KNOWN	BCOR	1	685.81	643.28	456.218	540.448	466.419	402.667	1.93101	2.58589	1.61753	2.11947	1.64353	2.27268	-0.47089	0.0111636	0.139429	noreg	625.65	367.24	587.53	701.26	785.43	882.14	782.45	658.75	6.91492	5.43283	7.08303	12.291	8.89719	10.976	11.1976	10.0144	0.364457	0.29288	0.754457	-0.175229	0.41619	0.697915	noreg	noreg
ENSG00000108001	chr10	131633547	131762105	-	protein_coding	KNOWN	EBF3	0	1962.56	1996.76	669.166	1078.78	379.099	186.06	7.37811	9.32368	3.179	5.1094	1.98211	1.32303	-0.893717	0.0111816	0.139493	noreg	544.09	361.52	984.54	483.48	1701.61	2596.37	967.75	957.44	7.24527	6.78064	17.8818	9.24171	19.37	47.5772	21.1118	19.1474	0.691704	0.139612	0.5487	-1.12413	0.000219279	0.00218322	noreg	down
ENSG00000112893	chr5	109025067	109205326	+	protein_coding	KNOWN	MAN2A1	1	688.096	692.929	473.846	546.806	417.435	519.301	2.24914	2.49372	2.27826	2.11769	1.87455	3.29937	-0.455188	0.0111984	0.139493	noreg	1802.91	1150.93	1507.44	1697.61	875.5	499.44	1644.71	1860.66	24.3926	17.2641	21.3484	24.9595	12.3302	6.93838	28.2933	28.4405	0.10647	0.717171	0.920508	1.38487	0.000165903	0.00171044	noreg	up
ENSG00000156650	chr10	76585340	76792380	+	protein_coding	KNOWN	KAT6B	1	790.967	875.335	1031.6	1161.43	1158.59	1068.46	1.82863	2.59888	3.71077	4.59026	3.88531	5.64623	0.387539	0.0112035	0.139493	noreg	685.75	628.09	837.65	810.15	1467.24	1276.87	1227.34	1112.92	3.96006	5.6634	7.44122	6.95805	12.9903	11.6369	12.7801	10.1216	0.31716	0.0224412	0.181202	-0.194514	0.306645	0.589106	noreg	noreg
ENSG00000130202	chr19	45349432	45392485	+	protein_coding	KNOWN	PVRL2	0	413.772	261.197	208.718	187.921	221.496	222.161	2.51725	2.0258	1.80059	1.53172	1.68383	2.44237	-0.597121	0.0112881	0.140257	noreg	837.06	740.21	791.49	811.24	742.82	934.03	891.61	1164.06	25.2472	24.3949	24.7027	26.2931	20.5117	30.0313	30.6465	41.8365	0.0130105	0.930774	0.984936	0.327599	0.228471	0.494062	noreg	noreg
ENSG00000203832	chr1	148250249	148347506	-	protein_coding	KNOWN	NBPF20	0	677.809	627.09	864.487	867.543	815.702	917.803	2.22188	2.59502	3.89324	3.68189	3.86641	4.68537	0.392016	0.0112858	0.140257	noreg	104.1	88.09	139.33	148.09	91.04	79.69	169.7	128.89	0.899165	0.988084	2.33914	2.75703	0.744308	0.886264	2.8511	1.94721	0.570208	0.0238436	0.188809	0.842197	0.0116486	0.0578089	noreg	noreg
ENSG00000006015	chr19	18699495	18703146	+	protein_coding	KNOWN	C19orf60	0	566.936	319.481	253.141	261.393	296.038	283.95	7.93484	5.4726	5.18358	4.88789	4.35792	6.70892	-0.604997	0.0113485	0.140862	noreg	296.19	421.02	486.81	629.39	337.03	451.26	420.12	536	24.9819	38.3953	40.5857	57.7291	21.4622	40.6135	44.8543	51.5415	0.627033	0.0293982	0.218469	0.312244	0.294739	0.576422	noreg	noreg
ENSG00000028116	chr2	58134786	58387055	+	protein_coding	KNOWN	VRK2	0	72.01	67.9977	120.577	107.383	129.916	133.991	0.714576	0.702539	1.54939	1.02367	1.61665	1.92488	0.670729	0.0113946	0.141289	noreg	60.1	164.75	198.08	177.49	41.64	33.36	173.37	98.2	1.58139	6.45136	8.52662	6.54867	0.937652	1.17706	6.12757	4.01463	0.73274	0.198086	0.646543	1.89301	0.000118991	0.00126558	noreg	up
ENSG00000142657	chr1	10458649	10480201	+	protein_coding	KNOWN	PGD	0	2465.49	1672.96	1501.22	1474.4	1156.46	1544.71	20.0177	17.7435	16.918	15.4705	14.4785	21.4044	-0.49484	0.0114269	0.141544	noreg	4197.12	4742.14	4100.13	4530.95	3491.36	3187.55	2196.01	2651.37	158.076	193.099	167.758	182.557	121.396	135.378	96.6587	107.755	-0.0608908	0.652589	0.893579	-0.428222	0.0285849	0.113923	noreg	noreg
ENSG00000167967	chr16	2273567	2285743	+	protein_coding	KNOWN	E4F1	0	598.941	392.875	357.5	304.488	317.336	317.274	3.20527	2.84361	2.7822	2.48562	2.42785	2.61319	-0.546595	0.0114801	0.142056	noreg	695.41	610.93	686.57	761.15	681.81	649.56	600.83	620.9	14.0623	14.9231	17.757	20.1163	15.738	15.9099	15.7462	15.2015	0.137569	0.3954	0.835957	-0.0893054	0.580757	0.808916	noreg	noreg
ENSG00000124243	chr20	49411431	49493714	+	protein_coding	KNOWN	BCAS4	1	67.438	63.6804	87.4359	126.458	134.175	147.876	0.845492	1.01139	1.68616	2.00331	2.04369	4.32401	0.72251	0.0115213	0.142273	noreg	98.73	176.19	93.17	98	159.8	211.27	246.75	269.02	5.8209	12.8402	6.38035	7.70978	10.5122	14.1293	20.1955	18.1547	-0.533378	0.192989	0.636964	0.509364	0.070974	0.223842	noreg	noreg
ENSG00000166803	chr15	64657193	64679886	-	protein_coding	KNOWN	KIAA0101	1	173.738	276.308	395.577	271.99	404.656	434.603	2.47242	5.25367	7.85606	4.42483	6.5556	9.21447	0.631804	0.0115177	0.142273	noreg	869.26	795.12	793.17	905.97	273.11	135.29	107.32	197.42	50.0226	48.4385	45.4843	47.8525	16.2555	9.22221	7.38017	13.164	0.0189677	0.907284	0.98333	-0.389155	0.486669	0.754958	noreg	noreg
ENSG00000105404	chr19	42460833	42463542	-	protein_coding	KNOWN	RABAC1	0	949.847	589.313	514.743	526.319	485.587	524.161	17.601	14.8898	14.3729	12.7135	11.8357	18.4924	-0.526427	0.0115373	0.142325	noreg	518.34	541.14	372.66	411.61	721.51	608.79	933.81	1182.48	62.5711	54.0376	38.0901	41.8508	81.6737	61.7439	100.707	120.967	-0.444323	0.00262943	0.0388053	0.703862	0.00395641	0.0244608	down	up
ENSG00000134825	chr11	61535973	61560274	-	protein_coding	KNOWN	TMEM258	1	721.243	643.28	522.5	519.254	417.435	481.118	20.711	24.4949	22.6499	19.1333	16.2358	25.1103	-0.451118	0.0116268	0.143282	noreg	508.68	501.1	441.49	525.94	433.88	418.83	454.06	475.65	89.6525	79.9504	67.7527	82.471	73.3755	64.2616	67.207	72.8397	-0.0728575	0.657436	0.89565	0.159353	0.361854	0.64853	noreg	noreg
ENSG00000081377	chr9	99252523	99382112	-	protein_coding	KNOWN	CDC14B	0	115.445	208.31	276.41	269.871	419.564	225.632	0.509931	1.77369	2.0915	1.79364	3.53539	2.85222	0.700772	0.0116544	0.143374	noreg	446.43	577.75	637.89	460.61	510.39	466.09	458.65	425.53	9.93967	21.5686	12.7268	10.3398	13.1683	18.1463	12.0309	13.5342	0.0941767	0.741821	0.928163	-0.108195	0.572494	0.802543	noreg	noreg
ENSG00000170921	chr17	61086917	61505060	+	protein_coding	KNOWN	TANC2	1	462.922	554.775	637.436	724.836	907.282	693.559	2.96843	3.56859	3.86305	4.76253	6.79246	6.78897	0.492739	0.0116581	0.143374	noreg	1289.94	1324.82	1109.6	853.71	440.66	1048	980.59	493.04	23.821	27.4281	22.2179	17.7569	10.1862	30.42	23.5592	10.5318	-0.421102	0.0477234	0.297321	0.021791	0.970804	0.992554	noreg	noreg
ENSG00000162601	chr1	59120411	59165764	-	protein_coding	KNOWN	MYSM1	1	396.627	582.837	851.089	803.254	547.351	845.601	1.32498	3.39092	6.83985	5.3496	2.54454	8.81976	0.568446	0.0117112	0.143733	noreg	1250.23	949.57	1270.75	1153.16	1382.98	959.97	1341.09	955.39	13.1804	13.3895	17.2441	13.3428	16.6771	14.5116	24.2621	18.5984	0.130558	0.554838	0.893579	0.00717045	0.982572	0.995137	noreg	noreg
ENSG00000207051	chr13	27829538	27829663	+	snoRNA	KNOWN	SNORA27	0	437.775	250.404	113.526	211.234	247.053	99.2782	263.353	197.223	104.562	178.392	202.454	98.4735	-0.779502	0.0117	0.143733	noreg	NA	NA	NA	NA	NA	NA	NA	NA	NA	NA	NA	NA	NA	NA	NA	NA	NA	NA	NA	NA	NA	NA	NA	NA
ENSG00000196418	chr1	247285277	247335318	-	protein_coding	KNOWN	ZNF124	0	1215.03	1143.01	852.5	974.22	851.908	883.09	13.1817	16.143	13.2265	13.0238	12.4189	15.5764	-0.382249	0.0117464	0.14402	noreg	2343.78	2389.95	2385.38	2426.09	4063.73	3862.13	1961.18	2811.96	92.7239	120.529	124.096	122.495	146.888	200.515	110.61	146.467	0.0136928	0.879083	0.97525	-0.69802	0.00896958	0.0470005	noreg	down
ENSG00000106236	chr7	98246609	98259180	+	protein_coding	KNOWN	NPTX2	0	405.771	123.043	148.782	127.871	117.137	92.3357	1.93333	0.784764	1.17435	0.837784	0.88127	0.920818	-0.803661	0.0117785	0.144063	noreg	526.92	407.29	199.76	472.59	404.82	719.05	97.23	361.08	13.4199	10.4167	5.11735	12.0932	7.72538	18.4502	2.86861	9.0903	-0.49078	0.315119	0.775595	-1.26345	0.0799945	0.244058	noreg	noreg
ENSG00000173715	chr11	66511922	66610987	+	protein_coding	KNOWN	C11orf80	1	346.334	352.94	222.115	246.557	223.626	261.039	4.19819	5.58742	4.51093	4.16623	4.30485	5.86749	-0.49998	0.0117781	0.144063	noreg	314.44	286.02	273.62	314.69	353.49	306.71	289.87	462.35	15.6627	18.1231	13.6891	16.5577	16.1072	15.6928	15.605	25.1156	-0.0403649	0.818823	0.957351	0.221568	0.525889	0.780728	noreg	noreg
ENSG00000185737	chr10	83635070	84746935	+	protein_coding	KNOWN	NRG3	0	307.471	213.707	137.5	154.01	168.252	179.117	1.50513	1.33007	1.06774	0.957118	1.06152	1.46006	-0.610784	0.0117859	0.144063	noreg	76.19	20.59	48.68	52.27	49.39	65.79	96.32	56.26	1.36279	0.520454	1.22292	1.29801	0.894735	1.59452	2.65088	1.29686	0.0487164	0.951313	0.988556	0.441917	0.372314	0.656196	noreg	noreg
ENSG00000161800	chr12	50370706	50426919	-	protein_coding	KNOWN	RACGAP1	1	555.506	487.856	715	714.239	653.839	950.433	3.88582	4.28978	5.88832	6.46526	6.84082	12.0866	0.497481	0.0119181	0.145531	noreg	2142.02	2466.6	2228.43	2303.04	1552.47	1277.8	1031.04	1200.89	44.9181	76.4153	69.3675	70.9681	30.6687	39.3962	32.0362	34.3998	-0.0341001	0.803203	0.951658	-0.308279	0.161563	0.395872	noreg	noreg
ENSG00000207166	chr19	17973397	17973529	+	snoRNA	KNOWN	SNORA68	0	1397.91	1013.49	538.013	901.454	694.305	220.078	744.331	728.447	440.994	656.938	511.463	209.716	-0.774118	0.0119386	0.145634	noreg	NA	NA	NA	NA	NA	NA	NA	NA	NA	NA	NA	NA	NA	NA	NA	NA	NA	NA	NA	NA	NA	NA	NA	NA
ENSG00000162728	chr1	160051360	160060353	+	protein_coding	KNOWN	KCNJ9	0	196.599	144.63	257.372	295.304	238.534	267.982	0.564023	0.549728	1.07522	1.11675	0.913357	1.34051	0.566426	0.0119907	0.146018	noreg	NA	NA	NA	NA	NA	NA	NA	NA	NA	NA	NA	NA	NA	NA	NA	NA	NA	NA	NA	NA	NA	NA	NA	NA
ENSG00000182685	chr16	2259254	2261951	-	protein_coding	KNOWN	BRICD5	0	161.165	109.012	85.3205	77.005	51.1145	60.4	1.06922	1.83695	1.10424	1.42496	0.717546	0.84521	-0.744722	0.0119943	0.146018	noreg	188.88	148.73	152.76	192.74	228.56	240.92	177.96	185.15	12.129	5.81359	8.30683	13.5467	10.3022	12.1223	14.7605	10.1132	0.0215081	0.948801	0.987442	-0.336105	0.125023	0.33535	noreg	noreg
ENSG00000101966	chrX	122993574	123047829	+	protein_coding	KNOWN	XIAP	1	809.256	1044.79	1375	1352.18	1062.75	1443.35	2.50143	2.92226	6.68361	4.27823	2.6937	6.54392	0.464038	0.0121418	0.147367	noreg	1423.01	1412.92	1368.95	1473.3	1582.49	1588.22	1929.99	1496.51	15.7511	27.8653	19.0289	23.9453	14.2846	27.6531	39.3793	27.9678	-0.00706587	0.943375	0.985644	0.147512	0.518178	0.774161	noreg	noreg
ENSG00000163808	chr3	44803209	44914868	+	protein_coding	KNOWN	KIF15	1	470.923	439.287	734.743	621.692	523.923	824.773	1.15739	1.72368	2.7903	2.10625	2.07919	3.7972	0.522096	0.0121378	0.147367	noreg	2014.32	2582.15	2692.58	2606.85	1220.28	522.61	676.97	903.22	20.2553	35.2976	39.3189	39.2861	9.75893	8.28125	10.9583	13.098	0.196224	0.302823	0.767398	-0.107088	0.83263	0.925112	noreg	noreg
ENSG00000205250	chr16	67226072	67232821	+	protein_coding	KNOWN	E2F4	0	435.489	404.748	296.154	305.901	293.908	297.835	3.81237	4.68338	3.80633	3.078	3.30473	4.13911	-0.455523	0.0121227	0.147367	noreg	833.84	768.81	893.89	968.04	687.62	682.91	554.96	564.64	27.5674	32.5975	33.1578	37.3193	18.8289	26.8085	20.9488	19.8317	0.205897	0.126971	0.524757	-0.257046	0.103458	0.293368	noreg	noreg
ENSG00000067533	chr1	218458629	218511325	+	protein_coding	KNOWN	RRP15	1	265.18	420.938	538.718	555.991	453.641	537.352	1.51572	1.97289	2.44635	2.25765	1.82708	3.14958	0.543692	0.0121664	0.147401	noreg	1014.13	907.24	813.31	985.46	432.91	469.79	391.69	472.58	9.30025	9.62683	9.05835	13.7305	3.59016	3.84643	3.64521	3.90164	-0.106454	0.545997	0.893579	-0.0286888	0.893416	0.95503	noreg	noreg
ENSG00000103154	chr16	84002237	84036381	+	protein_coding	KNOWN	NECAB2	1	253.75	112.25	106.474	72.7662	108.618	65.2598	2.33613	1.18486	1.32664	0.834265	1.42246	1.12933	-0.781909	0.0121692	0.147401	noreg	40.78	35.47	64.63	83.85	73.6	70.42	109.16	174.92	1.79517	1.85632	3.26217	3.63317	3.04729	3.04081	5.50218	10.0518	0.949601	0.0110626	0.112878	1.01319	0.0121799	0.0597797	noreg	noreg
ENSG00000146067	chr5	176946789	176981542	-	protein_coding	KNOWN	FAM193B	0	629.802	514.84	391.346	403.393	425.954	417.246	5.32427	5.11196	4.91087	4.49427	6.20318	6.18238	-0.44943	0.01219	0.147505	noreg	609.55	451.9	667.27	634.83	737.01	576.35	1038.38	988.12	17.0295	12.8821	22.4221	19.9946	26.9833	20.3172	38.1664	36.7674	0.285002	0.220717	0.67868	0.660789	0.00389482	0.0241605	noreg	up
ENSG00000168214	chr4	26165077	26436541	+	protein_coding	KNOWN	RBPJ	1	965.849	1603.88	2278.97	1861.54	1599.46	2018.89	4.89367	10.1392	13.3684	10.5476	11.4931	16.3584	0.535696	0.0122271	0.147805	noreg	2228.95	1984.95	2127.71	1783.63	1874	2239.63	2113.45	1816.68	41.186	39.5192	44.0282	34.3124	33.1697	37.4523	44.2648	38.5447	-0.116056	0.527619	0.893579	-0.030696	0.887693	0.95245	noreg	noreg
ENSG00000143847	chr1	202995626	203047868	+	protein_coding	KNOWN	PPFIA4	1	1096.15	950.888	823.589	704.349	545.221	748.405	4.11343	5.51575	5.83085	4.12205	4.23351	6.92336	-0.486108	0.0123027	0.148482	noreg	44	44.62	119.19	75.13	96.85	210.34	364.17	468.49	0.526164	0.636375	2.42597	1.78684	1.32767	3.28505	6.07892	13.7756	1.12649	0.00740609	0.0845397	1.47207	0.00276033	0.0183378	noreg	up
ENSG00000167136	chr9	131580753	131584956	+	protein_coding	KNOWN	ENDOG	0	282.325	179.168	150.192	143.413	132.046	99.9725	3.29039	2.78879	2.59601	2.19038	2.05453	2.12211	-0.67023	0.0123077	0.148482	noreg	86.93	122.41	88.13	112.16	200.47	255.75	68.8	118.66	5.17392	7.76354	5.70185	7.18254	7.97617	16.2116	5.61163	7.58581	-0.0747804	0.822169	0.958231	-1.25034	0.00281826	0.0186644	noreg	down
ENSG00000108557	chr17	17584787	17714767	+	protein_coding	KNOWN	RAI1	1	554.363	472.746	338.461	330.627	425.954	321.439	2.19711	2.34509	2.39604	1.96433	3.53768	3.18491	-0.496337	0.0123551	0.148756	noreg	387.41	327.2	581.66	557.52	448.4	497.59	490.75	560.55	5.25619	3.85723	6.39428	6.90813	4.29018	5.27224	7.96219	6.27402	0.66311	0.000236562	0.00556584	0.186524	0.359229	0.646052	up	noreg
ENSG00000137804	chr15	41624892	41673248	+	protein_coding	KNOWN	NUSAP1	1	712.099	595.789	987.884	824.448	813.572	1099.7	6.00272	7.23765	11.1704	8.70752	9.15244	15.2433	0.474173	0.0123475	0.148756	noreg	3490.98	3901.25	4001.93	3605.38	1958.26	848.78	1058.56	1207.03	81.4305	150.623	161.048	145.127	54.4466	34.593	35.4051	52.6702	0.0326219	0.823245	0.958293	-0.274362	0.569678	0.802224	noreg	noreg
ENSG00000133874	chr8	33405273	33424643	-	protein_coding	KNOWN	RNF122	0	246.892	225.58	132.564	158.955	159.733	157.596	1.6803	2.03785	1.32399	1.42045	1.44282	1.90685	-0.562916	0.0123853	0.14897	noreg	241.46	258.56	279.5	295.09	294.42	315.98	413.7	556.46	8.4224	9.54662	10.4623	10.9703	9.23694	11.7162	16.9473	20.7788	0.190539	0.267211	0.72949	0.702225	0.00856963	0.045468	noreg	up
ENSG00000170275	chr3	33155471	33189265	+	protein_coding	KNOWN	CRTAP	0	310.9	338.909	466.09	422.468	468.549	454.042	1.69488	2.4523	3.07176	2.4349	2.48946	3.24415	0.445772	0.0124112	0.149133	noreg	670.72	807.71	1417.63	852.62	613.05	454.97	2221.69	1433.09	12.6183	28.6633	56.731	33.0168	13.7115	8.86792	71.7811	53.7421	0.613108	0.0724971	0.382819	1.81121	3.66e-07	7.32e-06	noreg	up
ENSG00000164114	chr4	156263810	156298122	-	protein_coding	KNOWN	MAP9	0	406.914	652.994	938.525	1003.18	604.854	828.938	2.18167	3.52444	4.68479	4.52843	2.90898	5.10977	0.588944	0.0124264	0.149167	noreg	567.7	511.4	567.39	513.97	837.73	1167.53	804.47	639.31	5.74143	8.1799	9.63195	9.34029	10.2784	18.5008	13.8035	13.4402	-0.00611297	0.975833	0.9935	-0.438636	0.146783	0.373011	noreg	noreg
ENSG00000178202	chr11	108342832	108369159	-	protein_coding	KNOWN	KDELC2	0	176.025	148.947	238.333	240.199	257.702	244.377	0.710184	0.93676	1.26829	1.15837	3.45498	1.67695	0.532132	0.0124765	0.149618	noreg	790.92	718.47	1088.61	1118.31	235.34	157.52	1128.28	744.67	10.5647	10.7696	17.506	19.0726	2.83077	2.76573	20.7792	11.4728	0.538009	4.09e-05	0.00124605	2.28955	2.8e-09	7.83e-08	up	up
ENSG00000099284	chr10	71812552	71872036	+	protein_coding	KNOWN	H2AFY2	1	1383.05	1066.38	899.038	941.016	862.556	899.058	8.98054	9.15951	8.41012	7.88611	7.30801	10.1758	-0.414773	0.0125402	0.150232	noreg	2218.22	2352.19	4506.37	3427.89	1955.35	2099.71	1214.5	1380.92	62.5305	81.3979	158.534	119.621	45.0195	73.0814	46.2474	48.9258	0.788201	0.00024091	0.00566109	-0.609471	0.000392823	0.0036179	up	down
ENSG00000174721	chr10	93666346	93669240	-	protein_coding	KNOWN	FGFBP3	1	1304.18	411.224	454.807	458.498	325.855	529.021	6.32388	2.64429	3.22388	2.92481	2.10289	4.5164	-0.738291	0.0125696	0.150291	noreg	5763.93	9789.74	2078.18	2744.05	2730.13	2713.13	1147.54	2050.92	166.395	257.305	55.2729	72.5075	65.8169	71.617	33.0222	54.5455	-1.70048	7.12e-07	3.4e-05	-0.7342	0.0443183	0.158649	down	noreg
ENSG00000252947	chr1	28160912	28161077	+	snoRNA	KNOWN	SCARNA1	0	706.384	398.272	187.564	376.548	357.801	114.552	223.385	171.136	99.7599	156.382	148.659	70.8704	-0.79242	0.01257	0.150291	noreg	NA	NA	NA	NA	NA	NA	NA	NA	NA	NA	NA	NA	NA	NA	NA	NA	NA	NA	NA	NA	NA	NA	NA	NA
ENSG00000160058	chr1	32830704	32860332	-	protein_coding	KNOWN	BSDC1	1	1338.47	1086.88	878.589	978.459	839.129	883.09	7.14654	8.23004	7.39501	7.93522	7.31005	8.46989	-0.409895	0.012629	0.150846	noreg	925.06	851.18	872.07	743.73	1568.93	1830.06	1238.35	1305.23	18.983	23.5723	21.988	18.6661	29.9877	46.0616	34.9815	37.8584	-0.145232	0.41456	0.845643	-0.383767	0.0360902	0.135975	noreg	noreg
ENSG00000152092	chr1	176826438	177134109	-	protein_coding	KNOWN	ASTN1	0	457.207	437.128	554.936	586.369	696.434	653.292	1.00541	1.263	1.59874	1.53015	2.05249	2.32712	0.443041	0.0126673	0.150855	noreg	370.24	499.96	489.33	186.2	493.92	737.58	411.87	151.39	3.01823	5.34941	5.44079	1.96288	4.07841	7.73341	4.7723	1.74173	-0.367805	0.506723	0.888688	-1.09101	0.0655823	0.211359	noreg	noreg
ENSG00000196730	chr9	90112143	90323548	+	protein_coding	KNOWN	DAPK1	1	1023	837.559	672.692	722.717	653.839	693.559	5.58835	6.27235	4.68364	4.99765	6.01135	6.58292	-0.411188	0.0126586	0.150855	noreg	1256.67	1321.39	1551.92	1531.01	947.17	1085.07	975.09	908.34	15.6683	30.9081	26.5371	30.8079	14.3978	22.9254	26.2661	19.7406	0.248484	0.0221306	0.179541	-0.074808	0.689385	0.849149	noreg	noreg
ENSG00000196814	chr9	129089128	129269320	+	protein_coding	KNOWN	MVB12B	1	840.117	588.234	426.602	539.035	517.534	454.736	4.10305	4.21604	2.84422	3.58411	3.8976	3.97218	-0.508584	0.0126625	0.150855	noreg	676.09	469.07	519.55	579.3	801.9	841.37	527.45	784.57	8.97011	10.7187	11.9543	13.5209	14.5723	21.7007	18.1942	21.449	-0.0706441	0.788166	0.945607	-0.291353	0.321269	0.604026	noreg	noreg
ENSG00000103253	chr16	776936	785525	+	protein_coding	KNOWN	HAGHL	0	138.305	127.361	69.8077	52.9851	97.9694	65.2598	1.95715	1.59591	0.866161	0.949372	1.5726	1.13686	-0.722248	0.0127517	0.15171	noreg	70.83	61.78	115.83	120.87	160.77	289.1	251.34	287.44	3.7442	3.88106	6.64664	8.23228	7.84925	18.4625	14.8441	17.6796	0.82563	0.00260484	0.0385328	0.294134	0.474402	0.743754	up	noreg
ENSG00000067836	chr16	4846969	4852951	-	protein_coding	KNOWN	ROGDI	0	418.344	344.306	274.295	272.697	217.236	257.568	3.51186	4.10671	3.3789	3.03683	2.86312	4.00648	-0.514326	0.012786	0.151818	noreg	145.95	145.3	142.69	136.11	259.55	530.95	167.87	276.18	6.53004	9.1403	7.43841	6.35183	8.57967	26.767	8.61235	12.1556	-0.0723676	0.745486	0.929663	-0.799325	0.123103	0.332263	noreg	noreg
ENSG00000121749	chr12	72233487	72320629	+	protein_coding	KNOWN	TBC1D15	1	403.485	551.537	755.192	733.314	555.87	765.761	2.25075	4.88221	5.95447	5.5876	4.73653	7.51114	0.510309	0.0127753	0.151818	noreg	405.65	447.33	399.52	339.74	445.5	444.77	454.06	333.47	7.26422	11.4617	11.7851	10.0114	10.7727	11.4381	14.6679	10.3689	-0.214772	0.277	0.740579	-0.141158	0.605636	0.826577	noreg	noreg
ENSG00000116691	chr1	12079523	12092102	+	protein_coding	KNOWN	MIIP	0	514.357	352.94	324.359	270.577	259.832	275.619	4.42308	3.94208	3.97515	3.06253	3.56064	4.18365	-0.546031	0.0128205	0.151967	noreg	756.58	740.21	784.77	895.08	757.35	713.49	902.62	1003.47	32.5861	34.558	38.5301	42.2377	25.8726	31.8849	44.6086	46.0496	0.155736	0.272855	0.736783	0.408412	0.0173223	0.0789535	noreg	noreg
ENSG00000142611	chr1	2985732	3355185	+	protein_coding	KNOWN	PRDM16	1	59.4368	36.6972	71.923	86.1891	200.198	105.527	0.619604	0.714006	0.686389	0.872403	1.60078	1.30391	0.823665	0.0128238	0.151967	noreg	28.98	34.32	87.29	44.65	83.29	58.38	176.12	58.31	0.824582	0.722748	2.67695	0.844609	3.63049	2.83287	4.36995	1.27823	1.05504	0.0529855	0.318115	0.764916	0.268121	0.54665	noreg	noreg
ENSG00000251664	chr5	140255058	140391929	+	protein_coding	KNOWN	PCDHA12	1	267.466	180.248	361.025	374.428	279	390.17	0.60802	0.543276	1.19043	1.11821	0.847919	1.53694	0.576667	0.0128401	0.152011	noreg	202.83	227.67	235.01	214.52	245.99	390.1	423.79	382.57	2.1279	2.79211	2.90412	2.64218	2.17727	4.79886	6.30323	4.74919	0.0535677	0.782241	0.942831	0.376981	0.274916	0.554694	noreg	noreg
ENSG00000068308	chrX	48779305	48815648	-	protein_coding	KNOWN	OTUD5	1	497.212	342.147	286.282	276.229	270.481	283.95	2.81027	2.61513	2.66343	2.00072	2.33478	2.93902	-0.525975	0.0129013	0.152585	noreg	411.02	474.79	438.97	348.45	489.08	479.99	488.92	469.51	8.60413	14.1527	13.4306	10.2129	9.85409	13.1902	17.2707	14.5652	-0.17761	0.446757	0.865679	0.0189752	0.910697	0.96287	noreg	noreg
ENSG00000163132	chr4	4861393	4865663	+	protein_coding	KNOWN	MSX1	0	180.597	61.5217	40.8974	43.0946	72.4121	48.5977	1.45312	0.579794	0.570822	0.576887	1.03302	0.931703	-0.833401	0.0129489	0.152878	noreg	11.8	19.45	339.09	519.41	60.05	75.06	283.44	431.67	0.916889	0.688865	12.1728	18.519	1.81215	2.66971	12.3467	15.4636	4.76758	4.91e-29	3.51e-26	2.43737	7.97e-11	2.75e-09	up	up
ENSG00000182325	chr8	145579091	145583036	-	protein_coding	KNOWN	FBXL6	1	244.605	165.137	105.769	96.7862	129.916	139.545	1.57852	1.32448	1.20268	0.758953	1.17462	1.46177	-0.662574	0.0129515	0.152878	noreg	296.19	197.92	241.73	314.69	263.43	302.08	235.75	295.62	11.7223	7.3712	9.3104	10.2068	7.36937	10.5413	8.6102	10.8617	0.159029	0.630728	0.893579	-0.0559052	0.826716	0.92269	noreg	noreg
ENSG00000136193	chr7	29959719	30029905	-	protein_coding	KNOWN	SCRN1	1	2759.24	3026.44	4121.47	3762.65	3243.64	4481.41	7.38085	10.8024	14.4618	12.8211	11.4995	20.517	0.409428	0.0129888	0.153019	noreg	3500.64	4131.21	2560.8	2673.27	4974.09	7462.95	3714.14	4117.19	37.3896	51.5437	33.2684	34.518	51.7805	93.7476	50.8273	51.2454	-0.55388	0.000173497	0.00427416	-0.633149	0.0320804	0.124338	down	noreg
ENSG00000177868	chr1	43272723	43282954	-	protein_coding	KNOWN	CCDC23	1	499.498	430.652	290.513	358.179	323.725	324.911	15.0394	16.637	13.1845	13.5831	12.0253	19.0514	-0.476416	0.0130055	0.153065	noreg	435.7	437.03	349.16	378.94	505.54	749.63	604.5	761.04	45.6326	64.2634	53.6007	58.4752	50.2407	112.11	91.4517	114.903	-0.271725	0.065806	0.362356	0.155339	0.632948	0.83619	noreg	noreg
ENSG00000152767	chr13	98794816	99102027	+	protein_coding	KNOWN	FARP1	1	1131.59	1072.85	1392.63	1345.12	1450.37	1499.59	5.06195	6.58809	7.29789	6.92798	10.6166	13.4282	0.35309	0.0130216	0.153087	noreg	1076.38	945	1567.03	1250.07	1004.31	1141.59	1940.08	1681.65	19.1746	21.625	32.0625	23.605	15.6823	22.0254	44.9363	34.8869	0.47066	0.0259313	0.200205	0.790242	8.18e-05	0.000914322	noreg	up
ENSG00000173064	chr12	112597992	112819896	-	protein_coding	KNOWN	HECTD4	0	1555.65	1448.46	1107.76	1217.95	1199.06	1114.28	3.36289	3.63694	3.41177	3.3219	4.91447	3.71015	-0.356178	0.0130327	0.153087	noreg	995.89	616.65	834.3	708.88	1510.82	1540.03	1625.45	1579.36	8.66809	5.77432	7.30189	7.11712	11.359	11.3605	15.0141	12.7313	-0.0726434	0.82275	0.958293	0.10586	0.445683	0.722935	noreg	noreg
ENSG00000070808	chr5	149599054	149669854	-	protein_coding	KNOWN	CAMK2A	0	206.886	197.517	279.231	284	291.778	339.49	0.957104	1.1075	1.77158	1.86641	1.99337	2.34545	0.511817	0.0130697	0.153371	noreg	18.24	20.59	31.89	21.78	114.28	205.71	88.06	105.36	0.207586	0.574984	0.72353	0.845369	2.16977	3.5258	2.00718	1.79431	0.460083	0.392949	0.833431	-0.692474	0.123477	0.332756	noreg	noreg
ENSG00000204420	chr6	31686371	31694491	+	protein_coding	KNOWN	C6orf25	0	98.2994	89.5842	28.2051	44.5075	59.6335	47.2092	1.06896	0.937523	0.482522	0.452998	0.779928	0.694907	-0.787094	0.0131042	0.153626	noreg	27.9	17.16	23.5	22.87	25.18	20.39	36.69	37.85	1.49455	0.993037	0.946336	0.732007	1.03027	0.837008	1.91454	1.68236	0.0309565	0.958831	0.990866	0.744824	0.130219	0.34511	noreg	noreg
ENSG00000157593	chr6	44221833	44225291	-	protein_coding	KNOWN	SLC35B2	1	354.335	348.623	258.782	251.503	217.236	238.129	2.4461	2.97698	2.4053	2.11848	1.82076	2.65879	-0.488492	0.0131294	0.153773	noreg	688.97	743.64	611.87	690.37	521.04	576.35	496.26	502.25	25.2551	26.4202	21.3636	24.0837	18.4891	19.8641	19.2578	18.1115	-0.148152	0.31116	0.774869	-0.101594	0.573465	0.803262	noreg	noreg
ENSG00000087586	chr20	54944445	54967393	-	protein_coding	KNOWN	AURKA	0	150.878	164.058	239.743	215.473	234.275	274.924	1.07525	1.67219	2.4791	1.93966	2.19763	3.21538	0.548621	0.0131801	0.154217	noreg	1011.99	1488.43	1265.71	1221.76	502.64	264.09	420.12	620.9	28.9327	54.6462	45.5534	44.8294	13.4709	9.50173	17.6162	24.0748	-0.016346	0.950748	0.98829	0.475084	0.299102	0.580163	noreg	noreg
ENSG00000198157	chrX	80369200	80457441	-	protein_coding	KNOWN	HMGN5	1	29.7184	29.1419	53.5897	50.1592	87.3205	79.1449	0.529797	0.662183	1.03271	1.05427	2.11628	1.83655	0.806004	0.013206	0.154369	noreg	68.68	67.5	65.47	96.91	21.31	8.34	26.6	26.6	1.8651	2.783	3.05124	4.6366	0.691497	0.444061	2.45607	0.860596	0.241182	0.515444	0.891135	0.878796	0.242601	0.513267	noreg	noreg
ENSG00000116871	chr1	36621180	36646450	+	protein_coding	KNOWN	MAP7D1	1	798.968	567.727	449.872	522.787	468.549	446.405	4.60713	3.99943	3.76568	3.81158	4.91408	5.43679	-0.486902	0.0132256	0.154448	noreg	1310.33	1083.43	1243.05	1233.73	1255.15	1315.79	956.74	1316.48	33.0853	42.2422	48.0866	46.0084	31.7978	46.2103	42.1945	51.5515	0.0392466	0.817872	0.956832	-0.14388	0.570323	0.802224	noreg	noreg
ENSG00000150593	chr10	112631565	112659764	+	protein_coding	KNOWN	PDCD4	1	576.08	855.907	1073.91	1150.13	819.961	1297.56	5.71427	11.8923	15.9458	14.8783	9.99298	23.6851	0.539624	0.0132586	0.154661	noreg	1233.06	1361.43	1233.82	644.63	1444.97	947.93	1427.31	783.54	50.7843	58.7081	48.1812	25.6014	69.98	47.2794	83.1659	44.093	-0.470741	0.226778	0.68464	-0.0772293	0.861785	0.939524	noreg	noreg
ENSG00000155816	chr1	240177648	240638489	+	protein_coding	KNOWN	FMN2	0	286.897	237.452	153.718	185.095	178.901	165.232	1.41022	2.10099	1.75061	1.20402	1.30995	2.29079	-0.550757	0.0132695	0.154661	noreg	121.27	108.69	78.06	127.4	349.62	414.2	123.84	321.19	3.19285	3.76647	3.43671	2.21678	8.2891	20.1372	4.70402	13.8961	-0.175989	0.623545	0.893579	-0.74761	0.173676	0.415513	noreg	noreg
ENSG00000178149	chr3	49052921	49059726	-	protein_coding	KNOWN	DALRD3	1	456.064	386.399	337.051	256.448	274.74	264.511	3.37699	3.89439	3.59652	2.45417	2.58596	3.46884	-0.514815	0.0132827	0.154665	noreg	357.36	295.17	356.72	336.47	523.95	480.91	607.25	587.15	17.2713	13.7391	14.5279	13.3537	21.5766	19.7147	24.3312	24.2843	0.07764	0.699891	0.913572	0.284204	0.106953	0.300042	noreg	noreg
ENSG00000117632	chr1	26210672	26233482	-	protein_coding	KNOWN	STMN1	1	8786.37	8801.92	6888.39	7396.02	5469.25	6750.23	95.6868	117.328	99.2667	94.4552	70.2712	116.993	-0.38508	0.0133105	0.15469	noreg	13195.5	10032.3	11055.7	12155.5	10074.1	10666.2	6568.77	9670.53	538.084	587.719	659.628	705.609	370.165	663.385	399.982	532.107	-0.0118825	0.953764	0.989373	-0.319494	0.250145	0.524059	noreg	noreg
ENSG00000155052	chr2	124782864	125672864	+	protein_coding	KNOWN	CNTNAP5	0	315.472	280.625	160.769	218.299	217.236	171.481	1.72799	1.85141	1.433	1.57762	1.94687	1.16383	-0.564716	0.013306	0.15469	noreg	26.83	9.15	17.63	19.6	152.05	531.88	30.27	113.54	0.260096	0.441047	0.311585	0.238654	8.25335	15.0154	2.16135	2.59461	0.0370437	0.968175	0.993277	-2.21939	0.0129854	0.0628956	noreg	noreg
ENSG00000134318	chr2	11319887	11488456	-	protein_coding	KNOWN	ROCK2	1	761.249	1022.12	1355.96	1460.98	956.266	1580.81	1.7653	4.00846	4.86211	4.84132	3.47652	7.8746	0.529575	0.0133348	0.154823	noreg	2824.55	2998.59	2481.06	2996.68	2283.67	1765.2	2682.18	2763.89	24.4796	31.8185	25.9243	29.7724	20.2031	18.2818	33.5406	33.8266	-0.0992571	0.51968	0.892425	0.462503	0.0379602	0.141216	noreg	noreg
ENSG00000105583	chr19	12778885	12782170	-	protein_coding	KNOWN	WDR83OS	1	770.393	529.95	495.705	401.274	457.9	390.865	12.3756	13.0744	13.2812	8.8544	9.43797	12.7281	-0.518509	0.0133516	0.154869	noreg	971.21	936.99	810.79	784.02	846.45	824.69	606.33	739.56	96.6668	91.9504	80.4642	77.42	77.112	80.5191	61.754	76.6535	-0.268339	0.0284976	0.213655	-0.278151	0.172656	0.414059	noreg	noreg
ENSG00000130558	chr9	137967268	138013025	+	protein_coding	KNOWN	OLFM1	0	675.523	677.818	997.756	791.951	909.411	971.955	4.94611	6.29341	10.5842	8.11985	8.14327	12.625	0.415021	0.0134363	0.155208	noreg	132	191.06	104.08	243.92	493.92	1375.1	421.04	725.24	4.13373	7.0282	3.60983	10.036	12.2615	48.2109	14.8733	23.5815	0.0920422	0.866399	0.973276	-0.672898	0.272545	0.551611	noreg	noreg
ENSG00000166863	chr12	57403784	57422667	-	protein_coding	KNOWN	TAC3	0	93.7273	79.8703	38.782	17.6617	46.8549	6.24828	1.62548	1.92098	1.08699	0.426173	1.39469	0.248176	-0.871146	0.0134389	0.155208	noreg	3.22	4.58	0.84	0	10.65	59.3	6.42	19.44	0.384426	0.455554	0.136763	0	1.05733	5.92674	0.624099	2.10628	-3.20953	0.136543	0.543466	-1.40536	0.226914	0.491577	noreg	noreg
ENSG00000169727	chr17	80008567	80015346	+	protein_coding	KNOWN	GPS1	0	872.121	708.039	656.474	543.981	485.587	513.053	6.52584	8.12744	7.76854	5.81029	4.5682	6.46962	-0.475753	0.0134169	0.155208	noreg	923.99	975.89	996.29	1122.67	899.71	1041.51	905.37	1003.47	28.2969	39.2075	42.4358	44.1388	22.1719	40.6476	40.8223	45.1773	0.146919	0.27772	0.741323	0.010049	0.95998	0.98797	noreg	noreg
ENSG00000183496	chr15	82334119	82338482	-	protein_coding	KNOWN	MEX3B	1	1136.16	847.273	757.307	738.259	653.839	692.865	3.45395	3.46547	3.50665	3.04295	2.70686	3.71614	-0.443602	0.0134453	0.155208	noreg	990.52	1004.49	1404.2	1228.29	1345.21	1486.29	1106.26	1012.67	17.9848	17.0305	24.7079	21.0448	18.9835	25.4576	22.5062	17.5875	0.39135	0.0102639	0.107165	-0.383249	0.0294492	0.11639	noreg	noreg
ENSG00000202515	chr5	140105743	140105831	+	misc_RNA	KNOWN	VTRNA1-3	0	164.594	100.378	60.641	72.7662	80.9312	34.7127	102.253	73.8948	52.2518	82.8211	90.9759	20.6499	-0.790493	0.0134203	0.155208	noreg	NA	NA	NA	NA	NA	NA	NA	NA	NA	NA	NA	NA	NA	NA	NA	NA	NA	NA	NA	NA	NA	NA	NA	NA
ENSG00000197321	chr10	29746267	30025710	-	protein_coding	KNOWN	SVIL	1	427.488	441.445	561.987	568.001	609.114	605.389	2.76803	3.75543	5.40552	2.94061	11.9351	8.10911	0.406848	0.0135404	0.156155	noreg	1113.94	1887.7	757.92	738.28	894.87	1186.07	1031.96	1915.9	17.231	34.145	43.5465	27.0523	27.0795	44.1397	39.1634	138.212	-1.01317	0.00181523	0.0291893	0.535036	0.195333	0.449539	down	noreg
ENSG00000101158	chr20	57556263	57570188	+	protein_coding	KNOWN	NELFCD	0	867.549	640.042	544.359	512.19	485.587	576.23	6.99429	6.24678	5.88771	5.19233	4.47282	8.03497	-0.465443	0.0136288	0.156871	noreg	1257.74	1145.21	1560.32	1713.94	1168.95	872.87	912.71	971.76	32.3712	40.1702	58.9619	62.3082	28.6976	31.1788	35.7981	36.8641	0.435799	0.00115649	0.0206004	-0.0809776	0.74435	0.879599	up	noreg
ENSG00000132522	chr17	7214643	7218883	-	protein_coding	KNOWN	GPS2	1	326.903	343.226	231.282	250.796	223.626	215.913	4.29088	6.39256	4.58694	5.82248	4.6966	4.53666	-0.49023	0.0136178	0.156871	noreg	566.63	471.35	459.11	564.06	476.49	444.77	328.39	447.01	26.6111	31.4712	31.547	37.1458	18.304	28.907	19.2279	29.2597	-0.0322792	0.87408	0.974011	-0.214889	0.418853	0.699646	noreg	noreg
ENSG00000166794	chr15	64448011	64455404	-	protein_coding	KNOWN	PPIB	1	1501.92	1297.35	1140.9	1010.96	1007.38	1077.48	19.2181	22.0151	21.6338	16.832	16.8745	25.156	-0.378948	0.0136415	0.156871	noreg	2197.83	2868.16	2368.59	3183.97	1861.41	2147.89	5311.15	4989.72	137.015	210.04	173.15	237.895	88.6219	158.964	430.089	365.705	0.120787	0.632949	0.893579	1.39621	2.74e-15	1.54e-13	noreg	up
[truncated: 11,850 more rows]

## Sheet: TopHat
#differential expression analysis by TopHat and DESeq2
[truncated: 13,357 more rows]
