# Supplementary material for: CRISPR/Cas9-mediated heterozygous knockout of the autism gene CHD8 and characterization of its transcriptional networks in cerebral organoids derived from iPS cells
Source: Mol Autism. 2017 Mar 20;8:11. doi: 10.1186/s13229-017-0124-1 (PMC5357816; doi:10.1186/s13229-017-0124-1)
Supplement: Additional file 6: Table S4. — Lists of overlapping DEGs between CHD8 KO and idiopathic ASD organoids (sheet 1). Gene ontologies for overlapping genes between CHD8 KO and idiopathic ASD organoids days 11 and 31 (sheets 2 and 3, respectively). (XLSX 58 kb) [file 13229_2017_124_MOESM6_ESM.xlsx]

## Sheet: overlapping genes
CHD8 KO	No.CHD8.DEG	FOXG1_paper_organoid	No.FOXG1_paper_organoid.DEG	No.overlap	OR	P	Overlapped genes
NPCs	908	TD11	411	106	5.06	1.70345e-33	NRXN3,SLC18A1,EPHA3,CELF2,CDH3,SYT1,FRY,NTN4,LMAN1,TPD52,GPC4,RBFOX1,NKAIN1,IGSF9,GNAO1,NRCAM,LAMB1,PRODH,CHRDL1,TOX3,STMN2,NOVA2,CADM4,ITGB8,CHCHD2,LHX2,ELAVL2,NRXN2,SLC1A2,FRMD4B,CSPG5,ARID3A,RGS4,CNR1,TJP2,BCL11A,TRIM24,DOK4,SOX9,PODXL,ZNF428,SYT11,CHL1,CRB1,SOX3,ETS1,NHSL1,TMBIM1,DGKB,TFAP2A,SLC44A5,RTN1,NTRK3,COL6A1,COL6A2,DLX1,ADAMTS19,CPLX2,CREB5,ST18,SEC24D,SPOCK1,SH3RF1,SORBS2,JAM2,ADAMT…
NPCs	908	TD31	835	168	3.85	4.14989e-38	PAX6,ADAM22,CLDN11,SYT13,NRXN3,PREX2,HDAC9,CELF2,ADAMTS6,CDH3,CTNNA2,TNFRSF1A,SYT1,NAV3,ABCC9,TFRC,FRY,LMAN1,ADD2,IL4R,OSBPL6,LRP2,PHLPP1,NKAIN1,WDR47,IGSF9,GNAO1,NRCAM,CYP26A1,CARD10,SLC8A3,CHRDL1,SALL1,TOX3,STMN2,NOVA2,TMEM59L,ITGB8,LFNG,TSPAN12,CHCHD2,C1GALT1,LHX2,ELAVL2,SH3GL2,TRDMT1,P2RX3,NRXN2,SLC1A2,MDK,PTPN5,PRDM13,B3GAT2,CSPG5,PLCH1,ARID3A,PARD3B,CNR1,ELL2,TJP2,NPC2,TMEM214,BCL11A,CDKN1A…
Neurons	2465	TD11	411	192	3.94	2.94354e-38	DCN,EHD2,PRKCH,CDH10,CAPG,CELF2,NNAT,ATP9A,SLC2A3,CDH3,HIPK2,SNAP91,SYT1,FRY,NTN4,LMAN1,CACNG4,TPD52,GPC4,PAK3,DCX,MAP2,SLC1A3,MOXD1,PLOD1,IGSF9,NID2,DNMT3B,DOCK9,EFNB1,LAMB1,PRODH,FAM118A,RASSF2,PAK7,CELF4,CDH20,CRISPLD2,TOX3,SFRP1,GDAP1,STMN2,ITGB8,CHCHD2,PTPRZ1,LHX2,MEGF9,PTGR1,ELAVL2,TRIM2,SLC1A2,TSPAN11,KRT18,RFX4,MAN2A1,DPYSL3,CSPG5,IGFBP5,PAPPA2,HPCAL4,RGS4,PIK3R3,TJP2,GRIA2,DUSP4,TRIM24,M…
Neurons	2465	TD31	835	312	2.74	1.59243e-37	PRKAR2B,PAX6,DPF1,PLAUR,CLDN11,EHD2,PRKCH,APBA2,TNC,CAPG,CELF2,SLC4A8,SLC2A3,CDH3,SLC12A2,SNAP91,ELOVL1,TRAM1,TNFRSF1A,SYT1,REEP1,ABCC9,FSTL3,TFRC,CRMP1,FRY,LMAN1,CACNG4,NFKB2,IL4R,PAK3,DCX,MAP2,AMPH,ADCYAP1R1,RIMS1,LRP2,PHLPP1,SEMA5B,WDR47,IGSF9,FTL,NID2,DOCK9,SEL1L3,RGS17,CYP26A1,CARD10,XBP1,TSPO,PYGL,SLC8A3,RASSF2,PAK7,CELF4,CDH20,MYL12A,SLC35A2,MAGT1,TIMP1,SMPD3,CRISPLD2,SALL1,TOX3,FZD3,GDAP1…
Organoids	560	TD11	411	86	6.7	8.06443e-36	ARX,ETV1,CDH10,EPHA3,SYNE2,MPPED2,FRY,GPC4,SLC1A3,SCGN,MOXD1,DNMT3B,DOCK9,EFNB1,CDH20,CHRDL1,SFRP1,ATP1A3,CHCHD2,PTPRZ1,RFX4,FRMD4B,APC2,PAPPA2,EFNB2,SOX9,C1orf61,PCSK2,ID1,BCL11B,PODXL,FEZF1,LHX1,CRB1,SOX5,HS6ST1,LUM,COL6A1,COL6A2,DLX1,TAGLN3,GABRB2,CPLX2,CREB5,NFIB,INA,LRRC4C,AKAP6,DPYSL4,GFRA1,WNT7A,GRIA1,KIF5A,EOMES,FABP7,SP8,UNCX,RAB8B,ISLR2,TUBA1A,DCLK2,HS6ST2,HOPX,MAP6,ID4,FUT9,BRSK2,FZD8,…
Organoids	560	TD31	835	131	5.04	1.34109e-40	ARX,ETV1,PAX6,LRRC7,APBA2,TNC,HDAC9,ADAMTS6,SYNE2,PHF21B,SLK,MPPED2,FRY,ACTL6B,SCGN,LRP2,SEMA5B,DOCK9,SEL1L3,EZR,DOK5,CDH20,CHRDL1,NALCN,NDRG4,SMPD3,SALL1,ATP1A3,CHCHD2,PTPRZ1,P2RX3,PRMT8,RFX4,MDGA1,PRDM13,APC2,OTX1,PAPPA2,IGSF21,NXPH1,GDAP1L1,C1orf61,PCSK2,BCL11B,FEZF1,SYT5,LHX1,MATN2,GPR12,TMTC1,DUSP26,CRB1,SOX5,PPP1R1A,LEF1,LUM,RHBDL3,LHX9,HCN3,DLX1,TAGLN3,LIX1,GABRB2,CPLX2,CREB5,NFIB,INA,LRRC…

## Sheet: GO overlapping genes_CHD8_day11
Category	Term	Count	%	PValue	Genes	List Total	Pop Hits	Pop Total	Fold Enrichment	Benjamini
GOTERM_BP_FAT	GO:0007399~nervous system development	53	62.3529	4.69826e-27	GABRB2, LRRC4C, SLC1A3, TUBB3, ISLR2, INA, KIF5A, EFNB1, EFNB2, EOMES, DLL1, FRY, CHRDL1, UNCX, DCC, IRX3, CPLX2, FUT9, LUM, SOX2, BRSK2, SOX5, SOX9, TAGLN3, PCSK2, ARX, CRB1, FAT4, LHX1, BCL11B, MEG3, DCLK2, ETV1, HS6ST1, POU3F2, DNMT3B, FZD8, RFX4, PTPRZ1, DPYSL4, NEUROG2, EPHA3, FEZF1, DLX1, SFRP1, ID1, GFRA1, MPPED2, ID4, MAP6, FABP7, WNT7A, NFIB	80	2224	16651	4.96011	1.12289e-23
GOTERM_BP_FAT	GO:0030182~neuron differentiation	42	49.4118	2.25657e-25	DCC, IRX3, GABRB2, LUM, SOX2, BRSK2, LRRC4C, SOX9, ARX, SLC1A3, CRB1, FAT4, LHX1, BCL11B, MEG3, DCLK2, ETV1, HS6ST1, POU3F2, DNMT3B, TUBB3, ISLR2, FZD8, PTPRZ1, KIF5A, EFNB1, EFNB2, EOMES, DPYSL4, DLL1, NEUROG2, FRY, EPHA3, FEZF1, DLX1, SFRP1, ID1, ID4, MAP6, WNT7A, NFIB, UNCX	80	1270	16651	6.88329	2.6966e-22
GOTERM_BP_FAT	GO:0048699~generation of neurons	43	50.5882	7.01518e-25	DCC, IRX3, GABRB2, LUM, SOX2, BRSK2, SOX5, LRRC4C, SOX9, ARX, SLC1A3, CRB1, LHX1, FAT4, BCL11B, MEG3, DCLK2, ETV1, HS6ST1, POU3F2, DNMT3B, TUBB3, ISLR2, FZD8, PTPRZ1, KIF5A, EFNB1, EFNB2, EOMES, DPYSL4, DLL1, NEUROG2, FRY, EPHA3, FEZF1, DLX1, SFRP1, ID1, ID4, MAP6, WNT7A, NFIB, UNCX	80	1397	16651	6.40652	4.19157e-22
GOTERM_BP_FAT	GO:0022008~neurogenesis	44	51.7647	6.98849e-25	DCC, IRX3, GABRB2, LUM, SOX2, BRSK2, SOX5, LRRC4C, SOX9, ARX, SLC1A3, CRB1, LHX1, FAT4, BCL11B, MEG3, DCLK2, ETV1, HS6ST1, POU3F2, DNMT3B, TUBB3, ISLR2, FZD8, PTPRZ1, KIF5A, EFNB1, EFNB2, EOMES, DPYSL4, DLL1, NEUROG2, FRY, EPHA3, FEZF1, DLX1, SFRP1, ID1, ID4, MAP6, FABP7, WNT7A, NFIB, UNCX	80	1489	16651	6.15047	5.5675e-22
GOTERM_BP_FAT	GO:0048468~cell development	41	48.2353	4.78905e-17	DCC, IRX3, GABRB2, LUM, SOX2, BRSK2, LRRC4C, SOX9, ARX, SLC1A3, CRB1, FAT4, LHX1, BCL11B, MEG3, DCLK2, ETV1, HS6ST1, POU3F2, DNMT3B, TUBB3, ISLR2, PTPRZ1, KIF5A, EFNB1, PODXL, EFNB2, EOMES, DPYSL4, DLL1, FRY, EPHA3, FEZF1, DLX1, SFRP1, ID1, AKAP6, ID4, MAP6, WNT7A, NFIB	80	2006	16651	4.25406	2.28917e-14
GOTERM_BP_FAT	GO:0048666~neuron development	30	35.2941	4.20512e-16	DCC, GABRB2, LUM, BRSK2, LRRC4C, ARX, SLC1A3, CRB1, FAT4, LHX1, BCL11B, MEG3, ETV1, DCLK2, POU3F2, HS6ST1, TUBB3, ISLR2, KIF5A, PTPRZ1, EFNB1, EFNB2, DPYSL4, EPHA3, FRY, FEZF1, ID1, MAP6, WNT7A, NFIB	80	1000	16651	6.24413	1.76859e-13
GOTERM_BP_FAT	GO:0000904~cell morphogenesis involved in differentiation	26	30.5882	5.49197e-15	DCC, LUM, BRSK2, LRRC4C, SOX9, ARX, SLC1A3, LHX1, BCL11B, MEG3, ETV1, POU3F2, TUBB3, ISLR2, KIF5A, PTPRZ1, EFNB1, EFNB2, EOMES, EPHA3, FEZF1, SFRP1, ID1, MAP6, WNT7A, NFIB	80	763	16651	7.0925	1.8574e-12
GOTERM_BP_FAT	GO:0000902~cell morphogenesis	30	35.2941	1.42775e-13	DCC, LUM, BRSK2, LRRC4C, SOX9, ARX, SLC1A3, LHX1, BCL11B, MEG3, ETV1, POU3F2, TUBB3, ISLR2, RAB8B, RFX4, KIF5A, PTPRZ1, EFNB1, EFNB2, EOMES, DPYSL4, EPHA3, FRY, FEZF1, SFRP1, ID1, MAP6, WNT7A, NFIB	80	1247	16651	5.00732	4.26539e-11
GOTERM_BP_FAT	GO:0032989~cellular component morphogenesis	30	35.2941	7.0138e-13	DCC, LUM, BRSK2, LRRC4C, SOX9, ARX, SLC1A3, LHX1, BCL11B, MEG3, ETV1, POU3F2, TUBB3, ISLR2, RAB8B, RFX4, KIF5A, PTPRZ1, EFNB1, EFNB2, EOMES, DPYSL4, EPHA3, FRY, FEZF1, SFRP1, ID1, MAP6, WNT7A, NFIB	80	1328	16651	4.7019	1.86241e-10
GOTERM_BP_FAT	GO:0048667~cell morphogenesis involved in neuron differentiation	20	23.5294	1.67463e-12	DCC, KIF5A, PTPRZ1, LUM, EFNB1, EFNB2, BRSK2, ARX, FEZF1, SLC1A3, LHX1, ID1, BCL11B, MEG3, ETV1, MAP6, WNT7A, TUBB3, ISLR2, NFIB	80	505	16651	8.24307	4.00244e-10
GOTERM_BP_FAT	GO:0030030~cell projection organization	29	34.1176	4.99196e-12	DCC, LUM, BRSK2, LRRC4C, ARX, FAT4, LHX1, BCL11B, MEG3, ETV1, POU3F2, TUBB3, ISLR2, RAB8B, RFX4, KIF5A, PTPRZ1, PODXL, EFNB1, EFNB2, DPYSL4, EPHA3, FRY, FEZF1, SFRP1, ID1, MAP6, WNT7A, NFIB	80	1331	16651	4.53493	9.94241e-10
GOTERM_BP_FAT	GO:0031175~neuron projection development	24	28.2353	4.68682e-12	DCC, KIF5A, PTPRZ1, LUM, EFNB1, EFNB2, BRSK2, DPYSL4, LRRC4C, FRY, EPHA3, ARX, FEZF1, LHX1, ID1, BCL11B, MEG3, ETV1, POU3F2, MAP6, WNT7A, TUBB3, ISLR2, NFIB	80	851	16651	5.86992	1.01832e-09
GOTERM_BP_FAT	GO:0048812~neuron projection morphogenesis	20	23.5294	7.68346e-12	DCC, KIF5A, PTPRZ1, LUM, EFNB1, EFNB2, BRSK2, DPYSL4, ARX, FEZF1, LHX1, ID1, BCL11B, MEG3, ETV1, MAP6, WNT7A, TUBB3, ISLR2, NFIB	80	551	16651	7.5549	1.41257e-09
GOTERM_BP_FAT	GO:0030900~forebrain development	17	20	2.04588e-11	RFX4, PTPRZ1, SOX2, EOMES, ARX, FEZF1, DLX1, FAT4, LHX1, BCL11B, DCLK2, ID4, POU3F2, FABP7, WNT7A, UNCX, NFIB	80	377	16651	9.38551	3.49262e-09
GOTERM_BP_FAT	GO:0061564~axon development	18	21.1765	3.08317e-11	DCC, KIF5A, PTPRZ1, LUM, EFNB1, EFNB2, BRSK2, EPHA3, FEZF1, ARX, LHX1, BCL11B, MEG3, ETV1, WNT7A, TUBB3, ISLR2, NFIB	80	453	16651	8.27036	4.91253e-09
GOTERM_BP_FAT	GO:0007417~central nervous system development	24	28.2353	3.66962e-11	DCC, INA, RFX4, PTPRZ1, SOX2, EOMES, DLL1, SOX9, TAGLN3, ARX, FEZF1, DLX1, SFRP1, FAT4, LHX1, ID1, BCL11B, DCLK2, POU3F2, ID4, FABP7, WNT7A, UNCX, NFIB	80	942	16651	5.30287	5.4815e-09
GOTERM_BP_FAT	GO:0048858~cell projection morphogenesis	22	25.8824	9.04978e-11	DCC, RAB8B, RFX4, KIF5A, PTPRZ1, LUM, EFNB1, EFNB2, BRSK2, DPYSL4, ARX, FEZF1, LHX1, ID1, BCL11B, MEG3, ETV1, MAP6, WNT7A, TUBB3, ISLR2, NFIB	80	803	16651	5.7024	1.20161e-08
GOTERM_BP_FAT	GO:0007409~axonogenesis	17	20	9.83666e-11	DCC, KIF5A, PTPRZ1, LUM, EFNB1, EFNB2, BRSK2, FEZF1, ARX, LHX1, BCL11B, MEG3, ETV1, WNT7A, TUBB3, ISLR2, NFIB	80	419	16651	8.44472	1.23735e-08
GOTERM_BP_FAT	GO:0007420~brain development	21	24.7059	8.94435e-11	INA, RFX4, PTPRZ1, SOX2, EOMES, DLL1, ARX, FEZF1, DLX1, SFRP1, FAT4, LHX1, ID1, BCL11B, DCLK2, POU3F2, ID4, FABP7, WNT7A, UNCX, NFIB	80	717	16651	6.09608	1.25747e-08
GOTERM_BP_FAT	GO:0021537~telencephalon development	14	16.4706	1.11087e-10	RFX4, PTPRZ1, EOMES, FEZF1, ARX, DLX1, LHX1, FAT4, BCL11B, DCLK2, POU3F2, ID4, UNCX, NFIB	80	243	16651	11.9915	1.32749e-08
GOTERM_BP_FAT	GO:0032990~cell part morphogenesis	22	25.8824	1.42453e-10	DCC, RAB8B, RFX4, KIF5A, PTPRZ1, LUM, EFNB1, EFNB2, BRSK2, DPYSL4, ARX, FEZF1, LHX1, ID1, BCL11B, MEG3, ETV1, MAP6, WNT7A, TUBB3, ISLR2, NFIB	80	823	16651	5.56382	1.62125e-08
GOTERM_BP_FAT	GO:0060322~head development	21	24.7059	2.22915e-10	INA, RFX4, PTPRZ1, SOX2, EOMES, DLL1, ARX, FEZF1, DLX1, SFRP1, FAT4, LHX1, ID1, BCL11B, DCLK2, POU3F2, ID4, FABP7, WNT7A, UNCX, NFIB	80	755	16651	5.78925	2.42167e-08
GOTERM_BP_FAT	GO:0051960~regulation of nervous system development	21	24.7059	6.01349e-10	DCC, IRX3, RFX4, PTPRZ1, SOX2, EOMES, DLL1, LRRC4C, SOX9, EPHA3, FEZF1, DLX1, SFRP1, LHX1, ID1, BCL11B, ID4, POU3F2, DNMT3B, WNT7A, ISLR2	80	799	16651	5.47045	6.2488e-08
GOTERM_BP_FAT	GO:0097485~neuron projection guidance	13	15.2941	6.71045e-10	DCC, KIF5A, EFNB1, EFNB2, DPYSL4, FEZF1, ARX, LHX1, BCL11B, MEG3, ETV1, TUBB3, NFIB	80	226	16651	11.9725	6.68249e-08
GOTERM_BP_FAT	GO:0045595~regulation of cell differentiation	28	32.9412	1.4854e-09	DCC, IRX3, APC2, PTPRZ1, EFNB2, SOX2, EOMES, SOX5, DLL1, LRRC4C, SOX9, EPHA3, FEZF1, DLX1, SFRP1, LHX1, FAT4, ID1, BCL11B, MEG3, HOPX, AKAP6, POU3F2, ID4, DNMT3B, WNT7A, ISLR2, UNCX	80	1579	16651	3.69085	1.42004e-07
GOTERM_BP_FAT	GO:0045664~regulation of neuron differentiation	18	21.1765	1.99704e-09	DCC, IRX3, PTPRZ1, SOX2, EOMES, DLL1, LRRC4C, SOX9, EPHA3, FEZF1, SFRP1, ID1, BCL11B, ID4, POU3F2, DNMT3B, WNT7A, ISLR2	80	594	16651	6.3072	1.83574e-07
GOTERM_BP_FAT	GO:2000026~regulation of multicellular organismal development	29	34.1176	3.09746e-09	DCC, IRX3, RFX4, PTPRZ1, EFNB2, SOX2, EOMES, SOX5, DLL1, LRRC4C, SOX9, EPHA3, GPC4, FEZF1, DLX1, SFRP1, LHX1, FAT4, ID1, BCL11B, MEG3, HOPX, AKAP6, POU3F2, ID4, DNMT3B, WNT7A, NFIB, ISLR2	80	1754	16651	3.44127	2.74182e-07
GOTERM_BP_FAT	GO:0060284~regulation of cell development	21	24.7059	3.31443e-09	DCC, IRX3, PTPRZ1, SOX2, EOMES, DLL1, LRRC4C, SOX9, EPHA3, FEZF1, DLX1, SFRP1, ID1, BCL11B, MEG3, AKAP6, ID4, POU3F2, DNMT3B, WNT7A, ISLR2	80	882	16651	4.95565	2.8291e-07
GOTERM_BP_FAT	GO:0050767~regulation of neurogenesis	19	22.3529	4.29132e-09	DCC, IRX3, PTPRZ1, SOX2, EOMES, DLL1, LRRC4C, SOX9, EPHA3, FEZF1, DLX1, SFRP1, ID1, BCL11B, ID4, POU3F2, DNMT3B, WNT7A, ISLR2	80	711	16651	5.56204	3.53664e-07
GOTERM_BP_FAT	GO:0007411~axon guidance	12	14.1176	8.66811e-09	FEZF1, DCC, ARX, KIF5A, LHX1, EFNB1, BCL11B, EFNB2, MEG3, ETV1, TUBB3, NFIB	80	225	16651	11.1007	6.90559e-07
GOTERM_BP_FAT	GO:0021953~central nervous system neuron differentiation	11	12.9412	1.1526e-08	DCC, ARX, DLX1, LHX1, BCL11B, EOMES, DCLK2, ID4, WNT7A, NFIB, UNCX	80	178	16651	12.8624	8.88617e-07
GOTERM_BP_FAT	GO:0045165~cell fate commitment	12	14.1176	2.0071e-08	ARX, DLX1, APC2, SFRP1, BCL11B, SOX2, EOMES, SOX5, DLL1, GAS1, SOX9, WNT7A	80	244	16651	10.2363	1.49905e-06
GOTERM_BP_FAT	GO:0040011~locomotion	24	28.2353	4.37072e-07	DCC, APC2, KIF5A, PTPRZ1, PODXL, EFNB1, EFNB2, DPYSL4, SOX9, EPHA3, ARX, FEZF1, SYNE2, SFRP1, LHX1, ID1, BCL11B, MEG3, SRGAP3, ETV1, POU3F2, WNT7A, TUBB3, NFIB	80	1543	16651	3.23739	3.16541e-05
GOTERM_BP_FAT	GO:0006366~transcription from RNA polymerase II promoter	26	30.5882	6.14592e-07	LUM, SOX2, SOX5, CHCHD2, SOX9, TAGLN3, ARX, LHX1, BCL11B, ETV1, POU3F2, DNMT3B, FZD8, RFX4, EOMES, CREB5, DLL1, FEZF1, DLX1, CHRDL1, SFRP1, ID1, HOPX, ID4, WNT7A, NFIB	80	1831	16651	2.95553	4.32013e-05
GOTERM_BP_FAT	GO:0051961~negative regulation of nervous system development	11	12.9412	7.2374e-07	DCC, IRX3, DLX1, RFX4, PTPRZ1, ID1, SOX2, DLL1, ID4, SOX9, WNT7A	80	277	16651	8.26539	4.94199e-05
GOTERM_BP_FAT	GO:0007389~pattern specification process	13	15.2941	9.3531e-07	FEZF1, IRX3, DLX1, APC2, SFRP1, RFX4, LHX1, EFNB1, EOMES, DLL1, SP8, WNT7A, UNCX	80	436	16651	6.20593	6.20923e-05
GOTERM_BP_FAT	GO:0010721~negative regulation of cell development	11	12.9412	2.51601e-06	DCC, IRX3, DLX1, SFRP1, PTPRZ1, ID1, SOX2, DLL1, ID4, SOX9, WNT7A	80	318	16651	7.19972	0.000162508
GOTERM_BP_FAT	GO:0045597~positive regulation of cell differentiation	17	20	2.6906e-06	IRX3, PTPRZ1, EFNB2, SOX2, EOMES, SOX5, SOX9, EPHA3, FEZF1, SFRP1, LHX1, MEG3, HOPX, AKAP6, ID4, DNMT3B, ISLR2	80	872	16651	4.05773	0.000169211
GOTERM_BP_FAT	GO:0050768~negative regulation of neurogenesis	10	11.7647	3.35966e-06	DCC, IRX3, DLX1, PTPRZ1, ID1, SOX2, DLL1, ID4, SOX9, WNT7A	80	256	16651	8.13037	0.000205866
GOTERM_BP_FAT	GO:0061351~neural precursor cell proliferation	8	9.41176	3.5128e-06	ARX, PTPRZ1, LHX1, SOX5, ID4, POU3F2, FABP7, WNT7A	80	135	16651	12.3341	0.000209868
GOTERM_BP_FAT	GO:0072073~kidney epithelium development	8	9.41176	4.91203e-06	IRX3, SFRP1, FAT4, LHX1, PODXL, EFNB2, DLL1, SOX9	80	142	16651	11.7261	0.000286295
GOTERM_BP_FAT	GO:0048646~anatomical structure formation involved in morphogenesis	19	22.3529	6.06266e-06	IRX3, FZD8, RAB8B, RFX4, PODXL, SOX2, EFNB2, EOMES, DLL1, SOX9, SFRP1, LHX1, ID1, MEG3, HOPX, COL6A1, HS6ST1, WNT7A, NFIB	80	1159	16651	3.41209	0.000336915
GOTERM_BP_FAT	GO:0006928~movement of cell or subcellular component	24	28.2353	6.02963e-06	DCC, APC2, KIF5A, PTPRZ1, PODXL, EFNB1, EFNB2, DPYSL4, SOX9, EPHA3, ARX, FEZF1, SYNE2, SFRP1, LHX1, ID1, BCL11B, MEG3, SRGAP3, ETV1, POU3F2, WNT7A, TUBB3, NFIB	80	1796	16651	2.78135	0.000343057
GOTERM_BP_FAT	GO:0007267~cell-cell signaling	22	25.8824	6.6045e-06	FZD8, CPLX2, RAB8B, APC2, GABRB2, KIF5A, EFNB1, SOX2, EFNB2, BRSK2, DLL1, SOX9, GPC4, KCNQ3, SLC1A3, CRB1, SFRP1, SHISA2, LHX1, GRIA1, MEG3, WNT7A	80	1540	16651	2.97339	0.000358681
GOTERM_BP_FAT	GO:0070848~response to growth factor	14	16.4706	1.10187e-05	CHRDL1, SFRP1, SHISA2, FAT4, ID1, LHX1, LUM, SOX2, SOX5, MEG3, DLL1, GAS1, SOX9, WNT7A	80	652	16651	4.46921	0.000585049
GOTERM_BP_FAT	GO:0042330~taxis	13	15.2941	1.24282e-05	DCC, KIF5A, EFNB1, EFNB2, DPYSL4, FEZF1, ARX, LHX1, BCL11B, MEG3, ETV1, TUBB3, NFIB	80	561	16651	4.82315	0.00063179
GOTERM_BP_FAT	GO:0006935~chemotaxis	13	15.2941	1.22084e-05	DCC, KIF5A, EFNB1, EFNB2, DPYSL4, FEZF1, ARX, LHX1, BCL11B, MEG3, ETV1, TUBB3, NFIB	80	560	16651	4.83176	0.000634111
GOTERM_BP_FAT	GO:0021543~pallium development	8	9.41176	1.42247e-05	ARX, DLX1, PTPRZ1, FAT4, EOMES, DCLK2, ID4, POU3F2	80	167	16651	9.97066	0.000693582
GOTERM_BP_FAT	GO:0009887~organ morphogenesis	17	20	1.41447e-05	IRX3, EFNB2, DLL1, SOX9, GPC4, DLX1, CRB1, SFRP1, FAT4, LHX1, ID1, BCL11B, PAPPA2, ID4, WNT7A, UNCX, NFIB	80	994	16651	3.5597	0.000704045
GOTERM_BP_FAT	GO:0035295~tube development	13	15.2941	2.01676e-05	IRX3, SFRP1, FAT4, ID1, LHX1, PODXL, EFNB2, HOPX, HS6ST1, DLL1, SOX9, WNT7A, NFIB	80	589	16651	4.59387	0.000963559
GOTERM_BP_FAT	GO:0048589~developmental growth	13	15.2941	2.22896e-05	DCC, ARX, SFRP1, LHX1, SOX2, HOPX, AKAP6, DLL1, POU3F2, GAS1, SOX9, WNT7A, ISLR2	80	595	16651	4.54754	0.00104402
GOTERM_BP_FAT	GO:0003002~regionalization	10	11.7647	2.45289e-05	FEZF1, IRX3, DLX1, SFRP1, RFX4, LHX1, EOMES, DLL1, SP8, WNT7A	80	328	16651	6.34566	0.00112676
GOTERM_BP_FAT	GO:0010628~positive regulation of gene expression	22	25.8824	2.88913e-05	FZD8, RFX4, LUM, SOX2, EOMES, CHCHD2, DLL1, CREB5, SOX9, ARX, FEZF1, SFRP1, LHX1, ID1, BCL11B, MEG3, ETV1, ID4, POU3F2, DNMT3B, WNT7A, NFIB	80	1696	16651	2.6999	0.001302
GOTERM_BP_FAT	GO:0010001~glial cell differentiation	8	9.41176	3.05399e-05	DLX1, PTPRZ1, SOX2, DLL1, ID4, POU3F2, SOX9, NFIB	80	188	16651	8.85691	0.00135078
GOTERM_BP_FAT	GO:0006357~regulation of transcription from RNA polymerase II promoter	23	27.0588	3.18555e-05	FZD8, RFX4, LUM, SOX2, EOMES, CHCHD2, DLL1, SOX9, TAGLN3, ARX, FEZF1, DLX1, CHRDL1, SFRP1, ID1, BCL11B, HOPX, ETV1, ID4, POU3F2, DNMT3B, WNT7A, NFIB	80	1846	16651	2.59326	0.00138333
GOTERM_BP_FAT	GO:0008283~cell proliferation	23	27.0588	4.8434e-05	APC2, PTPRZ1, EFNB1, SOX2, EFNB2, SOX5, DLL1, SOX9, ARX, FEZF1, GPC4, SFRP1, FAT4, LHX1, ID1, BCL11B, MEG3, POU3F2, ID4, FABP7, WNT7A, UNCX, NFIB	80	1897	16651	2.52354	0.00199387
GOTERM_BP_FAT	GO:1903508~positive regulation of nucleic acid-templated transcription	19	22.3529	5.00118e-05	FZD8, RFX4, LUM, SOX2, EOMES, CHCHD2, DLL1, CREB5, SOX9, FEZF1, SFRP1, LHX1, BCL11B, MEG3, ETV1, ID4, POU3F2, WNT7A, NFIB	80	1355	16651	2.91853	0.0020239
GOTERM_BP_FAT	GO:0045893~positive regulation of transcription, DNA-templated	19	22.3529	5.00118e-05	FZD8, RFX4, LUM, SOX2, EOMES, CHCHD2, DLL1, CREB5, SOX9, FEZF1, SFRP1, LHX1, BCL11B, MEG3, ETV1, ID4, POU3F2, WNT7A, NFIB	80	1355	16651	2.91853	0.0020239
GOTERM_BP_FAT	GO:0051093~negative regulation of developmental process	14	16.4706	4.83987e-05	DCC, IRX3, RFX4, PTPRZ1, SOX2, DLL1, SOX9, DLX1, SFRP1, ID1, MEG3, ID4, WNT7A, NFIB	80	751	16651	3.88006	0.00202734
GOTERM_BP_FAT	GO:0045665~negative regulation of neuron differentiation	8	9.41176	4.82676e-05	DCC, IRX3, PTPRZ1, ID1, SOX2, DLL1, ID4, SOX9	80	202	16651	8.24307	0.00205792
GOTERM_BP_FAT	GO:0051094~positive regulation of developmental process	17	20	5.67576e-05	IRX3, PTPRZ1, EFNB2, SOX5, DLL1, SOX9, EPHA3, FEZF1, ARX, LHX1, MEG3, HOPX, AKAP6, POU3F2, DNMT3B, WNT7A, ISLR2	80	1114	16651	3.17625	0.00225836
GOTERM_BP_FAT	GO:1902680~positive regulation of RNA biosynthetic process	19	22.3529	6.05639e-05	FZD8, RFX4, LUM, SOX2, EOMES, CHCHD2, DLL1, CREB5, SOX9, FEZF1, SFRP1, LHX1, BCL11B, MEG3, ETV1, ID4, POU3F2, WNT7A, NFIB	80	1375	16651	2.87608	0.00237017
GOTERM_BP_FAT	GO:0051254~positive regulation of RNA metabolic process	19	22.3529	9.3537e-05	FZD8, RFX4, LUM, SOX2, EOMES, CHCHD2, DLL1, CREB5, SOX9, FEZF1, SFRP1, LHX1, BCL11B, MEG3, ETV1, ID4, POU3F2, WNT7A, NFIB	80	1422	16651	2.78102	0.00359938
GOTERM_BP_FAT	GO:0001501~skeletal system development	11	12.9412	0.000110955	DLX1, SFRP1, FAT4, LHX1, LUM, SOX5, PAPPA2, SOX9, WNT7A, NFIB, UNCX	80	494	16651	4.63464	0.00420065
GOTERM_BP_FAT	GO:0022603~regulation of anatomical structure morphogenesis	16	18.8235	0.000129113	DCC, PTPRZ1, EFNB2, DLL1, LRRC4C, SOX9, EPHA3, GPC4, SFRP1, LHX1, ID1, MEG3, POU3F2, WNT7A, ISLR2, NFIB	80	1068	16651	3.11816	0.00473645
GOTERM_BP_FAT	GO:0016477~cell migration	17	20	0.000127317	DCC, APC2, PTPRZ1, PODXL, EFNB1, EFNB2, SOX9, EPHA3, ARX, FEZF1, SYNE2, SFRP1, LHX1, ID1, SRGAP3, POU3F2, WNT7A	80	1193	16651	2.96592	0.0047435
GOTERM_BP_FAT	GO:0051240~positive regulation of multicellular organismal process	19	22.3529	0.000144024	IRX3, RAB8B, PTPRZ1, LUM, EFNB2, SOX5, DLL1, SOX9, EPHA3, ARX, FEZF1, LHX1, MEG3, AKAP6, ID4, POU3F2, DNMT3B, WNT7A, ISLR2	80	1471	16651	2.68838	0.0052022
GOTERM_BP_FAT	GO:0009790~embryo development	15	17.6471	0.00014807	IRX3, DLX1, SFRP1, LHX1, EFNB1, SOX2, HOPX, EOMES, MEG3, COL6A1, HS6ST1, DLL1, SP8, SOX9, WNT7A	80	958	16651	3.25894	0.00526837
GOTERM_BP_FAT	GO:0048729~tissue morphogenesis	12	14.1176	0.000155847	GPC4, IRX3, SFRP1, FAT4, LHX1, PODXL, EFNB2, EOMES, DLL1, ID4, SOX9, WNT7A	80	619	16651	4.03498	0.005463
GOTERM_BP_FAT	GO:0001655~urogenital system development	9	10.5882	0.000161104	IRX3, SFRP1, FAT4, LHX1, PODXL, EFNB2, DLL1, ID4, SOX9	80	328	16651	5.71109	0.00548589
GOTERM_BP_FAT	GO:0002009~morphogenesis of an epithelium	11	12.9412	0.000160885	GPC4, IRX3, SFRP1, FAT4, LHX1, PODXL, EFNB2, DLL1, ID4, SOX9, WNT7A	80	517	16651	4.42846	0.00555762
GOTERM_BP_FAT	GO:0071363~cellular response to growth factor stimulus	12	14.1176	0.000167177	CHRDL1, SFRP1, SHISA2, FAT4, ID1, LHX1, SOX5, MEG3, DLL1, GAS1, SOX9, WNT7A	80	624	16651	4.00264	0.00561218
GOTERM_BP_FAT	GO:0021895~cerebral cortex neuron differentiation	4	4.70588	0.00017	ARX, DLX1, EOMES, ID4	80	23	16651	36.1978	0.00562765
GOTERM_BP_FAT	GO:0072009~nephron epithelium development	6	7.05882	0.000175455	IRX3, FAT4, LHX1, PODXL, DLL1, SOX9	80	110	16651	11.353	0.00565119
GOTERM_BP_FAT	GO:0042063~gliogenesis	8	9.41176	0.00017392	DLX1, PTPRZ1, SOX2, DLL1, ID4, POU3F2, SOX9, NFIB	80	248	16651	6.71411	0.00567842
GOTERM_BP_FAT	GO:0021879~forebrain neuron differentiation	5	5.88235	0.000212448	ARX, DLX1, BCL11B, DCLK2, UNCX	80	62	16651	16.7853	0.00674785
GOTERM_BP_FAT	GO:0000122~negative regulation of transcription from RNA polymerase II promoter	13	15.2941	0.000230285	FZD8, SOX2, EOMES, SOX9, TAGLN3, FEZF1, ARX, DLX1, ID1, HOPX, ID4, DNMT3B, NFIB	80	760	16651	3.56025	0.00721654
GOTERM_BP_FAT	GO:0045596~negative regulation of cell differentiation	12	14.1176	0.000234956	DCC, IRX3, DLX1, SFRP1, PTPRZ1, ID1, SOX2, HOPX, DLL1, ID4, SOX9, WNT7A	80	649	16651	3.84846	0.00726712
GOTERM_BP_FAT	GO:0035239~tube morphogenesis	9	10.5882	0.000240944	IRX3, SFRP1, FAT4, LHX1, PODXL, EFNB2, DLL1, SOX9, NFIB	80	348	16651	5.38287	0.00735647
GOTERM_BP_FAT	GO:0045892~negative regulation of transcription, DNA-templated	16	18.8235	0.000258637	FZD8, SOX2, EOMES, SOX9, TAGLN3, ARX, FEZF1, DLX1, SFRP1, LHX1, ID1, MEG3, HOPX, ID4, DNMT3B, NFIB	80	1138	16651	2.92636	0.00779507
GOTERM_BP_FAT	GO:0050673~epithelial cell proliferation	9	10.5882	0.000265298	SFRP1, ID1, BCL11B, EFNB2, SOX2, FABP7, SOX9, WNT7A, NFIB	80	353	16651	5.30662	0.00789549
GOTERM_BP_FAT	GO:0010769~regulation of cell morphogenesis involved in differentiation	9	10.5882	0.000265298	DCC, SFRP1, PTPRZ1, ID1, POU3F2, LRRC4C, WNT7A, EPHA3, ISLR2	80	353	16651	5.30662	0.00789549
GOTERM_BP_FAT	GO:0021846~cell proliferation in forebrain	4	4.70588	0.000309142	ARX, POU3F2, FABP7, WNT7A	80	28	16651	29.7339	0.00908151
GOTERM_BP_FAT	GO:0021872~forebrain generation of neurons	5	5.88235	0.000321068	ARX, DLX1, BCL11B, DCLK2, UNCX	80	69	16651	15.0824	0.00920409
GOTERM_BP_FAT	GO:0001822~kidney development	8	9.41176	0.00031939	IRX3, SFRP1, FAT4, LHX1, PODXL, EFNB2, DLL1, SOX9	80	274	16651	6.07701	0.00926733
GOTERM_BP_FAT	GO:1903507~negative regulation of nucleic acid-templated transcription	16	18.8235	0.000395389	FZD8, SOX2, EOMES, SOX9, TAGLN3, ARX, FEZF1, DLX1, SFRP1, LHX1, ID1, MEG3, HOPX, ID4, DNMT3B, NFIB	80	1184	16651	2.81267	0.0111889
GOTERM_BP_FAT	GO:0010557~positive regulation of macromolecule biosynthetic process	19	22.3529	0.000423699	FZD8, RFX4, LUM, SOX2, EOMES, CHCHD2, DLL1, CREB5, SOX9, FEZF1, SFRP1, LHX1, BCL11B, MEG3, ETV1, ID4, POU3F2, WNT7A, NFIB	80	1605	16651	2.46393	0.0118452
GOTERM_BP_FAT	GO:0072001~renal system development	8	9.41176	0.000449234	IRX3, SFRP1, FAT4, LHX1, PODXL, EFNB2, DLL1, SOX9	80	290	16651	5.74172	0.0122679
GOTERM_BP_FAT	GO:0060429~epithelium development	15	17.6471	0.000447515	IRX3, PODXL, EFNB2, DLL1, SOX9, GPC4, ARX, SFRP1, FAT4, LHX1, ID1, BCL11B, ID4, WNT7A, NFIB	80	1067	16651	2.92602	0.0123625
GOTERM_BP_FAT	GO:1902679~negative regulation of RNA biosynthetic process	16	18.8235	0.000459791	FZD8, SOX2, EOMES, SOX9, TAGLN3, ARX, FEZF1, DLX1, SFRP1, LHX1, ID1, MEG3, HOPX, ID4, DNMT3B, NFIB	80	1201	16651	2.77286	0.0124127
GOTERM_BP_FAT	GO:0048870~cell motility	17	20	0.000479679	DCC, APC2, PTPRZ1, PODXL, EFNB1, EFNB2, SOX9, EPHA3, ARX, FEZF1, SYNE2, SFRP1, LHX1, ID1, SRGAP3, POU3F2, WNT7A	80	1341	16651	2.63858	0.0126604
GOTERM_BP_FAT	GO:0051674~localization of cell	17	20	0.000479679	DCC, APC2, PTPRZ1, PODXL, EFNB1, EFNB2, SOX9, EPHA3, ARX, FEZF1, SYNE2, SFRP1, LHX1, ID1, SRGAP3, POU3F2, WNT7A	80	1341	16651	2.63858	0.0126604
GOTERM_BP_FAT	GO:0040007~growth	14	16.4706	0.000479564	DCC, ARX, SFRP1, LHX1, SOX2, HOPX, AKAP6, POU3F2, DLL1, PAPPA2, GAS1, SOX9, WNT7A, ISLR2	80	947	16651	3.07701	0.0127987
GOTERM_BP_FAT	GO:0021696~cerebellar cortex morphogenesis	4	4.70588	0.000506148	RFX4, LHX1, DLL1, WNT7A	80	33	16651	25.2288	0.0130661
GOTERM_BP_FAT	GO:0009954~proximal/distal pattern formation	4	4.70588	0.000506148	IRX3, DLX1, DLL1, SP8	80	33	16651	25.2288	0.0130661
GOTERM_BP_FAT	GO:0072006~nephron development	6	7.05882	0.000501193	IRX3, FAT4, LHX1, PODXL, DLL1, SOX9	80	138	16651	9.04946	0.0130802
GOTERM_BP_FAT	GO:0010629~negative regulation of gene expression	18	21.1765	0.000531926	FZD8, SOX2, EOMES, GAS1, SOX9, TAGLN3, ARX, FEZF1, DLX1, SFRP1, LHX1, ID1, MEG3, HOPX, ID4, POU3F2, DNMT3B, NFIB	80	1493	16651	2.50936	0.0135805
GOTERM_BP_FAT	GO:0031344~regulation of cell projection organization	11	12.9412	0.00053985	DCC, RAB8B, SFRP1, PTPRZ1, ID1, PODXL, POU3F2, LRRC4C, WNT7A, EPHA3, ISLR2	80	602	16651	3.80318	0.0136359
GOTERM_BP_FAT	GO:0019827~stem cell population maintenance	6	7.05882	0.000570905	SFRP1, SOX2, EOMES, DLL1, SOX9, WNT7A	80	142	16651	8.79454	0.0142642
GOTERM_BP_FAT	GO:0001708~cell fate specification	5	5.88235	0.00059189	APC2, SOX2, EOMES, DLL1, SOX9	80	81	16651	12.848	0.0146318
GOTERM_BP_FAT	GO:0050678~regulation of epithelial cell proliferation	8	9.41176	0.000606398	SFRP1, ID1, BCL11B, EFNB2, SOX2, SOX9, WNT7A, NFIB	80	305	16651	5.45934	0.0148346
GOTERM_BP_FAT	GO:0048638~regulation of developmental growth	8	9.41176	0.000630299	DCC, ARX, SFRP1, HOPX, AKAP6, DLL1, POU3F2, ISLR2	80	307	16651	5.42378	0.0151058
GOTERM_BP_FAT	GO:0098727~maintenance of cell number	6	7.05882	0.00062779	SFRP1, SOX2, EOMES, DLL1, SOX9, WNT7A	80	145	16651	8.61259	0.0151985
GOTERM_BP_FAT	GO:0060562~epithelial tube morphogenesis	8	9.41176	0.000642527	IRX3, SFRP1, FAT4, LHX1, PODXL, EFNB2, DLL1, SOX9	80	308	16651	5.40617	0.0152439
GOTERM_BP_FAT	GO:0021772~olfactory bulb development	4	4.70588	0.00065563	FEZF1, ARX, EOMES, UNCX	80	36	16651	23.1264	0.0153997
GOTERM_BP_FAT	GO:0006355~regulation of transcription, DNA-templated	31	36.4706	0.000683302	IRX3, LUM, SOX2, SOX5, CHCHD2, SOX9, TAGLN3, ARX, LHX1, BCL11B, MEG3, ETV1, POU3F2, DNMT3B, FZD8, RFX4, EOMES, DLL1, NEUROG2, CREB5, FEZF1, DLX1, CHRDL1, SFRP1, ID1, HOPX, ID4, SP8, WNT7A, UNCX, NFIB	80	3602	16651	1.7913	0.0154382
GOTERM_BP_FAT	GO:0006351~transcription, DNA-templated	31	36.4706	0.000693298	IRX3, LUM, SOX2, SOX5, CHCHD2, SOX9, TAGLN3, ARX, LHX1, BCL11B, MEG3, ETV1, POU3F2, DNMT3B, FZD8, RFX4, EOMES, DLL1, NEUROG2, CREB5, FEZF1, DLX1, CHRDL1, SFRP1, ID1, HOPX, ID4, SP8, WNT7A, UNCX, NFIB	80	3605	16651	1.78981	0.0155157
GOTERM_BP_FAT	GO:0051253~negative regulation of RNA metabolic process	16	18.8235	0.000681241	FZD8, SOX2, EOMES, SOX9, TAGLN3, ARX, FEZF1, DLX1, SFRP1, LHX1, ID1, MEG3, HOPX, ID4, DNMT3B, NFIB	80	1247	16651	2.67057	0.0155388
GOTERM_BP_FAT	GO:0045934~negative regulation of nucleobase-containing compound metabolic process	17	20	0.000677828	FZD8, SOX2, EOMES, SOX9, TAGLN3, ARX, FEZF1, DLX1, SFRP1, LHX1, ID1, MEG3, HOPX, AKAP6, ID4, DNMT3B, NFIB	80	1384	16651	2.5566	0.0156104
GOTERM_BP_FAT	GO:0045935~positive regulation of nucleobase-containing compound metabolic process	19	22.3529	0.000671956	FZD8, RFX4, LUM, SOX2, EOMES, CHCHD2, DLL1, CREB5, SOX9, FEZF1, SFRP1, LHX1, BCL11B, MEG3, ETV1, ID4, POU3F2, WNT7A, NFIB	80	1668	16651	2.37087	0.0156268
GOTERM_BP_FAT	GO:0021988~olfactory lobe development	4	4.70588	0.000711052	FEZF1, ARX, EOMES, UNCX	80	37	16651	22.5014	0.0157625
GOTERM_BP_FAT	GO:1903506~regulation of nucleic acid-templated transcription	31	36.4706	0.000759693	IRX3, LUM, SOX2, SOX5, CHCHD2, SOX9, TAGLN3, ARX, LHX1, BCL11B, MEG3, ETV1, POU3F2, DNMT3B, FZD8, RFX4, EOMES, DLL1, NEUROG2, CREB5, FEZF1, DLX1, CHRDL1, SFRP1, ID1, HOPX, ID4, SP8, WNT7A, UNCX, NFIB	80	3624	16651	1.78043	0.0166775
GOTERM_BP_FAT	GO:0007423~sensory organ development	10	11.7647	0.00078903	CHRDL1, CRB1, FAT4, GABRB2, LHX1, BCL11B, SOX2, DLL1, SOX9, WNT7A	80	521	16651	3.99496	0.0171587
GOTERM_BP_FAT	GO:2001141~regulation of RNA biosynthetic process	31	36.4706	0.000831694	IRX3, LUM, SOX2, SOX5, CHCHD2, SOX9, TAGLN3, ARX, LHX1, BCL11B, MEG3, ETV1, POU3F2, DNMT3B, FZD8, RFX4, EOMES, DLL1, NEUROG2, CREB5, FEZF1, DLX1, CHRDL1, SFRP1, ID1, HOPX, ID4, SP8, WNT7A, UNCX, NFIB	80	3643	16651	1.77114	0.0177556
GOTERM_BP_FAT	GO:0021587~cerebellum morphogenesis	4	4.70588	0.000830651	RFX4, LHX1, DLL1, WNT7A	80	39	16651	21.3474	0.0178933
GOTERM_BP_FAT	GO:0072080~nephron tubule development	5	5.88235	0.000917394	IRX3, FAT4, LHX1, DLL1, SOX9	80	91	16651	11.4361	0.019395
GOTERM_BP_FAT	GO:0061448~connective tissue development	7	8.23529	0.00101611	LUM, SOX5, ID4, SOX9, WNT7A, NFIB, UNCX	80	242	16651	6.02051	0.0212725
GOTERM_BP_FAT	GO:0061326~renal tubule development	5	5.88235	0.00103557	IRX3, FAT4, LHX1, DLL1, SOX9	80	94	16651	11.0711	0.0214877
GOTERM_BP_FAT	GO:0042127~regulation of cell proliferation	18	21.1765	0.00104582	PTPRZ1, EFNB1, SOX2, EFNB2, DLL1, SOX9, ARX, FEZF1, SFRP1, LHX1, ID1, BCL11B, MEG3, ID4, POU3F2, FABP7, WNT7A, NFIB	80	1585	16651	2.36371	0.0215115
GOTERM_BP_FAT	GO:0021575~hindbrain morphogenesis	4	4.70588	0.00110651	RFX4, LHX1, DLL1, WNT7A	80	43	16651	19.3616	0.0225523
GOTERM_BP_FAT	GO:0051241~negative regulation of multicellular organismal process	14	16.4706	0.00112644	DCC, IRX3, RFX4, PTPRZ1, SOX2, DLL1, SOX9, DLX1, SFRP1, ID1, MEG3, ID4, WNT7A, NFIB	80	1038	16651	2.80725	0.0225694
GOTERM_BP_FAT	GO:0031328~positive regulation of cellular biosynthetic process	19	22.3529	0.00113913	FZD8, RFX4, LUM, SOX2, EOMES, CHCHD2, DLL1, CREB5, SOX9, FEZF1, SFRP1, LHX1, BCL11B, MEG3, ETV1, ID4, POU3F2, WNT7A, NFIB	80	1745	16651	2.26625	0.0226314
GOTERM_BP_FAT	GO:0048639~positive regulation of developmental growth	6	7.05882	0.00112244	ARX, HOPX, AKAP6, DLL1, POU3F2, ISLR2	80	165	16651	7.56864	0.0226801
GOTERM_BP_FAT	GO:0010975~regulation of neuron projection development	9	10.5882	0.00116196	DCC, SFRP1, PTPRZ1, ID1, POU3F2, LRRC4C, WNT7A, EPHA3, ISLR2	80	442	16651	4.23809	0.0227029
GOTERM_BP_FAT	GO:0051147~regulation of muscle cell differentiation	6	7.05882	0.00115305	EFNB2, HOPX, MEG3, AKAP6, DLL1, SOX9	80	166	16651	7.52304	0.0227162
GOTERM_BP_FAT	GO:0045927~positive regulation of growth	7	8.23529	0.00117668	ARX, SFRP1, HOPX, AKAP6, DLL1, POU3F2, ISLR2	80	249	16651	5.85126	0.0228009
GOTERM_BP_FAT	GO:0048863~stem cell differentiation	5	5.88235	0.00120927	SFRP1, EOMES, SOX5, SOX9, WNT7A	80	98	16651	10.6193	0.0230519
GOTERM_BP_FAT	GO:0001654~eye development	8	9.41176	0.0012045	CHRDL1, CRB1, LHX1, BCL11B, SOX2, DLL1, SOX9, WNT7A	80	343	16651	4.85452	0.0231465
GOTERM_BP_FAT	GO:0045944~positive regulation of transcription from RNA polymerase II promoter	14	16.4706	0.00122918	FZD8, RFX4, LUM, SOX2, EOMES, CHCHD2, DLL1, SOX9, BCL11B, ETV1, ID4, POU3F2, WNT7A, NFIB	80	1048	16651	2.78046	0.023242
GOTERM_BP_FAT	GO:0008285~negative regulation of cell proliferation	11	12.9412	0.00127986	FEZF1, SFRP1, PTPRZ1, BCL11B, EFNB2, SOX2, MEG3, DLL1, FABP7, SOX9, NFIB	80	674	16651	3.3969	0.0239996
GOTERM_BP_FAT	GO:0009953~dorsal/ventral pattern formation	5	5.88235	0.00130334	SFRP1, RFX4, LHX1, SP8, WNT7A	80	100	16651	10.4069	0.0242447
GOTERM_BP_FAT	GO:2000113~negative regulation of cellular macromolecule biosynthetic process	16	18.8235	0.00133474	FZD8, SOX2, EOMES, SOX9, TAGLN3, ARX, FEZF1, DLX1, SFRP1, LHX1, ID1, MEG3, HOPX, ID4, DNMT3B, NFIB	80	1332	16651	2.50015	0.0246304
GOTERM_BP_FAT	GO:0009891~positive regulation of biosynthetic process	19	22.3529	0.00140324	FZD8, RFX4, LUM, SOX2, EOMES, CHCHD2, DLL1, CREB5, SOX9, FEZF1, SFRP1, LHX1, BCL11B, MEG3, ETV1, ID4, POU3F2, WNT7A, NFIB	80	1777	16651	2.22544	0.0256808
GOTERM_BP_FAT	GO:0051173~positive regulation of nitrogen compound metabolic process	19	22.3529	0.00142136	FZD8, RFX4, LUM, SOX2, EOMES, CHCHD2, DLL1, CREB5, SOX9, FEZF1, SFRP1, LHX1, BCL11B, MEG3, ETV1, ID4, POU3F2, WNT7A, NFIB	80	1779	16651	2.22294	0.0258108
GOTERM_BP_FAT	GO:0051252~regulation of RNA metabolic process	31	36.4706	0.00143731	IRX3, LUM, SOX2, SOX5, CHCHD2, SOX9, TAGLN3, ARX, LHX1, BCL11B, MEG3, ETV1, POU3F2, DNMT3B, FZD8, RFX4, EOMES, DLL1, NEUROG2, CREB5, FEZF1, DLX1, CHRDL1, SFRP1, ID1, HOPX, ID4, SP8, WNT7A, UNCX, NFIB	80	3762	16651	1.71511	0.0259002
GOTERM_BP_FAT	GO:0031327~negative regulation of cellular biosynthetic process	17	20	0.00149895	FZD8, SOX2, EOMES, SOX9, TAGLN3, ARX, FEZF1, DLX1, SFRP1, LHX1, ID1, MEG3, HOPX, AKAP6, ID4, DNMT3B, NFIB	80	1491	16651	2.37313	0.0265961
GOTERM_BP_FAT	GO:0030855~epithelial cell differentiation	10	11.7647	0.00151524	ARX, FAT4, ID1, LHX1, BCL11B, PODXL, DLL1, SOX9, WNT7A, NFIB	80	572	16651	3.63877	0.0266836
GOTERM_BP_FAT	GO:0097659~nucleic acid-templated transcription	31	36.4706	0.00149597	IRX3, LUM, SOX2, SOX5, CHCHD2, SOX9, TAGLN3, ARX, LHX1, BCL11B, MEG3, ETV1, POU3F2, DNMT3B, FZD8, RFX4, EOMES, DLL1, NEUROG2, CREB5, FEZF1, DLX1, CHRDL1, SFRP1, ID1, HOPX, ID4, SP8, WNT7A, UNCX, NFIB	80	3771	16651	1.71102	0.0267423
GOTERM_BP_FAT	GO:0048598~embryonic morphogenesis	10	11.7647	0.00153357	IRX3, SFRP1, LHX1, SOX2, EOMES, COL6A1, DLL1, SP8, SOX9, WNT7A	80	573	16651	3.63242	0.0268049
GOTERM_BP_FAT	GO:0021510~spinal cord development	5	5.88235	0.00173108	DCC, RFX4, LHX1, DLL1, UNCX	80	108	16651	9.636	0.0299887
GOTERM_BP_FAT	GO:0072359~circulatory system development	13	15.2941	0.00175942	FZD8, EFNB2, EOMES, DLL1, SOX9, SFRP1, ID1, FAT4, HOPX, MEG3, AKAP6, HS6ST1, WNT7A	80	957	16651	2.82736	0.0302534
GOTERM_BP_FAT	GO:0072358~cardiovascular system development	13	15.2941	0.00175942	FZD8, EFNB2, EOMES, DLL1, SOX9, SFRP1, ID1, FAT4, HOPX, MEG3, AKAP6, HS6ST1, WNT7A	80	957	16651	2.82736	0.0302534
GOTERM_BP_FAT	GO:0021695~cerebellar cortex development	4	4.70588	0.00181706	RFX4, LHX1, DLL1, WNT7A	80	51	16651	16.3245	0.030571
GOTERM_BP_FAT	GO:0051216~cartilage development	6	7.05882	0.00181678	LUM, SOX5, SOX9, WNT7A, NFIB, UNCX	80	184	16651	6.78709	0.0307828
GOTERM_BP_FAT	GO:0009890~negative regulation of biosynthetic process	17	20	0.00180608	FZD8, SOX2, EOMES, SOX9, TAGLN3, ARX, FEZF1, DLX1, SFRP1, LHX1, ID1, MEG3, HOPX, AKAP6, ID4, DNMT3B, NFIB	80	1518	16651	2.33092	0.0308224
GOTERM_BP_FAT	GO:0051172~negative regulation of nitrogen compound metabolic process	17	20	0.00180608	FZD8, SOX2, EOMES, SOX9, TAGLN3, ARX, FEZF1, DLX1, SFRP1, LHX1, ID1, MEG3, HOPX, AKAP6, ID4, DNMT3B, NFIB	80	1518	16651	2.33092	0.0308224
GOTERM_BP_FAT	GO:0021761~limbic system development	5	5.88235	0.00191395	DLX1, PTPRZ1, DCLK2, ID4, POU3F2	80	111	16651	9.37556	0.0319516
GOTERM_BP_FAT	GO:0001503~ossification	8	9.41176	0.00194428	CHRDL1, SFRP1, FAT4, ID1, SOX2, COL6A1, ID4, SOX9	80	373	16651	4.46408	0.0322253
GOTERM_BP_FAT	GO:0001706~endoderm formation	4	4.70588	0.00214229	LHX1, SOX2, EOMES, COL6A1	80	54	16651	15.4176	0.0352083
GOTERM_BP_FAT	GO:0007155~cell adhesion	18	21.1765	0.00237203	FZD8, PTPRZ1, PODXL, EFNB1, EFNB2, SOX2, DOCK9, EOMES, SOX9, EPHA3, CDH20, SFRP1, FAT4, ID1, BCL11B, COL6A2, COL6A1, CDH10	80	1709	16651	2.1922	0.0386492
GOTERM_BP_FAT	GO:0022610~biological adhesion	18	21.1765	0.00246187	FZD8, PTPRZ1, PODXL, EFNB1, EFNB2, SOX2, DOCK9, EOMES, SOX9, EPHA3, CDH20, SFRP1, FAT4, ID1, BCL11B, COL6A2, COL6A1, CDH10	80	1715	16651	2.18453	0.0398142
GOTERM_BP_FAT	GO:0051155~positive regulation of striated muscle cell differentiation	4	4.70588	0.00250153	EFNB2, HOPX, MEG3, AKAP6	80	57	16651	14.6061	0.0401718
GOTERM_BP_FAT	GO:0050680~negative regulation of epithelial cell proliferation	5	5.88235	0.00254225	SFRP1, EFNB2, SOX2, SOX9, NFIB	80	120	16651	8.6724	0.0405412
GOTERM_BP_FAT	GO:0010558~negative regulation of macromolecule biosynthetic process	16	18.8235	0.00264702	FZD8, SOX2, EOMES, SOX9, TAGLN3, ARX, FEZF1, DLX1, SFRP1, LHX1, ID1, MEG3, HOPX, ID4, DNMT3B, NFIB	80	1428	16651	2.33207	0.0418994
GOTERM_BP_FAT	GO:0032774~RNA biosynthetic process	31	36.4706	0.00267706	IRX3, LUM, SOX2, SOX5, CHCHD2, SOX9, TAGLN3, ARX, LHX1, BCL11B, MEG3, ETV1, POU3F2, DNMT3B, FZD8, RFX4, EOMES, DLL1, NEUROG2, CREB5, FEZF1, DLX1, CHRDL1, SFRP1, ID1, HOPX, ID4, SP8, WNT7A, UNCX, NFIB	80	3907	16651	1.65146	0.042087
GOTERM_BP_FAT	GO:0009880~embryonic pattern specification	4	4.70588	0.00276049	LHX1, EFNB1, DLL1, WNT7A	80	59	16651	14.111	0.0430888
GOTERM_BP_FAT	GO:0030856~regulation of epithelial cell differentiation	5	5.88235	0.00277978	FAT4, ID1, LHX1, DLL1, SOX9	80	123	16651	8.46087	0.0431026
GOTERM_BP_FAT	GO:0010604~positive regulation of macromolecule metabolic process	25	29.4118	0.00282584	FZD8, RFX4, APC2, PTPRZ1, LUM, SOX2, EOMES, CHCHD2, CREB5, DLL1, SOX9, ARX, FEZF1, SFRP1, LHX1, ID1, BCL11B, MEG3, ETV1, AKAP6, POU3F2, ID4, WNT7A, DNMT3B, NFIB	80	2869	16651	1.81368	0.0435202
GOTERM_BP_FAT	GO:0019219~regulation of nucleobase-containing compound metabolic process	32	37.6471	0.00292247	IRX3, LUM, SOX2, SOX5, CHCHD2, SOX9, TAGLN3, ARX, LHX1, BCL11B, MEG3, ETV1, POU3F2, DNMT3B, FZD8, RFX4, EOMES, DLL1, NEUROG2, CREB5, FEZF1, DLX1, CHRDL1, SFRP1, ID1, HOPX, AKAP6, ID4, SP8, WNT7A, UNCX, NFIB	80	4110	16651	1.62054	0.0446891
GOTERM_BP_FAT	GO:0048705~skeletal system morphogenesis	6	7.05882	0.00328638	SFRP1, LHX1, PAPPA2, SOX9, WNT7A, UNCX	80	211	16651	5.9186	0.0498039
GOTERM_CC_FAT	GO:0030424~axon	9	10.5882	0.000600258	DCC, IRX3, CPLX2, KCNQ3, PTPRZ1, GRIA1, ATP1A3, TUBB3, NFIB	63	447	14505	4.63567	0.0468996
GOTERM_MF_FAT	GO:0043565~sequence-specific DNA binding	17	20	2.40805e-05	IRX3, RFX4, SOX2, EOMES, CHCHD2, CREB5, SOX9, FEZF1, ARX, DLX1, LHX1, BCL11B, ETV1, POU3F2, DNMT3B, UNCX, NFIB	72	1079	15429	3.37624	0.00755675

## Sheet: GO overlapping genes_CHD8_day31
Category	Term	Count	%	PValue	Genes	List Total	Pop Hits	Pop Total	Fold Enrichment	Benjamini
GOTERM_BP_FAT	GO:0007399~nervous system development	68	53.125	9.37274e-31	KCNC2, ADCY1, OPCML, GABRB2, PAX6, L1CAM, LRRC4C, GPC2, DAB1, LRRC7, ISLR2, INA, MATN2, KIF5A, MDGA1, OTX1, EOMES, LEF1, DLL1, FRY, SKOR1, CHRDL1, DOK5, CNTN2, UNCX, DCC, CPLX2, FUT9, TNC, LUM, SOX2, SOX5, BRSK2, TAGLN3, PRDM13, PCSK2, ARX, SEMA5B, NPTX1, EZR, CRB1, LHX1, NDRG4, FAT4, BCL11B, MEG3, APBA2, ETV1, ACTL6B, POU3F2, LHX9, RFX4, PTPRZ1, NEUROG2, FEZF1, FEZF2, DLX1, SALL1, NEUROD2, MPPED…	113	2224	16651	4.50543	2.31882e-27
GOTERM_BP_FAT	GO:0030182~neuron differentiation	49	38.2812	9.1466e-25	ADCY1, OPCML, GABRB2, PAX6, L1CAM, LRRC4C, GPC2, DAB1, LRRC7, ISLR2, MATN2, KIF5A, MDGA1, EOMES, LEF1, DLL1, FRY, SKOR1, CNTN2, UNCX, DCC, LUM, TNC, SOX2, BRSK2, ARX, SEMA5B, NPTX1, EZR, CRB1, FAT4, NDRG4, LHX1, BCL11B, MEG3, ETV1, POU3F2, LHX9, PTPRZ1, NEUROG2, FEZF1, FEZF2, DLX1, SALL1, NEUROD2, MAP6, HDAC9, WNT7A, NFIB	113	1270	16651	5.68531	1.13143e-21
GOTERM_BP_FAT	GO:0022008~neurogenesis	52	40.625	1.49836e-24	ADCY1, OPCML, GABRB2, PAX6, L1CAM, LRRC4C, GPC2, DAB1, LRRC7, ISLR2, MATN2, KIF5A, MDGA1, EOMES, LEF1, DLL1, FRY, SKOR1, CNTN2, UNCX, DCC, LUM, TNC, SOX2, BRSK2, SOX5, PRDM13, ARX, SEMA5B, NPTX1, EZR, CRB1, FAT4, NDRG4, LHX1, BCL11B, MEG3, ETV1, POU3F2, LHX9, PTPRZ1, NEUROG2, FEZF1, FEZF2, DLX1, SALL1, NEUROD2, MAP6, HDAC9, FABP7, WNT7A, NFIB	113	1489	16651	5.14601	1.23565e-21
GOTERM_BP_FAT	GO:0048699~generation of neurons	50	39.0625	6.56923e-24	DCC, ADCY1, OPCML, GABRB2, TNC, LUM, SOX2, PAX6, SOX5, BRSK2, L1CAM, LRRC4C, ARX, SEMA5B, GPC2, NPTX1, EZR, DAB1, CRB1, LHX1, NDRG4, FAT4, BCL11B, MEG3, ETV1, POU3F2, LHX9, LRRC7, ISLR2, MATN2, PTPRZ1, KIF5A, MDGA1, EOMES, LEF1, DLL1, NEUROG2, FRY, FEZF1, FEZF2, DLX1, SKOR1, SALL1, CNTN2, NEUROD2, MAP6, HDAC9, WNT7A, UNCX, NFIB	113	1397	16651	5.27394	4.06307e-21
GOTERM_BP_FAT	GO:0048666~neuron development	38	29.6875	2.20796e-18	DCC, ADCY1, OPCML, GABRB2, LUM, TNC, BRSK2, PAX6, L1CAM, LRRC4C, ARX, SEMA5B, NPTX1, EZR, DAB1, CRB1, NDRG4, FAT4, LHX1, BCL11B, MEG3, ETV1, POU3F2, LHX9, LRRC7, ISLR2, MATN2, PTPRZ1, KIF5A, FRY, FEZF1, FEZF2, SKOR1, CNTN2, NEUROD2, MAP6, WNT7A, NFIB	113	1000	16651	5.59945	1.0925e-15
GOTERM_BP_FAT	GO:0030900~forebrain development	25	19.5312	4.0946e-17	KCNC2, SOX2, PAX6, ARX, DAB1, FAT4, LHX1, BCL11B, POU3F2, RFX4, PTPRZ1, OTX1, EOMES, LEF1, FEZF1, FEZF2, DLX1, SALL1, CNTN2, FABP7, LRP2, NEUROD6, WNT7A, NFIB, UNCX	113	377	16651	9.77148	1.68834e-14
GOTERM_BP_FAT	GO:0061564~axon development	26	20.3125	2.36777e-16	DCC, ADCY1, LUM, TNC, PAX6, BRSK2, L1CAM, ARX, SEMA5B, NPTX1, DAB1, EZR, LHX1, BCL11B, MEG3, ETV1, LHX9, ISLR2, MATN2, KIF5A, PTPRZ1, FEZF1, FEZF2, CNTN2, WNT7A, NFIB	113	453	16651	8.4574	7.84928e-14
GOTERM_BP_FAT	GO:0007409~axonogenesis	25	19.5312	4.43932e-16	DCC, MATN2, ADCY1, KIF5A, PTPRZ1, LUM, BRSK2, PAX6, L1CAM, ARX, FEZF1, FEZF2, SEMA5B, NPTX1, DAB1, EZR, LHX1, BCL11B, CNTN2, MEG3, ETV1, WNT7A, LHX9, ISLR2, NFIB	113	419	16651	8.792	1.37335e-13
GOTERM_BP_FAT	GO:0007417~central nervous system development	34	26.5625	1.40816e-15	DCC, KCNC2, SOX2, PAX6, TAGLN3, ARX, NPTX1, DAB1, NDRG4, FAT4, LHX1, BCL11B, ACTL6B, POU3F2, INA, RFX4, PTPRZ1, OTX1, MDGA1, EOMES, LEF1, DLL1, FEZF1, FEZF2, DLX1, SALL1, CNTN2, NEUROD2, FABP7, NEUROD6, LRP2, WNT7A, UNCX, NFIB	113	942	16651	5.31851	3.96794e-13
GOTERM_BP_FAT	GO:0000904~cell morphogenesis involved in differentiation	31	24.2188	1.72717e-15	DCC, ADCY1, LUM, BRSK2, PAX6, L1CAM, LRRC4C, ARX, SEMA5B, NPTX1, DAB1, EZR, LHX1, BCL11B, MEG3, ETV1, POU3F2, LHX9, ISLR2, MATN2, KIF5A, PTPRZ1, EOMES, LEF1, FEZF1, FEZF2, SALL1, CNTN2, MAP6, WNT7A, NFIB	113	763	16651	5.98686	4.39426e-13
GOTERM_BP_FAT	GO:0007420~brain development	30	23.4375	2.70362e-15	KCNC2, SOX2, PAX6, ARX, DAB1, NDRG4, FAT4, LHX1, BCL11B, POU3F2, INA, RFX4, PTPRZ1, OTX1, MDGA1, EOMES, LEF1, DLL1, FEZF1, FEZF2, DLX1, SALL1, NEUROD2, CNTN2, NEUROD6, LRP2, FABP7, WNT7A, UNCX, NFIB	113	717	16651	6.16544	5.99298e-13
GOTERM_BP_FAT	GO:0048667~cell morphogenesis involved in neuron differentiation	26	20.3125	3.23724e-15	DCC, MATN2, ADCY1, PTPRZ1, KIF5A, LUM, BRSK2, PAX6, L1CAM, ARX, FEZF1, FEZF2, SEMA5B, NPTX1, EZR, DAB1, LHX1, BCL11B, CNTN2, MEG3, ETV1, MAP6, LHX9, WNT7A, NFIB, ISLR2	113	505	16651	7.58654	6.63802e-13
GOTERM_BP_FAT	GO:0031175~neuron projection development	32	25	4.25371e-15	DCC, ADCY1, LUM, TNC, BRSK2, PAX6, L1CAM, LRRC4C, ARX, SEMA5B, NPTX1, DAB1, EZR, NDRG4, LHX1, BCL11B, MEG3, ETV1, POU3F2, LHX9, LRRC7, ISLR2, MATN2, KIF5A, PTPRZ1, FRY, FEZF1, FEZF2, CNTN2, MAP6, WNT7A, NFIB	113	851	16651	5.54093	8.02913e-13
GOTERM_BP_FAT	GO:0060322~head development	30	23.4375	1.02791e-14	KCNC2, SOX2, PAX6, ARX, DAB1, NDRG4, FAT4, LHX1, BCL11B, POU3F2, INA, RFX4, PTPRZ1, OTX1, MDGA1, EOMES, LEF1, DLL1, FEZF1, FEZF2, DLX1, SALL1, NEUROD2, CNTN2, NEUROD6, LRP2, FABP7, WNT7A, UNCX, NFIB	113	755	16651	5.85513	1.82454e-12
GOTERM_BP_FAT	GO:0048812~neuron projection morphogenesis	26	20.3125	2.36238e-14	DCC, MATN2, ADCY1, PTPRZ1, KIF5A, LUM, BRSK2, PAX6, L1CAM, ARX, FEZF1, FEZF2, SEMA5B, NPTX1, EZR, DAB1, LHX1, BCL11B, CNTN2, MEG3, ETV1, MAP6, LHX9, WNT7A, NFIB, ISLR2	113	551	16651	6.95318	3.90032e-12
GOTERM_BP_FAT	GO:0048468~cell development	46	35.9375	3.42894e-14	DCC, ADCY1, OPCML, GABRB2, LUM, TNC, SOX2, BRSK2, PAX6, L1CAM, LRRC4C, ARX, SEMA5B, NPTX1, EZR, DAB1, CRB1, NDRG4, FAT4, LHX1, BCL11B, MEG3, ETV1, POU3F2, LHX9, LRRC7, ISLR2, MATN2, PTPRZ1, KIF5A, EOMES, LEF1, DLL1, FRY, FEZF1, FEZF2, DLX1, SKOR1, SALL1, CNTN2, NEUROD2, AKAP6, MAP6, HDAC9, WNT7A, NFIB	113	2006	16651	3.379	5.30453e-12
GOTERM_BP_FAT	GO:0021537~telencephalon development	19	14.8438	4.02634e-14	RFX4, PTPRZ1, PAX6, EOMES, LEF1, ARX, FEZF1, FEZF2, DLX1, DAB1, FAT4, LHX1, BCL11B, SALL1, CNTN2, POU3F2, NEUROD6, UNCX, NFIB	113	243	16651	11.5215	5.86498e-12
GOTERM_BP_FAT	GO:0007411~axon guidance	17	13.2812	2.18821e-12	DCC, MATN2, KIF5A, PAX6, L1CAM, ARX, FEZF1, FEZF2, SEMA5B, EZR, LHX1, BCL11B, MEG3, CNTN2, ETV1, LHX9, NFIB	113	225	16651	11.1334	3.00763e-10
GOTERM_BP_FAT	GO:0097485~neuron projection guidance	17	13.2812	2.34205e-12	DCC, MATN2, KIF5A, PAX6, L1CAM, ARX, FEZF1, FEZF2, SEMA5B, EZR, LHX1, BCL11B, MEG3, CNTN2, ETV1, LHX9, NFIB	113	226	16651	11.0841	3.04955e-10
GOTERM_BP_FAT	GO:0030030~cell projection organization	35	27.3438	4.21882e-12	DCC, ADCY1, LUM, TNC, BRSK2, PAX6, L1CAM, LRRC4C, ARX, SEMA5B, NPTX1, EZR, DAB1, NDRG4, FAT4, LHX1, BCL11B, MEG3, ETV1, POU3F2, LHX9, LRRC7, ISLR2, MATN2, RFX4, KIF5A, PTPRZ1, FRY, FEZF1, FEZF2, CNTN2, MAP6, SPATA13, WNT7A, NFIB	113	1331	16651	3.87482	5.21871e-10
GOTERM_BP_FAT	GO:0048858~cell projection morphogenesis	27	21.0938	1.5226e-11	DCC, ADCY1, LUM, PAX6, BRSK2, L1CAM, ARX, SEMA5B, NPTX1, DAB1, EZR, LHX1, BCL11B, MEG3, ETV1, LHX9, ISLR2, MATN2, RFX4, KIF5A, PTPRZ1, FEZF1, FEZF2, CNTN2, MAP6, WNT7A, NFIB	113	803	16651	4.95462	1.71224e-09
GOTERM_BP_FAT	GO:0021953~central nervous system neuron differentiation	15	11.7188	1.46983e-11	DCC, MDGA1, PAX6, EOMES, LEF1, ARX, FEZF2, DLX1, LHX1, SALL1, BCL11B, CNTN2, WNT7A, UNCX, NFIB	113	178	16651	12.4175	1.73161e-09
GOTERM_BP_FAT	GO:0000902~cell morphogenesis	33	25.7812	1.94255e-11	DCC, ADCY1, LUM, BRSK2, PAX6, L1CAM, LRRC4C, ARX, SEMA5B, NPTX1, DAB1, EZR, LHX1, BCL11B, MEG3, ETV1, POU3F2, LHX9, ISLR2, MATN2, RFX4, KIF5A, PTPRZ1, EOMES, LEF1, FRY, FEZF1, FEZF2, SALL1, CNTN2, MAP6, WNT7A, NFIB	113	1247	16651	3.8995	2.0895e-09
GOTERM_BP_FAT	GO:0032990~cell part morphogenesis	27	21.0938	2.62785e-11	DCC, ADCY1, LUM, PAX6, BRSK2, L1CAM, ARX, SEMA5B, NPTX1, DAB1, EZR, LHX1, BCL11B, MEG3, ETV1, LHX9, ISLR2, MATN2, RFX4, KIF5A, PTPRZ1, FEZF1, FEZF2, CNTN2, MAP6, WNT7A, NFIB	113	823	16651	4.83421	2.70888e-09
GOTERM_BP_FAT	GO:0032989~cellular component morphogenesis	33	25.7812	9.94029e-11	DCC, ADCY1, LUM, BRSK2, PAX6, L1CAM, LRRC4C, ARX, SEMA5B, NPTX1, DAB1, EZR, LHX1, BCL11B, MEG3, ETV1, POU3F2, LHX9, ISLR2, MATN2, RFX4, KIF5A, PTPRZ1, EOMES, LEF1, FRY, FEZF1, FEZF2, SALL1, CNTN2, MAP6, WNT7A, NFIB	113	1328	16651	3.66166	9.83691e-09
GOTERM_BP_FAT	GO:0060284~regulation of cell development	25	19.5312	3.48818e-09	DCC, PTPRZ1, SOX2, PAX6, EOMES, LEF1, L1CAM, DLL1, LRRC4C, FEZF1, FEZF2, SEMA5B, DLX1, DAB1, NDRG4, BCL11B, NEUROD2, MEG3, CNTN2, AKAP6, POU3F2, HDAC9, WNT7A, LRRC7, ISLR2	113	882	16651	4.1767	3.31913e-07
GOTERM_BP_FAT	GO:0021879~forebrain neuron differentiation	9	7.03125	8.13505e-09	ARX, FEZF2, DLX1, BCL11B, SALL1, CNTN2, PAX6, LEF1, UNCX	113	62	16651	21.3901	7.45411e-07
GOTERM_BP_FAT	GO:0051960~regulation of nervous system development	23	17.9688	1.42132e-08	DCC, RFX4, PTPRZ1, SOX2, PAX6, EOMES, L1CAM, DLL1, LRRC4C, FEZF1, FEZF2, SEMA5B, DLX1, DAB1, NDRG4, LHX1, BCL11B, NEUROD2, CNTN2, POU3F2, WNT7A, LRRC7, ISLR2	113	799	16651	4.24173	1.25583e-06
GOTERM_BP_FAT	GO:0045664~regulation of neuron differentiation	20	15.625	1.49057e-08	DCC, PTPRZ1, SOX2, PAX6, EOMES, DLL1, L1CAM, LRRC4C, FEZF1, FEZF2, SEMA5B, DAB1, NDRG4, BCL11B, NEUROD2, CNTN2, POU3F2, WNT7A, LRRC7, ISLR2	113	594	16651	4.96141	1.27161e-06
GOTERM_BP_FAT	GO:0001764~neuron migration	11	8.59375	1.98317e-08	FEZF1, DCC, ARX, MATN2, FEZF2, DAB1, PTPRZ1, LHX1, MDGA1, CNTN2, PAX6	113	132	16651	12.2795	1.5827e-06
GOTERM_BP_FAT	GO:0021872~forebrain generation of neurons	9	7.03125	1.93494e-08	ARX, FEZF2, DLX1, BCL11B, SALL1, CNTN2, PAX6, LEF1, UNCX	113	69	16651	19.2201	1.59568e-06
GOTERM_BP_FAT	GO:0045595~regulation of cell differentiation	32	25	2.93225e-08	DCC, APC2, SOX2, SOX5, PAX6, L1CAM, LRRC4C, SEMA5B, DAB1, NDRG4, FAT4, LHX1, BCL11B, MEG3, POU3F2, LRRC7, ISLR2, PTPRZ1, EOMES, LEF1, DLL1, FEZF1, FEZF2, DLX1, SKOR1, CNTN2, NEUROD2, AKAP6, C1QL4, HDAC9, WNT7A, UNCX	113	1579	16651	2.98627	2.26699e-06
GOTERM_BP_FAT	GO:0050767~regulation of neurogenesis	21	16.4062	5.02801e-08	DCC, PTPRZ1, SOX2, PAX6, EOMES, L1CAM, DLL1, LRRC4C, FEZF1, FEZF2, SEMA5B, DLX1, DAB1, NDRG4, BCL11B, NEUROD2, CNTN2, POU3F2, WNT7A, LRRC7, ISLR2	113	711	16651	4.35223	3.76948e-06
GOTERM_BP_FAT	GO:0021543~pallium development	11	8.59375	1.84595e-07	ARX, FEZF2, DLX1, DAB1, PTPRZ1, FAT4, EOMES, PAX6, LEF1, POU3F2, NEUROD6	113	167	16651	9.70595	1.34319e-05
GOTERM_BP_FAT	GO:0042330~taxis	18	14.0625	2.01474e-07	DCC, MATN2, KIF5A, PAX6, LEF1, L1CAM, ARX, FEZF1, FEZF2, SEMA5B, EZR, LHX1, BCL11B, MEG3, CNTN2, ETV1, LHX9, NFIB	113	561	16651	4.72794	1.38456e-05
GOTERM_BP_FAT	GO:0006935~chemotaxis	18	14.0625	1.9645e-07	DCC, MATN2, KIF5A, PAX6, LEF1, L1CAM, ARX, FEZF1, FEZF2, SEMA5B, EZR, LHX1, BCL11B, MEG3, CNTN2, ETV1, LHX9, NFIB	113	560	16651	4.73638	1.38861e-05
GOTERM_BP_FAT	GO:0040011~locomotion	30	23.4375	2.3824e-07	DCC, APC2, PAX6, L1CAM, ARX, SEMA5B, DAB1, EZR, SLK, NDRG4, LHX1, BCL11B, MEG3, ETV1, POU3F2, LHX9, MATN2, KIF5A, PTPRZ1, MDGA1, LEF1, FEZF1, FEZF2, SYNE2, SRGAP3, CNTN2, HDAC9, WNT7A, SPATA13, NFIB	113	1543	16651	2.86495	1.59298e-05
GOTERM_BP_FAT	GO:0006366~transcription from RNA polymerase II promoter	33	25.7812	2.47656e-07	LUM, SOX2, SOX5, PAX6, CHCHD2, TAGLN3, PRDM13, ARX, RGMB, EZR, LHX1, BCL11B, ETV1, POU3F2, RFX4, OTX1, EOMES, LEF1, DLL1, CREB5, FEZF1, FEZF2, DLX1, SKOR1, CHRDL1, DUSP26, SALL1, NEUROD2, NEUROD6, HDAC9, WNT7A, NFIA, NFIB	113	1831	16651	2.65575	1.61236e-05
GOTERM_BP_FAT	GO:2000026~regulation of multicellular organismal development	32	25	3.17889e-07	DCC, SOX2, SOX5, PAX6, L1CAM, LRRC4C, SEMA5B, DAB1, NDRG4, FAT4, LHX1, BCL11B, MEG3, C8ORF4, POU3F2, LRRC7, ISLR2, RFX4, PTPRZ1, EOMES, LEF1, DLL1, PRKCB, FEZF1, FEZF2, DLX1, CNTN2, NEUROD2, AKAP6, HDAC9, WNT7A, NFIB	113	1754	16651	2.68833	2.01654e-05
GOTERM_BP_FAT	GO:0051961~negative regulation of nervous system development	13	10.1562	3.56803e-07	DCC, RFX4, PTPRZ1, SOX2, PAX6, DLL1, FEZF2, SEMA5B, DLX1, DAB1, CNTN2, NEUROD2, WNT7A	113	277	16651	6.91553	2.2068e-05
GOTERM_BP_FAT	GO:0021510~spinal cord development	9	7.03125	6.55786e-07	DCC, DAB1, RFX4, LHX1, MDGA1, PAX6, ACTL6B, DLL1, UNCX	113	108	16651	12.2795	3.95703e-05
GOTERM_BP_FAT	GO:0006357~regulation of transcription from RNA polymerase II promoter	32	25	9.73451e-07	LUM, SOX2, PAX6, CHCHD2, TAGLN3, PRDM13, ARX, RGMB, EZR, BCL11B, ETV1, ACTL6B, POU3F2, RFX4, OTX1, EOMES, LEF1, DLL1, PRKCB, FEZF1, FEZF2, SKOR1, DLX1, CHRDL1, DUSP26, SALL1, NEUROD2, NEUROD6, HDAC9, WNT7A, NFIA, NFIB	113	1846	16651	2.55435	5.73393e-05
GOTERM_BP_FAT	GO:0021536~diencephalon development	8	6.25	1.29383e-06	KCNC2, ARX, OTX1, SALL1, SOX2, PAX6, LEF1, POU3F2	113	82	16651	14.376	7.44376e-05
GOTERM_BP_FAT	GO:0007389~pattern specification process	15	11.7188	1.34138e-06	APC2, RFX4, OTX1, PAX6, EOMES, LEF1, DLL1, FEZF1, FEZF2, DLX1, NDRG4, LHX1, SP8, WNT7A, UNCX	113	436	16651	5.06952	7.54194e-05
GOTERM_BP_FAT	GO:0050770~regulation of axonogenesis	10	7.8125	2.51628e-06	DCC, SEMA5B, FEZF2, DAB1, CNTN2, L1CAM, POU3F2, LRRC4C, WNT7A, ISLR2	113	173	16651	8.51757	0.00013833
GOTERM_BP_FAT	GO:0061351~neural precursor cell proliferation	9	7.03125	3.55126e-06	ARX, PTPRZ1, LHX1, PAX6, SOX5, LEF1, POU3F2, FABP7, WNT7A	113	135	16651	9.8236	0.000190978
GOTERM_BP_FAT	GO:0010001~glial cell differentiation	10	7.8125	4.97586e-06	DLX1, DAB1, PTPRZ1, SOX2, CNTN2, PAX6, LEF1, DLL1, POU3F2, NFIB	113	188	16651	7.83798	0.000261887
GOTERM_BP_FAT	GO:0006928~movement of cell or subcellular component	30	23.4375	5.32268e-06	DCC, APC2, PAX6, L1CAM, ARX, SEMA5B, DAB1, EZR, SLK, NDRG4, LHX1, BCL11B, MEG3, ETV1, POU3F2, LHX9, MATN2, KIF5A, PTPRZ1, MDGA1, LEF1, FEZF1, FEZF2, SYNE2, SRGAP3, CNTN2, HDAC9, WNT7A, SPATA13, NFIB	113	1796	16651	2.46137	0.000274303
GOTERM_BP_FAT	GO:0045165~cell fate commitment	11	8.59375	5.80919e-06	ARX, FEZF2, DLX1, APC2, BCL11B, SOX2, EOMES, PAX6, SOX5, DLL1, WNT7A	113	244	16651	6.64301	0.000293263
GOTERM_BP_FAT	GO:0042063~gliogenesis	11	8.59375	6.7042e-06	MATN2, DLX1, DAB1, PTPRZ1, SOX2, CNTN2, PAX6, LEF1, DLL1, POU3F2, NFIB	113	248	16651	6.53586	0.00033167
GOTERM_BP_FAT	GO:0030902~hindbrain development	9	7.03125	8.14379e-06	DAB1, RFX4, LHX1, OTX1, NEUROD2, LEF1, DLL1, WNT7A, NFIB	113	151	16651	8.78269	0.000394977
GOTERM_BP_FAT	GO:0050768~negative regulation of neurogenesis	11	8.59375	8.8579e-06	DCC, SEMA5B, FEZF2, DLX1, DAB1, PTPRZ1, SOX2, CNTN2, PAX6, DLL1, WNT7A	113	256	16651	6.33162	0.000421345
GOTERM_BP_FAT	GO:0048589~developmental growth	16	12.5	1.05665e-05	DCC, TNC, SOX2, DLL1, L1CAM, ARX, SEMA5B, EZR, NDRG4, LHX1, SALL1, AKAP6, APBA2, POU3F2, WNT7A, ISLR2	113	595	16651	3.96246	0.000493117
GOTERM_BP_FAT	GO:0003002~regionalization	12	9.375	1.309e-05	FEZF1, FEZF2, DLX1, RFX4, LHX1, OTX1, EOMES, PAX6, LEF1, DLL1, SP8, WNT7A	113	328	16651	5.391	0.000599541
GOTERM_BP_FAT	GO:0051094~positive regulation of developmental process	22	17.1875	1.46523e-05	PTPRZ1, PAX6, SOX5, LEF1, L1CAM, DLL1, PRKCB, ARX, FEZF1, FEZF2, DAB1, EZR, NDRG4, LHX1, NEUROD2, MEG3, AKAP6, POU3F2, HDAC9, WNT7A, LRRC7, ISLR2	113	1114	16651	2.91004	0.000658873
GOTERM_BP_FAT	GO:0021895~cerebral cortex neuron differentiation	5	3.90625	1.55622e-05	ARX, FEZF2, DLX1, CNTN2, EOMES	113	23	16651	32.0335	0.000687285
GOTERM_BP_FAT	GO:0010628~positive regulation of gene expression	28	21.875	1.5959e-05	LUM, TNC, SOX2, PAX6, CHCHD2, ARX, RGMB, EZR, LHX1, BCL11B, MEG3, ETV1, POU3F2, RFX4, OTX1, EOMES, LEF1, DLL1, CREB5, FEZF1, FEZF2, SALL1, NEUROD2, CNTN2, NEUROD6, WNT7A, NFIA, NFIB	113	1696	16651	2.43273	0.000692442
GOTERM_BP_FAT	GO:0021871~forebrain regionalization	5	3.90625	2.20023e-05	FEZF1, FEZF2, LHX1, EOMES, PAX6	113	25	16651	29.4708	0.000938082
GOTERM_BP_FAT	GO:0010769~regulation of cell morphogenesis involved in differentiation	12	9.375	2.58429e-05	DCC, SEMA5B, FEZF2, DAB1, PTPRZ1, CNTN2, LEF1, L1CAM, POU3F2, LRRC4C, WNT7A, ISLR2	113	353	16651	5.0092	0.00108308
GOTERM_BP_FAT	GO:0045893~positive regulation of transcription, DNA-templated	24	18.75	2.89346e-05	RFX4, LUM, OTX1, SOX2, PAX6, EOMES, CHCHD2, LEF1, DLL1, CREB5, FEZF1, FEZF2, RGMB, LHX1, BCL11B, SALL1, NEUROD2, MEG3, ETV1, POU3F2, NEUROD6, WNT7A, NFIA, NFIB	113	1355	16651	2.60996	0.00119238
GOTERM_BP_FAT	GO:1903508~positive regulation of nucleic acid-templated transcription	24	18.75	2.89346e-05	RFX4, LUM, OTX1, SOX2, PAX6, EOMES, CHCHD2, LEF1, DLL1, CREB5, FEZF1, FEZF2, RGMB, LHX1, BCL11B, SALL1, NEUROD2, MEG3, ETV1, POU3F2, NEUROD6, WNT7A, NFIA, NFIB	113	1355	16651	2.60996	0.00119238
GOTERM_BP_FAT	GO:0070848~response to growth factor	16	12.5	3.07994e-05	KCNC2, LUM, TNC, SOX2, SOX5, LEF1, DLL1, PRKCB, SKOR1, RGMB, CHRDL1, FAT4, LHX1, DOK5, MEG3, WNT7A	113	652	16651	3.61605	0.00124838
GOTERM_BP_FAT	GO:1902680~positive regulation of RNA biosynthetic process	24	18.75	3.64303e-05	RFX4, LUM, OTX1, SOX2, PAX6, EOMES, CHCHD2, LEF1, DLL1, CREB5, FEZF1, FEZF2, RGMB, LHX1, BCL11B, SALL1, NEUROD2, MEG3, ETV1, POU3F2, NEUROD6, WNT7A, NFIA, NFIB	113	1375	16651	2.572	0.00145266
GOTERM_BP_FAT	GO:0006355~regulation of transcription, DNA-templated	44	34.375	3.95275e-05	LUM, SOX2, SOX5, PAX6, CHCHD2, TAGLN3, PRDM13, ARX, RGMB, EZR, LHX1, PRMT8, BCL11B, C8ORF4, MEG3, ACTL6B, ETV1, POU3F2, LHX9, RFX4, OTX1, EOMES, LEF1, CREB5, DLL1, NEUROG2, PRKCB, FEZF1, FEZF2, DLX1, SKOR1, CHRDL1, DUSP26, SALL1, PHF21B, NEUROD2, CDCA7L, SP8, HDAC9, NEUROD6, WNT7A, NFIA, UNCX, NFIB	113	3602	16651	1.79999	0.00155107
GOTERM_BP_FAT	GO:0016477~cell migration	22	17.1875	4.05111e-05	DCC, MATN2, APC2, PTPRZ1, MDGA1, PAX6, LEF1, L1CAM, ARX, FEZF1, FEZF2, SEMA5B, SYNE2, DAB1, NDRG4, LHX1, SRGAP3, CNTN2, POU3F2, HDAC9, WNT7A, SPATA13	113	1193	16651	2.71734	0.00156481
GOTERM_BP_FAT	GO:0010975~regulation of neuron projection development	13	10.1562	4.22913e-05	DCC, SEMA5B, FEZF2, DAB1, PTPRZ1, NDRG4, CNTN2, L1CAM, POU3F2, LRRC4C, WNT7A, LRRC7, ISLR2	113	442	16651	4.33394	0.00160841
GOTERM_BP_FAT	GO:1903506~regulation of nucleic acid-templated transcription	44	34.375	4.60219e-05	LUM, SOX2, SOX5, PAX6, CHCHD2, TAGLN3, PRDM13, ARX, RGMB, EZR, LHX1, PRMT8, BCL11B, C8ORF4, MEG3, ACTL6B, ETV1, POU3F2, LHX9, RFX4, OTX1, EOMES, LEF1, CREB5, DLL1, NEUROG2, PRKCB, FEZF1, FEZF2, DLX1, SKOR1, CHRDL1, DUSP26, SALL1, PHF21B, NEUROD2, CDCA7L, SP8, HDAC9, NEUROD6, WNT7A, NFIA, UNCX, NFIB	113	3624	16651	1.78907	0.00172368
GOTERM_BP_FAT	GO:0000122~negative regulation of transcription from RNA polymerase II promoter	17	13.2812	4.7873e-05	SOX2, PAX6, EOMES, LEF1, TAGLN3, PRDM13, ARX, FEZF1, FEZF2, SKOR1, DLX1, EZR, DUSP26, SALL1, HDAC9, NFIA, NFIB	113	760	16651	3.29608	0.00176621
GOTERM_BP_FAT	GO:2001141~regulation of RNA biosynthetic process	44	34.375	5.24091e-05	LUM, SOX2, SOX5, PAX6, CHCHD2, TAGLN3, PRDM13, ARX, RGMB, EZR, LHX1, PRMT8, BCL11B, C8ORF4, MEG3, ACTL6B, ETV1, POU3F2, LHX9, RFX4, OTX1, EOMES, LEF1, CREB5, DLL1, NEUROG2, PRKCB, FEZF1, FEZF2, DLX1, SKOR1, CHRDL1, DUSP26, SALL1, PHF21B, NEUROD2, CDCA7L, SP8, HDAC9, NEUROD6, WNT7A, NFIA, UNCX, NFIB	113	3643	16651	1.77974	0.001905
GOTERM_BP_FAT	GO:0010721~negative regulation of cell development	11	8.59375	5.67426e-05	DCC, SEMA5B, FEZF2, DLX1, DAB1, PTPRZ1, SOX2, CNTN2, PAX6, DLL1, WNT7A	113	318	16651	5.09715	0.0020325
GOTERM_BP_FAT	GO:0051254~positive regulation of RNA metabolic process	24	18.75	6.13863e-05	RFX4, LUM, OTX1, SOX2, PAX6, EOMES, CHCHD2, LEF1, DLL1, CREB5, FEZF1, FEZF2, RGMB, LHX1, BCL11B, SALL1, NEUROD2, MEG3, ETV1, POU3F2, NEUROD6, WNT7A, NFIA, NFIB	113	1422	16651	2.48699	0.00216728
GOTERM_BP_FAT	GO:0021877~forebrain neuron fate commitment	4	3.125	6.23584e-05	FEZF2, DLX1, BCL11B, PAX6	113	12	16651	49.118	0.00217059
GOTERM_BP_FAT	GO:0021892~cerebral cortex GABAergic interneuron differentiation	4	3.125	6.23584e-05	ARX, FEZF2, DLX1, CNTN2	113	12	16651	49.118	0.00217059
GOTERM_BP_FAT	GO:0045665~negative regulation of neuron differentiation	9	7.03125	6.60486e-05	DCC, SEMA5B, FEZF2, DAB1, PTPRZ1, SOX2, CNTN2, PAX6, DLL1	113	202	16651	6.56528	0.00226701
GOTERM_BP_FAT	GO:0051674~localization of cell	23	17.9688	7.42189e-05	DCC, MATN2, APC2, PTPRZ1, MDGA1, PAX6, LEF1, L1CAM, ARX, FEZF1, FEZF2, SEMA5B, SYNE2, DAB1, SLK, NDRG4, LHX1, SRGAP3, CNTN2, POU3F2, HDAC9, WNT7A, SPATA13	113	1341	16651	2.52732	0.00251224
GOTERM_BP_FAT	GO:0048870~cell motility	23	17.9688	7.42189e-05	DCC, MATN2, APC2, PTPRZ1, MDGA1, PAX6, LEF1, L1CAM, ARX, FEZF1, FEZF2, SEMA5B, SYNE2, DAB1, SLK, NDRG4, LHX1, SRGAP3, CNTN2, POU3F2, HDAC9, WNT7A, SPATA13	113	1341	16651	2.52732	0.00251224
GOTERM_BP_FAT	GO:0022037~metencephalon development	7	5.46875	8.87386e-05	DAB1, RFX4, LHX1, OTX1, NEUROD2, DLL1, WNT7A	113	108	16651	9.55072	0.00296248
GOTERM_BP_FAT	GO:0021772~olfactory bulb development	5	3.90625	9.67792e-05	FEZF1, ARX, SALL1, EOMES, UNCX	113	36	16651	20.4658	0.00318749
GOTERM_BP_FAT	GO:0051240~positive regulation of multicellular organismal process	24	18.75	0.000102873	PTPRZ1, LUM, PAX6, SOX5, LEF1, L1CAM, DLL1, PRKCB, ARX, FEZF1, FEZF2, DAB1, EZR, NDRG4, LHX1, P2RX3, NEUROD2, MEG3, AKAP6, POU3F2, HDAC9, WNT7A, LRRC7, ISLR2	113	1471	16651	2.40414	0.00334337
GOTERM_BP_FAT	GO:0021988~olfactory lobe development	5	3.90625	0.00010795	FEZF1, ARX, SALL1, EOMES, UNCX	113	37	16651	19.9127	0.00346259
GOTERM_BP_FAT	GO:1903507~negative regulation of nucleic acid-templated transcription	21	16.4062	0.00011217	SOX2, PAX6, EOMES, LEF1, TAGLN3, PRDM13, ARX, FEZF1, FEZF2, DLX1, SKOR1, EZR, DUSP26, LHX1, SALL1, NEUROD2, MEG3, HDAC9, LHX9, NFIA, NFIB	113	1184	16651	2.61354	0.00355167
GOTERM_BP_FAT	GO:0051252~regulation of RNA metabolic process	44	34.375	0.000114893	LUM, SOX2, SOX5, PAX6, CHCHD2, TAGLN3, PRDM13, ARX, RGMB, EZR, LHX1, PRMT8, BCL11B, C8ORF4, MEG3, ACTL6B, ETV1, POU3F2, LHX9, RFX4, OTX1, EOMES, LEF1, CREB5, DLL1, NEUROG2, PRKCB, FEZF1, FEZF2, DLX1, SKOR1, CHRDL1, DUSP26, SALL1, PHF21B, NEUROD2, CDCA7L, SP8, HDAC9, NEUROD6, WNT7A, NFIA, UNCX, NFIB	113	3762	16651	1.72344	0.00359179
GOTERM_BP_FAT	GO:0097659~nucleic acid-templated transcription	44	34.375	0.000121678	LUM, SOX2, SOX5, PAX6, CHCHD2, TAGLN3, PRDM13, ARX, RGMB, EZR, LHX1, PRMT8, BCL11B, C8ORF4, MEG3, ACTL6B, ETV1, POU3F2, LHX9, RFX4, OTX1, EOMES, LEF1, CREB5, DLL1, NEUROG2, PRKCB, FEZF1, FEZF2, DLX1, SKOR1, CHRDL1, DUSP26, SALL1, PHF21B, NEUROD2, CDCA7L, SP8, HDAC9, NEUROD6, WNT7A, NFIA, UNCX, NFIB	113	3771	16651	1.71933	0.00375604
GOTERM_BP_FAT	GO:0097154~GABAergic neuron differentiation	4	3.125	0.000127083	ARX, FEZF2, DLX1, CNTN2	113	15	16651	39.2944	0.00387425
GOTERM_BP_FAT	GO:0021587~cerebellum morphogenesis	5	3.90625	0.000133055	DAB1, RFX4, LHX1, DLL1, WNT7A	113	39	16651	18.8915	0.00400657
GOTERM_BP_FAT	GO:1902679~negative regulation of RNA biosynthetic process	21	16.4062	0.000136079	SOX2, PAX6, EOMES, LEF1, TAGLN3, PRDM13, ARX, FEZF1, FEZF2, DLX1, SKOR1, EZR, DUSP26, LHX1, SALL1, NEUROD2, MEG3, HDAC9, LHX9, NFIA, NFIB	113	1201	16651	2.57655	0.00404819
GOTERM_BP_FAT	GO:0051093~negative regulation of developmental process	16	12.5	0.000150808	DCC, RFX4, PTPRZ1, SOX2, PAX6, LEF1, DLL1, FEZF2, SEMA5B, DLX1, DAB1, MEG3, CNTN2, NEUROD2, WNT7A, NFIB	113	751	16651	3.13937	0.00443213
GOTERM_BP_FAT	GO:0010720~positive regulation of cell development	13	10.1562	0.000164204	FEZF1, FEZF2, DAB1, PTPRZ1, NDRG4, NEUROD2, PAX6, MEG3, AKAP6, LEF1, L1CAM, LRRC7, ISLR2	113	510	16651	3.75608	0.0047683
GOTERM_BP_FAT	GO:0019219~regulation of nucleobase-containing compound metabolic process	46	35.9375	0.000206419	ADCY1, LUM, SOX2, SOX5, PAX6, CHCHD2, TAGLN3, PRDM13, ARX, RGMB, EZR, LHX1, PRMT8, BCL11B, C8ORF4, MEG3, ACTL6B, ETV1, POU3F2, LHX9, RFX4, OTX1, EOMES, LEF1, CREB5, DLL1, NEUROG2, PRKCB, FEZF1, FEZF2, DLX1, SKOR1, CHRDL1, DUSP26, SALL1, PHF21B, NEUROD2, AKAP6, CDCA7L, SP8, HDAC9, NEUROD6, WNT7A, NFIA, NFIB, UNCX	113	4110	16651	1.64922	0.0054186
GOTERM_BP_FAT	GO:0006351~transcription, DNA-templated	42	32.8125	0.000205614	LUM, SOX2, SOX5, PAX6, CHCHD2, TAGLN3, PRDM13, ARX, RGMB, EZR, LHX1, BCL11B, C8ORF4, MEG3, ACTL6B, ETV1, POU3F2, LHX9, RFX4, OTX1, EOMES, LEF1, CREB5, DLL1, NEUROG2, PRKCB, FEZF1, FEZF2, DLX1, SKOR1, CHRDL1, DUSP26, SALL1, NEUROD2, CDCA7L, SP8, NEUROD6, HDAC9, WNT7A, NFIA, UNCX, NFIB	113	3605	16651	1.71675	0.0054554
GOTERM_BP_FAT	GO:0007267~cell-cell signaling	24	18.75	0.00020359	KCNC2, CPLX2, APC2, SYT5, GABRB2, KIF5A, TNC, SOX2, BRSK2, LEF1, DLL1, NPTX1, KCNQ3, CRB1, LHX1, GRIA1, P2RX3, SALL1, NEUROD2, MEG3, CNTN2, APBA2, WNT7A, SMPD3	113	1540	16651	2.29643	0.00546038
GOTERM_BP_FAT	GO:0045944~positive regulation of transcription from RNA polymerase II promoter	19	14.8438	0.000210703	RFX4, LUM, OTX1, SOX2, PAX6, EOMES, CHCHD2, LEF1, DLL1, FEZF2, BCL11B, SALL1, NEUROD2, ETV1, POU3F2, NEUROD6, WNT7A, NFIA, NFIB	113	1048	16651	2.67149	0.0054727
GOTERM_BP_FAT	GO:0031328~positive regulation of cellular biosynthetic process	26	20.3125	0.000195551	ADCY1, LUM, SOX2, PAX6, CHCHD2, RGMB, LHX1, BCL11B, MEG3, ETV1, POU3F2, RFX4, OTX1, EOMES, LEF1, DLL1, CREB5, FEZF1, FEZF2, SALL1, NEUROD2, NEUROD6, WNT7A, SMPD3, NFIA, NFIB	113	1745	16651	2.19553	0.00548311
GOTERM_BP_FAT	GO:0007423~sensory organ development	13	10.1562	0.000200002	CHRDL1, CRB1, FAT4, GABRB2, LHX1, BCL11B, OTX1, SALL1, SOX2, PAX6, LEF1, DLL1, WNT7A	113	521	16651	3.67678	0.00548329
GOTERM_BP_FAT	GO:0031344~regulation of cell projection organization	14	10.9375	0.000202245	DCC, PTPRZ1, L1CAM, LRRC4C, SEMA5B, FEZF2, DAB1, EZR, NDRG4, CNTN2, POU3F2, WNT7A, LRRC7, ISLR2	113	602	16651	3.42684	0.00548387
GOTERM_BP_FAT	GO:0045892~negative regulation of transcription, DNA-templated	20	15.625	0.000198146	SOX2, PAX6, EOMES, LEF1, TAGLN3, PRDM13, ARX, FEZF1, FEZF2, DLX1, SKOR1, EZR, DUSP26, LHX1, SALL1, MEG3, HDAC9, LHX9, NFIA, NFIB	113	1138	16651	2.5897	0.0054934
GOTERM_BP_FAT	GO:0040007~growth	18	14.0625	0.000191736	DCC, TNC, SOX2, LEF1, DLL1, L1CAM, ARX, SEMA5B, EZR, NDRG4, LHX1, SALL1, AKAP6, APBA2, PAPPA2, POU3F2, WNT7A, ISLR2	113	947	16651	2.80081	0.00550109
GOTERM_BP_FAT	GO:0021575~hindbrain morphogenesis	5	3.90625	0.000195549	DAB1, RFX4, LHX1, DLL1, WNT7A	113	43	16651	17.1342	0.0055459
GOTERM_BP_FAT	GO:0051253~negative regulation of RNA metabolic process	21	16.4062	0.000224913	SOX2, PAX6, EOMES, LEF1, TAGLN3, PRDM13, ARX, FEZF1, FEZF2, DLX1, SKOR1, EZR, DUSP26, LHX1, SALL1, NEUROD2, MEG3, HDAC9, LHX9, NFIA, NFIB	113	1247	16651	2.4815	0.00578007
GOTERM_BP_FAT	GO:0045597~positive regulation of cell differentiation	17	13.2812	0.000235817	PTPRZ1, SOX2, PAX6, EOMES, SOX5, LEF1, L1CAM, FEZF1, FEZF2, DAB1, NDRG4, LHX1, MEG3, NEUROD2, AKAP6, LRRC7, ISLR2	113	872	16651	2.87273	0.0059972
GOTERM_BP_FAT	GO:0045935~positive regulation of nucleobase-containing compound metabolic process	25	19.5312	0.000253263	ADCY1, LUM, SOX2, PAX6, CHCHD2, RGMB, LHX1, BCL11B, MEG3, ETV1, POU3F2, RFX4, OTX1, EOMES, LEF1, CREB5, DLL1, FEZF1, FEZF2, SALL1, NEUROD2, NEUROD6, WNT7A, NFIA, NFIB	113	1668	16651	2.20854	0.00637401
GOTERM_BP_FAT	GO:0009891~positive regulation of biosynthetic process	26	20.3125	0.000259284	ADCY1, LUM, SOX2, PAX6, CHCHD2, RGMB, LHX1, BCL11B, MEG3, ETV1, POU3F2, RFX4, OTX1, EOMES, LEF1, DLL1, CREB5, FEZF1, FEZF2, SALL1, NEUROD2, NEUROD6, WNT7A, SMPD3, NFIA, NFIB	113	1777	16651	2.156	0.00645937
GOTERM_BP_FAT	GO:0022603~regulation of anatomical structure morphogenesis	19	14.8438	0.000265602	DCC, PTPRZ1, LEF1, L1CAM, DLL1, LRRC4C, PRKCB, FEZF2, SEMA5B, DAB1, EZR, LHX1, MEG3, CNTN2, POU3F2, HDAC9, WNT7A, ISLR2, NFIB	113	1068	16651	2.62147	0.00648567
GOTERM_BP_FAT	GO:0051173~positive regulation of nitrogen compound metabolic process	26	20.3125	0.000263821	ADCY1, LUM, SOX2, PAX6, CHCHD2, RGMB, LHX1, BCL11B, MEG3, ETV1, POU3F2, RFX4, OTX1, EOMES, LEF1, DLL1, CREB5, FEZF1, FEZF2, SALL1, NEUROD2, NEUROD6, WNT7A, SMPD3, NFIA, NFIB	113	1779	16651	2.15357	0.00650654
GOTERM_BP_FAT	GO:0032774~RNA biosynthetic process	44	34.375	0.000280261	LUM, SOX2, SOX5, PAX6, CHCHD2, TAGLN3, PRDM13, ARX, RGMB, EZR, LHX1, PRMT8, BCL11B, C8ORF4, MEG3, ACTL6B, ETV1, POU3F2, LHX9, RFX4, OTX1, EOMES, LEF1, CREB5, DLL1, NEUROG2, PRKCB, FEZF1, FEZF2, DLX1, SKOR1, CHRDL1, DUSP26, SALL1, PHF21B, NEUROD2, CDCA7L, SP8, HDAC9, NEUROD6, WNT7A, NFIA, UNCX, NFIB	113	3907	16651	1.65948	0.0067756
GOTERM_BP_FAT	GO:0045934~negative regulation of nucleobase-containing compound metabolic process	22	17.1875	0.00032676	SOX2, PAX6, EOMES, LEF1, TAGLN3, PRDM13, ARX, FEZF1, FEZF2, DLX1, SKOR1, EZR, DUSP26, LHX1, SALL1, NEUROD2, MEG3, AKAP6, HDAC9, LHX9, NFIA, NFIB	113	1384	16651	2.34233	0.00781914
GOTERM_BP_FAT	GO:0051962~positive regulation of nervous system development	12	9.375	0.000331475	FEZF1, FEZF2, DAB1, PTPRZ1, NDRG4, LHX1, NEUROD2, PAX6, L1CAM, WNT7A, LRRC7, ISLR2	113	471	16651	3.75424	0.00785558
GOTERM_BP_FAT	GO:0009887~organ morphogenesis	18	14.0625	0.0003383	TNC, OTX1, PAX6, LEF1, DLL1, DLX1, EZR, CRB1, FAT4, NDRG4, LHX1, BCL11B, SALL1, PAPPA2, WNT7A, LHX9, UNCX, NFIB	113	994	16651	2.66838	0.00794064
GOTERM_BP_FAT	GO:0021516~dorsal spinal cord development	4	3.125	0.000360707	RFX4, LHX1, MDGA1, UNCX	113	21	16651	28.0674	0.00838492
GOTERM_BP_FAT	GO:0010557~positive regulation of macromolecule biosynthetic process	24	18.75	0.00037065	RFX4, LUM, OTX1, SOX2, PAX6, EOMES, CHCHD2, LEF1, DLL1, CREB5, FEZF1, FEZF2, RGMB, LHX1, BCL11B, SALL1, NEUROD2, MEG3, ETV1, POU3F2, NEUROD6, WNT7A, NFIA, NFIB	113	1605	16651	2.20342	0.00853494
GOTERM_BP_FAT	GO:0010468~regulation of gene expression	47	36.7188	0.000380808	LUM, TNC, SOX2, SOX5, PAX6, CHCHD2, TAGLN3, PRDM13, ARX, RGMB, EZR, LHX1, PRMT8, BCL11B, C8ORF4, MEG3, ACTL6B, ETV1, APBA2, POU3F2, LHX9, RFX4, OTX1, EOMES, LEF1, CREB5, DLL1, NEUROG2, PRKCB, FEZF1, FEZF2, DLX1, SKOR1, CHRDL1, DUSP26, SALL1, CNTN2, PHF21B, NEUROD2, CDCA7L, SP8, HDAC9, NEUROD6, WNT7A, NFIA, NFIB, UNCX	113	4346	16651	1.59357	0.00860768
GOTERM_BP_FAT	GO:0021695~cerebellar cortex development	5	3.90625	0.00037995	RFX4, LHX1, NEUROD2, DLL1, WNT7A	113	51	16651	14.4465	0.00866755
GOTERM_BP_FAT	GO:0010556~regulation of macromolecule biosynthetic process	45	35.1562	0.00042987	LUM, SOX2, SOX5, PAX6, CHCHD2, TAGLN3, PRDM13, ARX, RGMB, EZR, LHX1, PRMT8, BCL11B, C8ORF4, MEG3, ACTL6B, ETV1, POU3F2, LHX9, RFX4, OTX1, EOMES, LEF1, CREB5, DLL1, NEUROG2, PRKCB, FEZF1, FEZF2, DLX1, SKOR1, CHRDL1, DUSP26, SALL1, PHF21B, NEUROD2, CDCA7L, SP8, HDAC9, NEUROD6, WNT7A, SMPD3, NFIA, UNCX, NFIB	113	4109	16651	1.61376	0.00962365
GOTERM_BP_FAT	GO:0010604~positive regulation of macromolecule metabolic process	35	27.3438	0.000435453	ADCY1, APC2, LUM, TNC, SOX2, PAX6, CHCHD2, ARX, RGMB, DAB1, EZR, NDRG4, LHX1, BCL11B, MEG3, ETV1, POU3F2, RFX4, PTPRZ1, OTX1, EOMES, LEF1, DLL1, CREB5, FEZF1, FEZF2, DUSP26, SALL1, CNTN2, NEUROD2, AKAP6, NEUROD6, WNT7A, NFIA, NFIB	113	2869	16651	1.79763	0.00966065
GOTERM_BP_FAT	GO:2000112~regulation of cellular macromolecule biosynthetic process	44	34.375	0.000458143	LUM, SOX2, SOX5, PAX6, CHCHD2, TAGLN3, PRDM13, ARX, RGMB, EZR, LHX1, PRMT8, BCL11B, C8ORF4, MEG3, ACTL6B, ETV1, POU3F2, LHX9, RFX4, OTX1, EOMES, LEF1, CREB5, DLL1, NEUROG2, PRKCB, FEZF1, FEZF2, DLX1, SKOR1, CHRDL1, DUSP26, SALL1, PHF21B, NEUROD2, CDCA7L, SP8, HDAC9, NEUROD6, WNT7A, NFIA, UNCX, NFIB	113	3992	16651	1.62414	0.0100713
GOTERM_BP_FAT	GO:0051171~regulation of nitrogen compound metabolic process	47	36.7188	0.000539621	ADCY1, LUM, SOX2, SOX5, PAX6, CHCHD2, TAGLN3, PRDM13, ARX, RGMB, EZR, LHX1, PRMT8, BCL11B, C8ORF4, MEG3, ACTL6B, ETV1, POU3F2, LHX9, RFX4, OTX1, EOMES, LEF1, CREB5, DLL1, NEUROG2, PRKCB, FEZF1, FEZF2, DLX1, SKOR1, CHRDL1, DUSP26, SALL1, PHF21B, NEUROD2, AKAP6, CDCA7L, SP8, HDAC9, NEUROD6, WNT7A, SMPD3, NFIA, NFIB, UNCX	113	4410	16651	1.57044	0.0116456
GOTERM_BP_FAT	GO:0021549~cerebellum development	6	4.6875	0.000544674	DAB1, RFX4, LHX1, NEUROD2, DLL1, WNT7A	113	99	16651	8.93054	0.0116524
GOTERM_BP_FAT	GO:0022604~regulation of cell morphogenesis	13	10.1562	0.000535608	DCC, SEMA5B, FEZF2, EZR, DAB1, PTPRZ1, CNTN2, LEF1, L1CAM, POU3F2, LRRC4C, WNT7A, ISLR2	113	581	16651	3.29708	0.0116611
GOTERM_BP_FAT	GO:0021853~cerebral cortex GABAergic interneuron migration	3	2.34375	0.000660868	ARX, FEZF2, CNTN2	113	6	16651	73.677	0.0140005
GOTERM_BP_FAT	GO:1904936~interneuron migration	3	2.34375	0.000660868	ARX, FEZF2, CNTN2	113	6	16651	73.677	0.0140005
GOTERM_BP_FAT	GO:0021797~forebrain anterior/posterior pattern specification	3	2.34375	0.000660868	FEZF1, FEZF2, PAX6	113	6	16651	73.677	0.0140005
GOTERM_BP_FAT	GO:0009893~positive regulation of metabolic process	36	28.125	0.000733002	ADCY1, APC2, LUM, TNC, SOX2, PAX6, CHCHD2, ARX, RGMB, DAB1, EZR, NDRG4, LHX1, BCL11B, MEG3, ETV1, POU3F2, RFX4, PTPRZ1, OTX1, EOMES, LEF1, CREB5, DLL1, FEZF1, FEZF2, DUSP26, SALL1, CNTN2, NEUROD2, AKAP6, NEUROD6, WNT7A, NFIA, SMPD3, NFIB	113	3072	16651	1.7268	0.0153856
GOTERM_BP_FAT	GO:0022029~telencephalon cell migration	5	3.90625	0.000753556	ARX, FEZF2, DAB1, CNTN2, POU3F2	113	61	16651	12.0782	0.0156808
GOTERM_BP_FAT	GO:0034654~nucleobase-containing compound biosynthetic process	46	35.9375	0.000844554	ADCY1, LUM, SOX2, SOX5, PAX6, CHCHD2, TAGLN3, PRDM13, ARX, RGMB, EZR, LHX1, PRMT8, BCL11B, C8ORF4, MEG3, ACTL6B, ETV1, POU3F2, LHX9, RFX4, OTX1, EOMES, LEF1, CREB5, DLL1, NEUROG2, PRKCB, FEZF1, FEZF2, DLX1, SKOR1, CHRDL1, DUSP26, SALL1, PHF21B, NEUROD2, AKAP6, CDCA7L, SP8, HDAC9, NEUROD6, WNT7A, NFIA, NFIB, UNCX	113	4364	16651	1.55323	0.0174123
GOTERM_BP_FAT	GO:0031327~negative regulation of cellular biosynthetic process	22	17.1875	0.000871074	SOX2, PAX6, EOMES, LEF1, TAGLN3, PRDM13, ARX, FEZF1, FEZF2, DLX1, SKOR1, EZR, DUSP26, LHX1, SALL1, NEUROD2, MEG3, AKAP6, HDAC9, LHX9, NFIA, NFIB	113	1491	16651	2.17424	0.0175167
GOTERM_BP_FAT	GO:0021846~cell proliferation in forebrain	4	3.125	0.000858561	ARX, POU3F2, FABP7, WNT7A	113	28	16651	21.0506	0.0175524
GOTERM_BP_FAT	GO:0048639~positive regulation of developmental growth	7	5.46875	0.000870337	ARX, EZR, AKAP6, DLL1, L1CAM, POU3F2, ISLR2	113	165	16651	6.25138	0.0176454
GOTERM_BP_FAT	GO:0021885~forebrain cell migration	5	3.90625	0.000903412	ARX, FEZF2, DAB1, CNTN2, POU3F2	113	64	16651	11.512	0.018015
GOTERM_BP_FAT	GO:0021902~commitment of neuronal cell to specific neuron type in forebrain	3	2.34375	0.000921149	FEZF2, BCL11B, PAX6	113	7	16651	63.1517	0.0180744
GOTERM_BP_FAT	GO:0021761~limbic system development	6	4.6875	0.00091576	FEZF2, DLX1, PTPRZ1, LEF1, POU3F2, NEUROD6	113	111	16651	7.96508	0.0181132
GOTERM_BP_FAT	GO:0021987~cerebral cortex development	6	4.6875	0.00091576	ARX, DAB1, FAT4, EOMES, PAX6, POU3F2	113	111	16651	7.96508	0.0181132
GOTERM_BP_FAT	GO:0048663~neuron fate commitment	5	3.90625	0.00107312	FEZF2, DLX1, BCL11B, PAX6, DLL1	113	67	16651	10.9966	0.0208613
GOTERM_BP_FAT	GO:0048638~regulation of developmental growth	9	7.03125	0.00110367	DCC, ARX, SEMA5B, EZR, AKAP6, DLL1, L1CAM, POU3F2, ISLR2	113	307	16651	4.31982	0.0211175
GOTERM_BP_FAT	GO:0051172~negative regulation of nitrogen compound metabolic process	22	17.1875	0.00109536	SOX2, PAX6, EOMES, LEF1, TAGLN3, PRDM13, ARX, FEZF1, FEZF2, DLX1, SKOR1, EZR, DUSP26, LHX1, SALL1, NEUROD2, MEG3, AKAP6, HDAC9, LHX9, NFIA, NFIB	113	1518	16651	2.13556	0.0211233
GOTERM_BP_FAT	GO:0009890~negative regulation of biosynthetic process	22	17.1875	0.00109536	SOX2, PAX6, EOMES, LEF1, TAGLN3, PRDM13, ARX, FEZF1, FEZF2, DLX1, SKOR1, EZR, DUSP26, LHX1, SALL1, NEUROD2, MEG3, AKAP6, HDAC9, LHX9, NFIA, NFIB	113	1518	16651	2.13556	0.0211233
GOTERM_BP_FAT	GO:0018130~heterocycle biosynthetic process	46	35.9375	0.00111332	ADCY1, LUM, SOX2, SOX5, PAX6, CHCHD2, TAGLN3, PRDM13, ARX, RGMB, EZR, LHX1, PRMT8, BCL11B, C8ORF4, MEG3, ACTL6B, ETV1, POU3F2, LHX9, RFX4, OTX1, EOMES, LEF1, CREB5, DLL1, NEUROG2, PRKCB, FEZF1, FEZF2, DLX1, SKOR1, CHRDL1, DUSP26, SALL1, PHF21B, NEUROD2, AKAP6, CDCA7L, SP8, HDAC9, NEUROD6, WNT7A, NFIA, NFIB, UNCX	113	4418	16651	1.53424	0.021137
GOTERM_BP_FAT	GO:0019438~aromatic compound biosynthetic process	46	35.9375	0.00118851	ADCY1, LUM, SOX2, SOX5, PAX6, CHCHD2, TAGLN3, PRDM13, ARX, RGMB, EZR, LHX1, PRMT8, BCL11B, C8ORF4, MEG3, ACTL6B, ETV1, POU3F2, LHX9, RFX4, OTX1, EOMES, LEF1, CREB5, DLL1, NEUROG2, PRKCB, FEZF1, FEZF2, DLX1, SKOR1, CHRDL1, DUSP26, SALL1, PHF21B, NEUROD2, AKAP6, CDCA7L, SP8, HDAC9, NEUROD6, WNT7A, NFIA, NFIB, UNCX	113	4431	16651	1.52974	0.0223776
GOTERM_BP_FAT	GO:0021894~cerebral cortex GABAergic interneuron development	3	2.34375	0.0012228	ARX, FEZF2, CNTN2	113	8	16651	55.2577	0.0228424
GOTERM_BP_FAT	GO:0010558~negative regulation of macromolecule biosynthetic process	21	16.4062	0.00125939	SOX2, PAX6, EOMES, LEF1, TAGLN3, PRDM13, ARX, FEZF1, FEZF2, DLX1, SKOR1, EZR, DUSP26, LHX1, SALL1, NEUROD2, MEG3, HDAC9, LHX9, NFIA, NFIB	113	1428	16651	2.16697	0.0233422
GOTERM_BP_FAT	GO:2000113~negative regulation of cellular macromolecule biosynthetic process	20	15.625	0.00136655	SOX2, PAX6, EOMES, LEF1, TAGLN3, PRDM13, ARX, FEZF1, FEZF2, DLX1, SKOR1, EZR, DUSP26, LHX1, SALL1, MEG3, HDAC9, LHX9, NFIA, NFIB	113	1332	16651	2.21252	0.0251164
GOTERM_BP_FAT	GO:0045596~negative regulation of cell differentiation	13	10.1562	0.00139774	DCC, FEZF2, SEMA5B, DLX1, SKOR1, DAB1, PTPRZ1, SOX2, CNTN2, PAX6, DLL1, C1QL4, WNT7A	113	649	16651	2.95162	0.025307
GOTERM_BP_FAT	GO:0021696~cerebellar cortex morphogenesis	4	3.125	0.00139539	RFX4, LHX1, DLL1, WNT7A	113	33	16651	17.8611	0.0254511
GOTERM_BP_FAT	GO:0021954~central nervous system neuron development	5	3.90625	0.00147757	DCC, ARX, FEZF2, CNTN2, NFIB	113	73	16651	10.0927	0.0263489
GOTERM_BP_FAT	GO:0045927~positive regulation of growth	8	6.25	0.00146984	ARX, EZR, AKAP6, LEF1, DLL1, L1CAM, POU3F2, ISLR2	113	249	16651	4.73426	0.0264029
GOTERM_BP_FAT	GO:0051241~negative regulation of multicellular organismal process	17	13.2812	0.00154631	DCC, RFX4, PTPRZ1, SOX2, PAX6, LEF1, DLL1, FEZF2, SEMA5B, DLX1, DAB1, EZR, NEUROD2, MEG3, CNTN2, WNT7A, NFIB	113	1038	16651	2.41331	0.0273617
GOTERM_BP_FAT	GO:0021830~interneuron migration from the subpallium to the cortex	3	2.34375	0.00156527	ARX, FEZF2, CNTN2	113	9	16651	49.118	0.0274963
GOTERM_BP_FAT	GO:0008283~cell proliferation	25	19.5312	0.0015999	APC2, PTPRZ1, TNC, SOX2, PAX6, SOX5, LEF1, DLL1, ARX, FEZF1, FEZF2, NDRG4, FAT4, LHX1, BCL11B, MEG3, POU3F2, CDCA7L, C1QL4, FABP7, LRP2, LHX9, WNT7A, NFIB, UNCX	113	1897	16651	1.94193	0.0278986
GOTERM_BP_FAT	GO:0008038~neuron recognition	4	3.125	0.00165765	FEZF2, OPCML, PTPRZ1, CNTN2	113	35	16651	16.8405	0.0286898
GOTERM_BP_FAT	GO:0007610~behavior	12	9.375	0.00172239	FEZF2, ADCY1, DAB1, PTPRZ1, NDRG4, GRIA1, P2RX3, CNTN2, NEUROD2, ATP1A3, APBA2, ETV1	113	576	16651	3.06987	0.0295877
GOTERM_BP_FAT	GO:0050769~positive regulation of neurogenesis	10	7.8125	0.00182429	FEZF1, FEZF2, DAB1, PTPRZ1, NDRG4, NEUROD2, PAX6, L1CAM, LRRC7, ISLR2	113	411	16651	3.58526	0.0310966
GOTERM_BP_FAT	GO:0031325~positive regulation of cellular metabolic process	33	25.7812	0.00184631	ADCY1, LUM, SOX2, PAX6, CHCHD2, RGMB, DAB1, EZR, NDRG4, LHX1, BCL11B, MEG3, ETV1, POU3F2, RFX4, PTPRZ1, OTX1, EOMES, LEF1, DLL1, CREB5, FEZF1, FEZF2, DUSP26, SALL1, CNTN2, NEUROD2, AKAP6, NEUROD6, WNT7A, NFIA, SMPD3, NFIB	113	2861	16651	1.69964	0.0312513
GOTERM_BP_FAT	GO:0044708~single-organism behavior	10	7.8125	0.00188553	ADCY1, DAB1, PTPRZ1, NDRG4, GRIA1, P2RX3, CNTN2, NEUROD2, ATP1A3, ETV1	113	413	16651	3.56789	0.0316885
GOTERM_BP_FAT	GO:0045666~positive regulation of neuron differentiation	9	7.03125	0.00195172	FEZF1, FEZF2, DAB1, PTPRZ1, NDRG4, NEUROD2, L1CAM, LRRC7, ISLR2	113	336	16651	3.94698	0.0325627
GOTERM_BP_FAT	GO:0016358~dendrite development	7	5.46875	0.00215309	DCC, MATN2, FEZF2, DAB1, PTPRZ1, MAP6, WNT7A	113	197	16651	5.23593	0.0353889
GOTERM_BP_FAT	GO:0001708~cell fate specification	5	3.90625	0.00216764	APC2, SOX2, EOMES, PAX6, DLL1	113	81	16651	9.09592	0.0353892
GOTERM_BP_FAT	GO:0010629~negative regulation of gene expression	21	16.4062	0.00214601	SOX2, PAX6, EOMES, LEF1, TAGLN3, PRDM13, ARX, FEZF1, FEZF2, DLX1, SKOR1, EZR, DUSP26, LHX1, SALL1, MEG3, POU3F2, HDAC9, LHX9, NFIA, NFIB	113	1493	16651	2.07263	0.0355102
GOTERM_BP_FAT	GO:0021766~hippocampus development	5	3.90625	0.00226713	FEZF2, DLX1, PTPRZ1, LEF1, NEUROD6	113	82	16651	8.985	0.036743
GOTERM_BP_FAT	GO:0009952~anterior/posterior pattern specification	7	5.46875	0.00238091	FEZF1, FEZF2, LHX1, OTX1, PAX6, LEF1, DLL1	113	201	16651	5.13173	0.0383028
GOTERM_BP_FAT	GO:0060560~developmental growth involved in morphogenesis	7	5.46875	0.00262645	DCC, SEMA5B, LHX1, TNC, SALL1, L1CAM, ISLR2	113	205	16651	5.0316	0.041902
GOTERM_BP_FAT	GO:0098916~anterograde trans-synaptic signaling	12	9.375	0.00304756	CPLX2, NPTX1, KCNQ3, GRIA1, KIF5A, SYT5, GABRB2, P2RX3, CNTN2, NEUROD2, APBA2, WNT7A	113	620	16651	2.85201	0.0481559
GOTERM_BP_FAT	GO:0099537~trans-synaptic signaling	12	9.375	0.00304756	CPLX2, NPTX1, KCNQ3, GRIA1, KIF5A, SYT5, GABRB2, P2RX3, CNTN2, NEUROD2, APBA2, WNT7A	113	620	16651	2.85201	0.0481559
GOTERM_BP_FAT	GO:0099536~synaptic signaling	12	9.375	0.00304756	CPLX2, NPTX1, KCNQ3, GRIA1, KIF5A, SYT5, GABRB2, P2RX3, CNTN2, NEUROD2, APBA2, WNT7A	113	620	16651	2.85201	0.0481559
GOTERM_BP_FAT	GO:0007268~chemical synaptic transmission	12	9.375	0.00304756	CPLX2, NPTX1, KCNQ3, GRIA1, KIF5A, SYT5, GABRB2, P2RX3, CNTN2, NEUROD2, APBA2, WNT7A	113	620	16651	2.85201	0.0481559
GOTERM_CC_FAT	GO:0043005~neuron projection	21	16.4062	2.84591e-06	DCC, KCNC2, CPLX2, SYT5, KIF5A, PTPRZ1, ATP1A3, L1CAM, PCSK2, SCGN, SYNPR, SKOR1, KCNQ3, DAB1, GRIA1, P2RX3, BCL11B, CNTN2, HCN3, LRRC7, NFIB	90	1023	14505	3.30841	0.00041684
GOTERM_CC_FAT	GO:0097458~neuron part	25	19.5312	1.82807e-06	KCNC2, DCC, CPLX2, SYT5, L1CAM, PCSK2, SYNPR, DAB1, KCNQ3, BCL11B, ACTL6B, APBA2, HCN3, LRRC7, PTPRZ1, KIF5A, ATP1A3, SCGN, SKOR1, GRIA1, P2RX3, CNTN2, FABP7, WNT7A, NFIB	90	1380	14505	2.91969	0.000535482
GOTERM_CC_FAT	GO:0030424~axon	13	10.1562	1.75026e-05	KCNC2, DCC, CPLX2, PTPRZ1, ATP1A3, L1CAM, KCNQ3, GRIA1, P2RX3, CNTN2, HCN3, LRRC7, NFIB	90	447	14505	4.68717	0.00128125
GOTERM_CC_FAT	GO:0044297~cell body	14	10.9375	2.4021e-05	KCNC2, CPLX2, SYT5, KIF5A, PTPRZ1, PCSK2, SKOR1, DAB1, EZR, GRIA1, P2RX3, CNTN2, FABP7, HCN3	90	540	14505	4.1784	0.00140666
GOTERM_CC_FAT	GO:0045202~synapse	17	13.2812	1.52725e-05	KCNC2, CPLX2, GABRB2, PTPRZ1, SYT5, ATP1A3, LRRC4C, SCGN, SYNPR, DAB1, GRIA1, P2RX3, CNTN2, APBA2, WNT7A, HCN3, LRRC7	90	768	14505	3.56749	0.00149051
GOTERM_CC_FAT	GO:0043025~neuronal cell body	13	10.1562	3.11934e-05	KCNC2, CPLX2, SYT5, KIF5A, PTPRZ1, PCSK2, SKOR1, DAB1, GRIA1, P2RX3, CNTN2, FABP7, HCN3	90	474	14505	4.42018	0.00152214
GOTERM_CC_FAT	GO:0033267~axon part	9	7.03125	9.34256e-05	KCNC2, CPLX2, KCNQ3, GRIA1, P2RX3, CNTN2, L1CAM, HCN3, LRRC7	90	234	14505	6.19872	0.00341603
GOTERM_CC_FAT	GO:0044456~synapse part	14	10.9375	8.55108e-05	KCNC2, CPLX2, SYNPR, DAB1, GABRB2, SYT5, PTPRZ1, GRIA1, P2RX3, ATP1A3, APBA2, LRRC4C, WNT7A, LRRC7	90	611	14505	3.69285	0.00357299
GOTERM_CC_FAT	GO:0036477~somatodendritic compartment	15	11.7188	0.000111418	KCNC2, CPLX2, SYT5, KIF5A, PTPRZ1, ATP1A3, PCSK2, SKOR1, DAB1, GRIA1, P2RX3, CNTN2, FABP7, HCN3, LRRC7	90	717	14505	3.37169	0.00362089
GOTERM_CC_FAT	GO:0031256~leading edge membrane	7	5.46875	0.00020227	KCNC2, EZR, SYNE2, APC2, PTPRZ1, GRIA1, SPATA13	90	138	14505	8.17512	0.00590959
GOTERM_CC_FAT	GO:0031253~cell projection membrane	9	7.03125	0.000538907	KCNC2, EZR, SYNE2, APC2, PTPRZ1, NDRG4, GRIA1, LRP2, SPATA13	90	303	14505	4.78713	0.0142558
GOTERM_CC_FAT	GO:0098794~postsynapse	9	7.03125	0.00184744	KCNC2, DAB1, PTPRZ1, GRIA1, GABRB2, P2RX3, ATP1A3, LRRC4C, LRRC7	90	367	14505	3.95232	0.0441459
GOTERM_CC_FAT	GO:0098793~presynapse	8	6.25	0.00218472	KCNC2, CPLX2, SYNPR, GRIA1, SYT5, P2RX3, APBA2, WNT7A	90	294	14505	4.38549	0.0447413
GOTERM_CC_FAT	GO:0098590~plasma membrane region	15	11.7188	0.00205882	KCNC2, APC2, PTPRZ1, GABRB2, DLL1, LRRC4C, SYNE2, EZR, CRB1, NDRG4, GRIA1, AKAP6, LRP2, SPATA13, LRRC7	90	961	14505	2.51561	0.0453881
GOTERM_MF_FAT	GO:0000976~transcription regulatory region sequence-specific DNA binding	20	15.625	9.48838e-08	RFX4, OTX1, SOX2, PAX6, EOMES, LEF1, ARX, FEZF1, FEZF2, SKOR1, DLX1, BCL11B, SALL1, NEUROD2, PHF21B, ETV1, POU3F2, NEUROD6, NFIA, NFIB	102	691	15429	4.37814	9.25113e-06
GOTERM_MF_FAT	GO:0043565~sequence-specific DNA binding	25	19.5312	8.31523e-08	SOX2, PAX6, CHCHD2, ARX, LHX1, BCL11B, ETV1, POU3F2, LHX9, RFX4, OTX1, EOMES, LEF1, CREB5, FEZF1, FEZF2, SKOR1, DLX1, SALL1, PHF21B, NEUROD2, NEUROD6, NFIA, NFIB, UNCX	102	1079	15429	3.50474	1.08097e-05
GOTERM_MF_FAT	GO:0001012~RNA polymerase II regulatory region DNA binding	19	14.8438	6.35767e-08	RFX4, OTX1, PAX6, EOMES, LEF1, ARX, FEZF1, FEZF2, SKOR1, DLX1, BCL11B, SALL1, NEUROD2, PHF21B, ETV1, POU3F2, NEUROD6, NFIA, NFIB	102	603	15429	4.76622	1.23974e-05
GOTERM_MF_FAT	GO:1990837~sequence-specific double-stranded DNA binding	20	15.625	1.95936e-07	RFX4, OTX1, SOX2, PAX6, EOMES, LEF1, ARX, FEZF1, FEZF2, SKOR1, DLX1, BCL11B, SALL1, NEUROD2, PHF21B, ETV1, POU3F2, NEUROD6, NFIA, NFIB	102	724	15429	4.17858	1.52829e-05
GOTERM_MF_FAT	GO:0000977~RNA polymerase II regulatory region sequence-specific DNA binding	19	14.8438	5.74965e-08	RFX4, OTX1, PAX6, EOMES, LEF1, ARX, FEZF1, FEZF2, SKOR1, DLX1, BCL11B, SALL1, NEUROD2, PHF21B, ETV1, POU3F2, NEUROD6, NFIA, NFIB	102	599	15429	4.79805	2.24234e-05
GOTERM_MF_FAT	GO:0001067~regulatory region nucleic acid binding	21	16.4062	5.69827e-07	RFX4, OTX1, SOX2, PAX6, EOMES, LEF1, NEUROG2, ARX, FEZF1, FEZF2, SKOR1, DLX1, BCL11B, SALL1, NEUROD2, PHF21B, ETV1, POU3F2, NEUROD6, NFIA, NFIB	102	856	15429	3.71093	2.46922e-05
GOTERM_MF_FAT	GO:0000975~regulatory region DNA binding	21	16.4062	5.59429e-07	RFX4, OTX1, SOX2, PAX6, EOMES, LEF1, NEUROG2, ARX, FEZF1, FEZF2, SKOR1, DLX1, BCL11B, SALL1, NEUROD2, PHF21B, ETV1, POU3F2, NEUROD6, NFIA, NFIB	102	855	15429	3.71527	2.72718e-05
GOTERM_MF_FAT	GO:0000978~RNA polymerase II core promoter proximal region sequence-specific DNA binding	14	10.9375	5.52374e-07	FEZF1, FEZF2, SKOR1, RFX4, OTX1, BCL11B, SALL1, PAX6, ETV1, LEF1, POU3F2, NEUROD6, NFIA, NFIB	102	356	15429	5.94861	3.07747e-05
GOTERM_MF_FAT	GO:0044212~transcription regulatory region DNA binding	21	16.4062	5.29269e-07	RFX4, OTX1, SOX2, PAX6, EOMES, LEF1, NEUROG2, ARX, FEZF1, FEZF2, SKOR1, DLX1, BCL11B, SALL1, NEUROD2, PHF21B, ETV1, POU3F2, NEUROD6, NFIA, NFIB	102	852	15429	3.72836	3.44019e-05
GOTERM_MF_FAT	GO:0001159~core promoter proximal region DNA binding	14	10.9375	1.08427e-06	FEZF1, FEZF2, SKOR1, RFX4, OTX1, BCL11B, SALL1, PAX6, ETV1, LEF1, POU3F2, NEUROD6, NFIA, NFIB	102	378	15429	5.6024	3.52382e-05
GOTERM_MF_FAT	GO:0000987~core promoter proximal region sequence-specific DNA binding	14	10.9375	1.0218e-06	FEZF1, FEZF2, SKOR1, RFX4, OTX1, BCL11B, SALL1, PAX6, ETV1, LEF1, POU3F2, NEUROD6, NFIA, NFIB	102	376	15429	5.6322	3.62266e-05
GOTERM_MF_FAT	GO:0003690~double-stranded DNA binding	20	15.625	1.02154e-06	RFX4, OTX1, SOX2, PAX6, EOMES, LEF1, ARX, FEZF1, FEZF2, SKOR1, DLX1, BCL11B, SALL1, NEUROD2, PHF21B, ETV1, POU3F2, NEUROD6, NFIA, NFIB	102	807	15429	3.74882	3.98393e-05
GOTERM_MF_FAT	GO:0001228~transcriptional activator activity, RNA polymerase II transcription regulatory region sequence-specific binding	13	10.1562	1.34353e-06	RFX4, OTX1, SOX2, PAX6, LEF1, FEZF2, BCL11B, NEUROD2, ETV1, POU3F2, NEUROD6, NFIA, NFIB	102	324	15429	6.06926	4.0305e-05
GOTERM_MF_FAT	GO:0000982~transcription factor activity, RNA polymerase II core promoter proximal region sequence-specific binding	13	10.1562	2.28836e-06	SKOR1, RFX4, OTX1, BCL11B, SALL1, SOX2, PAX6, ETV1, LEF1, POU3F2, NEUROD6, NFIA, NFIB	102	341	15429	5.76669	6.37452e-05
GOTERM_MF_FAT	GO:0001077~transcriptional activator activity, RNA polymerase II core promoter proximal region sequence-specific binding	11	8.59375	2.93988e-06	RFX4, OTX1, BCL11B, SOX2, PAX6, ETV1, LEF1, POU3F2, NEUROD6, NFIA, NFIB	102	233	15429	7.14125	7.64341e-05
GOTERM_MF_FAT	GO:0000981~RNA polymerase II transcription factor activity, sequence-specific DNA binding	17	13.2812	5.1343e-06	RFX4, OTX1, SOX2, PAX6, LEF1, FEZF1, ARX, FEZF2, SKOR1, BCL11B, SALL1, NEUROD2, ETV1, POU3F2, NEUROD6, NFIA, NFIB	102	655	15429	3.92595	0.000125141
GOTERM_MF_FAT	GO:0003700~transcription factor activity, sequence-specific DNA binding	21	16.4062	0.000115858	RFX4, OTX1, SOX2, SOX5, PAX6, EOMES, LEF1, CREB5, ARX, FEZF1, FEZF2, SKOR1, LHX1, BCL11B, SALL1, NEUROD2, ETV1, POU3F2, NEUROD6, NFIA, NFIB	102	1227	15429	2.58888	0.00265454
GOTERM_MF_FAT	GO:0001071~nucleic acid binding transcription factor activity	21	16.4062	0.000115858	RFX4, OTX1, SOX2, SOX5, PAX6, EOMES, LEF1, CREB5, ARX, FEZF1, FEZF2, SKOR1, LHX1, BCL11B, SALL1, NEUROD2, ETV1, POU3F2, NEUROD6, NFIA, NFIB	102	1227	15429	2.58888	0.00265454
GOTERM_MF_FAT	GO:0003682~chromatin binding	12	9.375	0.000453707	PRDM13, ARX, FEZF2, SKOR1, DLX1, RFX4, EOMES, PAX6, PHF21B, LEF1, NFIA, PRKCB	102	504	15429	3.60154	0.00978438
GOTERM_MF_FAT	GO:0000989~transcription factor activity, transcription factor binding	12	9.375	0.00205022	SKOR1, LHX1, EOMES, NEUROD2, PHF21B, MEG3, ACTL6B, POU3F2, HDAC9, LHX9, PRKCB, NFIB	102	607	15429	2.99041	0.0412517
GOTERM_MF_FAT	GO:0000988~transcription factor activity, protein binding	12	9.375	0.00218574	SKOR1, LHX1, EOMES, NEUROD2, PHF21B, MEG3, ACTL6B, POU3F2, HDAC9, LHX9, PRKCB, NFIB	102	612	15429	2.96597	0.041771
