# Supplementary material for: CRISPR/Cas9-mediated heterozygous knockout of the autism gene CHD8 and characterization of its transcriptional networks in cerebral organoids derived from iPS cells
Source: Mol Autism. 2017 Mar 20;8:11. doi: 10.1186/s13229-017-0124-1 (PMC5357816; doi:10.1186/s13229-017-0124-1)
Supplement: Additional file 7: Table S5. — List of overlapping DEGs between CHD8 KO organoids, NPCs and neurons, and non-responder and lithium (Li) responder patients with BD (sheet 1). Gene ontologies for overlapping genes between CHD8 KO and Li non-responders and Li responders (sheets 2 and 3, respectively). (XLSX 22 kb) [file 13229_2017_124_MOESM7_ESM.xlsx]

## Sheet: overlapping genes
CHD8 KO	No.CHD8.DEG	BD	No.BD.DEG	No.overlap	OR	P	Overlapped genes
NPCs	892	Ctrl vs Patients	165	23	1.89	0.00611107	CRLF1,TAC1,COL11A1,EPHA6,FGF14,CHCHD2,PPP1R3C,FGF7,GNAL,RGS16,OSBPL10,TPBG,VSNL1,MSX1,GUCY1A3,COL3A1,SMTN,FLRT2,HIST1H3C,VGLL3,PLXNA4,ZNF736,ETV5
NPCs	892	Ctrl vs Li-responder patients	391	68	2.54	5.42787e-10	RHOBTB2,ARNTL2,DKK3,ST6GAL1,RBFOX1,FKBP7,EPHA6,MEF2C,SERTAD4,FOLH1,RAPGEF4,LGALS1,FGF14,NEFM,ITGB8,CHCHD2,LGALS3BP,WWC1,BCL11A,CALD1,CLYBL,CDKN1C,NES,SORT1,MDFIC,SPRY2,EDNRB,FAM181A,FGF7,PMAIP1,OSBPL10,LRIG1,CAMK2D,PLK2,TNFAIP8,TPBG,CRB2,HMGA2,JAM2,TSPAN18,VSNL1,GUCY1A3,REEP3,DACT1,ARHGEF40,TTYH1,COL3A1,ADAM9,C8orf46,NHLH1,ARNT2,FGFBP3,SCUBE2,CD151,SSTR2,ABAT,OPCML,SMTN,ATL3,FLRT2,WBSCR17,PMEL,IE…
NPCs	892	Ctrl vs Li-non-responder patients	431	88	3.17	6.69679e-17	CRLF1,NRXN3,RNF19A,EPHA3,COL11A1,VMP1,NAV3,ST6GAL1,RUNX1T1,EPHA6,ARHGAP28,PRODH,SLC8A3,ASAH1,LFNG,CHCHD2,LHX2,SHB,EFNB3,CTSC,ACVR1,RGS2,RCAN3,CNR1,BCL11A,PPP1R3C,PLP1,EDNRB,COL2A1,RTN1,FGF7,NTRK3,GNAL,COL6A2,SLC47A1,EVA1B,RGS16,SYT14,CDCA7,DLX1,FAM171B,ACKR3,ANK2,TPBG,LYPD1,CAMK4,ABCA5,CHODL,PDE1C,AFF2,ZIC3,NBL1,F11R,STC1,SCUBE1,NBPF10,GUCY1A3,FABP7,COL1A2,ISLR2,COL3A1,FAM110B,CHD3,NDNF,ZNF518B,S…
Neurons	2437	Ctrl vs Patients	165	58	1.96	5.49676e-05	CRLF1,TAC1,HEBP1,VRK2,ELN,NNAT,COL11A1,FGFR3,LRRC16A,TMEM38B,GADD45B,FGF14,CRISPLD2,CHCHD2,CDH23,SPOCK2,PAPPA2,ERRFI1,CCND2,PDE1B,CHAC1,GFAP,LGALS3,MATN2,SLC39A8,FGF7,CDH13,GNAL,CNGA3,TPBG,RSPO2,SPARCL1,KLF10,NRG1,MSX1,SPRY1,GUCY1A3,MFAP4,COL3A1,SCG2,NABP1,DDIT3,LY6H,WSCD1,PENK,SMTN,FMNL1,FLRT2,COL25A1,H1F0,HIST1H3C,MT-CYB,MT-ND4,VGLL3,ZNF736,ETV5,KIAA1456,TMEM179
Neurons	2437	Ctrl vs Li-responder patients	391	138	2.01	3.87104e-10	MRC2,PLAUR,HEBP1,VIM,PRKCH,VRK2,ARNTL2,HIPK2,ASNS,ST6GAL1,CACNG4,FKBP7,SERTAD4,PLOD1,FOLH1,PHACTR3,DOCK9,GLG1,COL9A3,TMEM38B,GADD45B,LGALS1,RASSF2,TIMP1,FGF14,CRISPLD2,BMF,TNNT1,PLD3,ITGB8,CHCHD2,CDH23,SPOCK2,ACTA2,LGALS3BP,NMU,TSPAN11,LIN7A,LAMA4,SPARC,WWC1,STC2,IGFBP2,ID2,PAPPA2,TXNIP,PLAGL1,SGK1,PLS1,FKBP9,CALD1,PDE1B,PIGT,HIF3A,NRN1,CLYBL,ID1,GNG11,RASL11B,TRPM4,ASS1,GFAP,LGALS3,MATN2,NES,SOR…
Neurons	2437	Ctrl vs Li-non-responder patients	431	163	2.26	1.10222e-14	SEMA3F,CRLF1,ATP1A2,RNF19A,ELN,NNAT,PTPRU,COL11A1,VMP1,FGFR3,MAST4,ST6GAL1,PLXNA2,DCX,SLC1A3,LRRC16A,ARHGAP28,EFNB1,PRODH,SLC8A3,FGF9,CRISPLD2,LFNG,CHCHD2,PTPRZ1,LHX2,NMRK1,PTGR1,CDH23,SPOCK2,ACTA2,MAP3K8,GALK1,CTSC,KIAA1549L,MDFI,ACVR1,PLCD4,ID2,MARK1,GPX7,ERRFI1,WLS,SGK1,CCND2,TGFB3,GRIA2,DUSP4,PLP1,SOX4,NRN1,ID1,CHAC1,NCAN,GFAP,LGALS3,MATN2,LOXL2,VAV3,IAH1,LRP4,PDGFRA,EDNRB,GAD2,SLC39A8,COL2A1…
Organoids	541	Ctrl vs Patients	165	24	3.45	1.29274e-06	LAMA3,COL11A1,FGFR3,LRRC16A,CBLN1,NDRG4,KIAA1199,CHCHD2,CDH23,SPOCK2,PAPPA2,NRP2,MATN2,NRG1,VSNL1,HOPX,SCG2,PENK,COL25A1,HIST1H3C,MEG3,PLXNA4,RNU2-59P,KIAA1456
Organoids	541	Ctrl vs Li-responder patients	391	52	3.22	2.33029e-11	LAMA3,MEF2C,DOCK9,CPNE6,CBLN1,NEFM,CHCHD2,CDH23,SPOCK2,TFEB,ID2,PAPPA2,IGSF21,PCSK2,ID1,BCL11B,CDKN1C,ASS1,MATN2,NES,GPR12,PTGFRN,COL4A2,PPP1R1A,EDNRB,SYTL2,ADCYAP1,PLK2,HMGCLL1,HMGA2,ROBO3,DYNC1I1,RCAN1,NEUROD1,VSNL1,SERPINI1,HTRA1,RAB26,GATM,SCG2,CNTNAP2,ARL4D,SRRM3,NEUROG2,SLITRK4,OPCML,CNTN2,IER5L,COL25A1,FAM49A,RNU2-59P,KIAA1456
Organoids	541	Ctrl vs Li-non-responder patients	431	75	4.64	5.73175e-23	SEMA3F,ARX,ETV1,EPHA3,SYNE2,COL11A1,MPPED2,FGFR3,SLC1A3,SCGN,LRRC16A,EFNB1,NALCN,NDRG4,KIAA1199,CHCHD2,PTPRZ1,SHB,CDH23,SPOCK2,LGI1,ACVR1,OTX1,ID2,WLS,NRP2,EFNB2,ID1,BCL11B,MATN2,EDNRB,LRIG3,COL6A2,DLX1,LIX1,GABRB2,ZNF300,TENM4,GRIA4,PDE1C,GRIA1,SLA,NRG1,DYNC1I1,NBL1,NBPF10,SERPINI1,SYNPR,FABP7,NEUROD6,PRKCB,ISLR2,FAM107A,ZFPM2,DLGAP1,NPTX1,HOPX,GATM,SCG2,CALB2,FUT9,CNTNAP2,NEUROG2,SHISA2,MAB21L2…

## Sheet: GO CHD8_Li non responders
Category	Term	Count	%	PValue	Genes	List Total	Pop Hits	Pop Total	Fold Enrichment	Benjamini
GOTERM_BP_FAT	GO:0048699~generation of neurons	9	40.9091	0.00012103	NRP2, MATN2, CBLN1, PLXNA4, NDRG4, MEG3, COL25A1, NRG1, CDH23	21	1397	16651	5.10819	0.0226164
GOTERM_BP_FAT	GO:0007409~axonogenesis	6	27.2727	0.000111759	NRP2, MATN2, PLXNA4, MEG3, COL25A1, NRG1	21	419	16651	11.3542	0.0250297
GOTERM_BP_FAT	GO:0061564~axon development	6	27.2727	0.000161159	NRP2, MATN2, PLXNA4, MEG3, COL25A1, NRG1	21	453	16651	10.502	0.0257719
GOTERM_BP_FAT	GO:0022008~neurogenesis	10	45.4545	2.40973e-05	NRP2, MATN2, CBLN1, PLXNA4, PENK, NDRG4, MEG3, COL25A1, NRG1, CDH23	21	1489	16651	5.32508	0.0269566
GOTERM_BP_FAT	GO:0048667~cell morphogenesis involved in neuron differentiation	6	27.2727	0.00026731	NRP2, MATN2, PLXNA4, MEG3, COL25A1, NRG1	21	505	16651	9.42065	0.0298621
GOTERM_BP_FAT	GO:0048666~neuron development	8	36.3636	0.00010706	NRP2, MATN2, PLXNA4, NDRG4, MEG3, COL25A1, NRG1, CDH23	21	1000	16651	6.34324	0.0298971
GOTERM_BP_FAT	GO:0040011~locomotion	9	40.9091	0.000242984	NRP2, MATN2, LAMA3, PLXNA4, NDRG4, SPOCK2, MEG3, NRG1, SCG2	21	1543	16651	4.62485	0.0301557
GOTERM_BP_FAT	GO:0040012~regulation of locomotion	7	31.8182	0.000239611	NRP2, LAMA3, PLXNA4, NDRG4, SPOCK2, NRG1, SCG2	21	787	16651	7.05252	0.0333985
GOTERM_BP_FAT	GO:0007399~nervous system development	11	50	9.10231e-05	NRP2, MATN2, CBLN1, PLXNA4, PENK, NDRG4, SPOCK2, MEG3, COL25A1, NRG1, CDH23	21	2224	16651	3.92174	0.0338231
GOTERM_BP_FAT	GO:0030182~neuron differentiation	9	40.9091	6.14437e-05	NRP2, MATN2, CBLN1, PLXNA4, NDRG4, MEG3, COL25A1, NRG1, CDH23	21	1270	16651	5.61901	0.0342397
GOTERM_BP_FAT	GO:0042330~taxis	6	27.2727	0.000434197	NRP2, MATN2, PLXNA4, MEG3, NRG1, SCG2	21	561	16651	8.48026	0.0345661
GOTERM_BP_FAT	GO:0006928~movement of cell or subcellular component	9	40.9091	0.00068887	NRP2, MATN2, LAMA3, PLXNA4, NDRG4, SPOCK2, MEG3, NRG1, SCG2	21	1796	16651	3.97335	0.0348969
GOTERM_BP_FAT	GO:0009790~embryo development	7	31.8182	0.000688743	NRP2, LAMA3, NDRG4, HOPX, MEG3, NRG1, COL11A1	21	958	16651	5.79367	0.0365213
GOTERM_BP_FAT	GO:0006935~chemotaxis	6	27.2727	0.000430656	NRP2, MATN2, PLXNA4, MEG3, NRG1, SCG2	21	560	16651	8.49541	0.0368774
GOTERM_BP_FAT	GO:0031175~neuron projection development	7	31.8182	0.000365773	NRP2, MATN2, PLXNA4, NDRG4, MEG3, COL25A1, NRG1	21	851	16651	6.52213	0.0370124
GOTERM_BP_FAT	GO:0048812~neuron projection morphogenesis	6	27.2727	0.000399764	NRP2, MATN2, PLXNA4, MEG3, COL25A1, NRG1	21	551	16651	8.63417	0.0370803
GOTERM_BP_FAT	GO:0072358~cardiovascular system development	7	31.8182	0.000684941	NRP2, NDRG4, HOPX, MEG3, NRG1, COL11A1, SCG2	21	957	16651	5.79972	0.0381045
GOTERM_BP_FAT	GO:0072359~circulatory system development	7	31.8182	0.000684941	NRP2, NDRG4, HOPX, MEG3, NRG1, COL11A1, SCG2	21	957	16651	5.79972	0.0381045
GOTERM_BP_FAT	GO:0048870~cell motility	8	36.3636	0.000657096	NRP2, MATN2, LAMA3, PLXNA4, NDRG4, SPOCK2, NRG1, SCG2	21	1341	16651	4.73023	0.0384716
GOTERM_BP_FAT	GO:0051674~localization of cell	8	36.3636	0.000657096	NRP2, MATN2, LAMA3, PLXNA4, NDRG4, SPOCK2, NRG1, SCG2	21	1341	16651	4.73023	0.0384716
GOTERM_BP_FAT	GO:0040007~growth	7	31.8182	0.000647814	NRP2, FGFR3, PLXNA4, NDRG4, HOPX, PAPPA2, NRG1	21	947	16651	5.86096	0.0400034
GOTERM_BP_FAT	GO:0030030~cell projection organization	8	36.3636	0.000628004	NRP2, MATN2, PLXNA4, NDRG4, MEG3, COL25A1, NRG1, CDH23	21	1331	16651	4.76577	0.0410388
GOTERM_BP_FAT	GO:0009605~response to external stimulus	10	45.4545	0.000603242	NRP2, MATN2, PLXNA4, PENK, HOPX, MEG3, HIST1H3C, NRG1, COL11A1, SCG2	21	2248	16651	3.52716	0.041866
GOTERM_BP_FAT	GO:0048589~developmental growth	6	27.2727	0.000568364	NRP2, FGFR3, PLXNA4, NDRG4, HOPX, NRG1	21	595	16651	7.99568	0.04207

## Sheet: GO CHD8_Li responders
Category	Term	Count	%	PValue	Genes	List Total	Pop Hits	Pop Total	Fold Enrichment	Benjamini
GOTERM_BP_FAT	GO:0007399~nervous system development	27	51.9231	6.03516e-12	MEF2C, OPCML, SPOCK2, ADCYAP1, PCSK2, EDNRB, BCL11B, CNTNAP2, ROBO3, NEFM, CDH23, MATN2, NES, CPNE6, RCAN1, COL25A1, NEUROG2, SERPINI1, HMGA2, CDKN1C, CBLN1, SLITRK4, ID2, PLK2, ID1, CNTN2, NEUROD1	47	2224	16651	4.30102	1.17505e-08
GOTERM_BP_FAT	GO:0048699~generation of neurons	22	42.3077	1.94313e-11	MEF2C, MATN2, OPCML, CPNE6, COL25A1, NEUROG2, HMGA2, ADCYAP1, CDKN1C, EDNRB, SLITRK4, CBLN1, PLK2, ID2, ID1, BCL11B, CNTN2, NEUROD1, CNTNAP2, ROBO3, NEFM, CDH23	47	1397	16651	5.57916	1.89164e-08
GOTERM_BP_FAT	GO:0030182~neuron differentiation	21	40.3846	3.15116e-11	MEF2C, MATN2, OPCML, CPNE6, COL25A1, NEUROG2, ADCYAP1, CDKN1C, EDNRB, SLITRK4, CBLN1, PLK2, ID2, ID1, BCL11B, CNTN2, NEUROD1, CNTNAP2, ROBO3, NEFM, CDH23	47	1270	16651	5.85812	2.0451e-08
GOTERM_BP_FAT	GO:0048666~neuron development	19	36.5385	5.04123e-11	MEF2C, MATN2, OPCML, CPNE6, COL25A1, ADCYAP1, CDKN1C, EDNRB, SLITRK4, PLK2, ID2, ID1, BCL11B, CNTN2, NEUROD1, CNTNAP2, ROBO3, NEFM, CDH23	47	1000	16651	6.73126	2.45382e-08
GOTERM_BP_FAT	GO:0022008~neurogenesis	22	42.3077	6.48768e-11	MEF2C, MATN2, OPCML, CPNE6, COL25A1, NEUROG2, HMGA2, ADCYAP1, CDKN1C, EDNRB, SLITRK4, CBLN1, PLK2, ID2, ID1, BCL11B, CNTN2, NEUROD1, CNTNAP2, ROBO3, NEFM, CDH23	47	1489	16651	5.23444	2.52631e-08
GOTERM_BP_FAT	GO:0048468~cell development	20	38.4615	5.19908e-07	MEF2C, MATN2, OPCML, CPNE6, COL25A1, HMGA2, ADCYAP1, CDKN1C, EDNRB, SLITRK4, PLK2, ID2, ID1, BCL11B, CNTN2, NEUROD1, CNTNAP2, ROBO3, NEFM, CDH23	47	2006	16651	3.53217	0.000168696
GOTERM_BP_FAT	GO:0051960~regulation of nervous system development	13	25	1.18152e-06	MEF2C, EDNRB, SLITRK4, CBLN1, ID2, PLK2, ID1, BCL11B, CPNE6, CNTN2, NEUROD1, HMGA2, ADCYAP1	47	799	16651	5.7642	0.000328577
GOTERM_BP_FAT	GO:0031175~neuron projection development	13	25	2.28598e-06	MEF2C, MATN2, SLITRK4, PLK2, ID1, BCL11B, CPNE6, CNTN2, CNTNAP2, COL25A1, ROBO3, NEFM, ADCYAP1	47	851	16651	5.41198	0.000556196
GOTERM_BP_FAT	GO:0007417~central nervous system development	13	25	6.52039e-06	MEF2C, NES, CBLN1, ID2, ID1, BCL11B, CNTN2, CNTNAP2, NEUROD1, RCAN1, HMGA2, SERPINI1, ADCYAP1	47	942	16651	4.88917	0.00140959
GOTERM_BP_FAT	GO:0030030~cell projection organization	15	28.8462	8.51043e-06	MATN2, MEF2C, NES, CPNE6, COL25A1, ADCYAP1, SLITRK4, PLK2, ID1, BCL11B, CNTN2, CNTNAP2, ROBO3, NEFM, CDH23	47	1331	16651	3.9926	0.00165562
GOTERM_BP_FAT	GO:0007420~brain development	11	21.1538	2.05287e-05	MEF2C, NES, CBLN1, ID2, ID1, BCL11B, CNTN2, CNTNAP2, NEUROD1, HMGA2, ADCYAP1	47	717	16651	5.43521	0.00332528
GOTERM_BP_FAT	GO:0050767~regulation of neurogenesis	11	21.1538	1.9094e-05	MEF2C, EDNRB, ID2, PLK2, ID1, BCL11B, CPNE6, CNTN2, NEUROD1, HMGA2, ADCYAP1	47	711	16651	5.48107	0.00337397
GOTERM_BP_FAT	GO:0060322~head development	11	21.1538	3.19641e-05	MEF2C, NES, CBLN1, ID2, ID1, BCL11B, CNTN2, CNTNAP2, NEUROD1, HMGA2, ADCYAP1	47	755	16651	5.16165	0.0044355
GOTERM_BP_FAT	GO:0045664~regulation of neuron differentiation	10	19.2308	2.97777e-05	MEF2C, EDNRB, ID2, PLK2, ID1, BCL11B, CPNE6, CNTN2, NEUROD1, ADCYAP1	47	594	16651	5.96425	0.00444992
GOTERM_BP_FAT	GO:0030900~forebrain development	8	15.3846	7.21334e-05	MEF2C, ID2, BCL11B, CNTN2, CNTNAP2, NEUROD1, HMGA2, ADCYAP1	47	377	16651	7.51781	0.00822766
GOTERM_BP_FAT	GO:0048667~cell morphogenesis involved in neuron differentiation	9	17.3077	6.40375e-05	MEF2C, MATN2, SLITRK4, ID2, ID1, BCL11B, CNTN2, COL25A1, ROBO3	47	505	16651	6.31384	0.00827789
GOTERM_BP_FAT	GO:0050768~negative regulation of neurogenesis	7	13.4615	6.96732e-05	EDNRB, ID2, PLK2, ID1, CNTN2, HMGA2, ADCYAP1	47	256	16651	9.68725	0.00844282
GOTERM_BP_FAT	GO:0051961~negative regulation of nervous system development	7	13.4615	0.000107553	EDNRB, ID2, PLK2, ID1, CNTN2, HMGA2, ADCYAP1	47	277	16651	8.95284	0.0115669
GOTERM_BP_FAT	GO:0008038~neuron recognition	4	7.69231	0.000121388	OPCML, CNTN2, CNTNAP2, ROBO3	47	35	16651	40.4888	0.0117483
GOTERM_BP_FAT	GO:0060284~regulation of cell development	11	21.1538	0.000117987	MEF2C, EDNRB, ID2, PLK2, ID1, BCL11B, CPNE6, CNTN2, NEUROD1, HMGA2, ADCYAP1	47	882	16651	4.41842	0.0120184
GOTERM_BP_FAT	GO:2000026~regulation of multicellular organismal development	15	28.8462	0.000181988	MEF2C, COL4A2, CPNE6, HMGA2, ADCYAP1, EDNRB, CBLN1, SLITRK4, LAMA3, PLK2, ID2, ID1, BCL11B, CNTN2, NEUROD1	47	1754	16651	3.02973	0.0146567
GOTERM_BP_FAT	GO:0051098~regulation of binding	7	13.4615	0.000172319	MEF2C, NES, ID2, PLK2, ID1, NEUROD1, HMGA2	47	302	16651	8.21171	0.0151358
GOTERM_BP_FAT	GO:0050678~regulation of epithelial cell proliferation	7	13.4615	0.000181809	CDKN1C, MEF2C, EDNRB, ID1, HTRA1, BCL11B, SCG2	47	305	16651	8.13094	0.015274
GOTERM_BP_FAT	GO:0042551~neuron maturation	4	7.69231	0.000168192	CDKN1C, EDNRB, CNTN2, CNTNAP2	47	39	16651	36.3361	0.0154742
GOTERM_BP_FAT	GO:0000904~cell morphogenesis involved in differentiation	10	19.2308	0.000203365	MEF2C, MATN2, SLITRK4, ID2, ID1, BCL11B, CNTN2, COL25A1, ROBO3, HMGA2	47	763	16651	4.64321	0.0157149
GOTERM_BP_FAT	GO:0010721~negative regulation of cell development	7	13.4615	0.000227824	EDNRB, ID2, PLK2, ID1, CNTN2, HMGA2, ADCYAP1	47	318	16651	7.79854	0.0169177
GOTERM_BP_FAT	GO:0043066~negative regulation of apoptotic process	10	19.2308	0.000400078	MEF2C, EDNRB, NES, PLK2, ID1, BCL11B, NEUROD1, HMGA2, SCG2, ADCYAP1	47	836	16651	4.23776	0.0274417
GOTERM_BP_FAT	GO:0050673~epithelial cell proliferation	7	13.4615	0.000398419	CDKN1C, MEF2C, ID2, ID1, HTRA1, BCL11B, SCG2	47	353	16651	7.02531	0.0283272
GOTERM_BP_FAT	GO:0043069~negative regulation of programmed cell death	10	19.2308	0.000440218	MEF2C, EDNRB, NES, PLK2, ID1, BCL11B, NEUROD1, HMGA2, SCG2, ADCYAP1	47	847	16651	4.18272	0.0291291
GOTERM_BP_FAT	GO:0000902~cell morphogenesis	12	23.0769	0.000461252	MEF2C, MATN2, NES, SLITRK4, ID2, ID1, BCL11B, CPNE6, CNTN2, COL25A1, ROBO3, HMGA2	47	1247	16651	3.40924	0.0294983
GOTERM_BP_FAT	GO:0021537~telencephalon development	6	11.5385	0.000534501	MEF2C, ID2, BCL11B, CNTN2, CNTNAP2, NEUROD1	47	243	16651	8.74757	0.0330216
GOTERM_BP_FAT	GO:0044092~negative regulation of molecular function	11	21.1538	0.00075184	CDKN1C, EDNRB, NES, ID2, ID1, SPOCK2, PPP1R1A, SYTL2, HMGA2, SERPINI1, ADCYAP1	47	1111	16651	3.50769	0.0434051
GOTERM_BP_FAT	GO:0048812~neuron projection morphogenesis	8	15.3846	0.000729853	MATN2, SLITRK4, ID1, BCL11B, CPNE6, CNTN2, COL25A1, ROBO3	47	551	16651	5.14376	0.043451
GOTERM_BP_FAT	GO:0060548~negative regulation of cell death	10	19.2308	0.000799964	MEF2C, EDNRB, NES, PLK2, ID1, BCL11B, NEUROD1, HMGA2, SCG2, ADCYAP1	47	920	16651	3.85083	0.0435423
GOTERM_BP_FAT	GO:0032989~cellular component morphogenesis	12	23.0769	0.000784161	MEF2C, MATN2, NES, SLITRK4, ID2, ID1, BCL11B, CPNE6, CNTN2, COL25A1, ROBO3, HMGA2	47	1328	16651	3.20129	0.0439283
GOTERM_BP_FAT	GO:0046903~secretion	11	21.1538	0.000845732	MEF2C, EDNRB, CBLN1, VSNL1, NEUROD1, SYTL2, RAB26, ARL4D, HMGA2, SCG2, ADCYAP1	47	1128	16651	3.45482	0.0447282
GOTERM_BP_FAT	GO:0048469~cell maturation	5	9.61538	0.000869629	CDKN1C, EDNRB, ID2, CNTN2, CNTNAP2	47	155	16651	11.4283	0.0447491
GOTERM_BP_FAT	GO:0051093~negative regulation of developmental process	9	17.3077	0.000939228	EDNRB, COL4A2, ID2, PLK2, ID1, CNTN2, RCAN1, HMGA2, ADCYAP1	47	751	16651	4.24566	0.0458279
GOTERM_BP_FAT	GO:0045595~regulation of cell differentiation	13	25	0.000928365	MEF2C, EDNRB, ID2, PLK2, ID1, SPOCK2, BCL11B, CPNE6, CNTN2, NEUROD1, RCAN1, HMGA2, ADCYAP1	47	1579	16651	2.91678	0.046474
