# Supplementary material for: CRISPR/Cas9-mediated heterozygous knockout of the autism gene CHD8 and characterization of its transcriptional networks in cerebral organoids derived from iPS cells
Source: Mol Autism. 2017 Mar 20;8:11. doi: 10.1186/s13229-017-0124-1 (PMC5357816; doi:10.1186/s13229-017-0124-1)
Supplement: Additional file 8: Table S6. — Lists DEG from CHD8 KO organoids, NPCs, and neurons that overlap with ASD and SZ candidate genes (sheet 1). Gene ontologies for overlapping genes between CHD8 KO and the SZGWAS, AutismKB, and SFARI databases (sheets 2-4, respectively). (XLSX 46 kb) [file 13229_2017_124_MOESM8_ESM.xlsx]

## Sheet: overlapping genes
CHD8 KO	No.DEG	ASD/SZ	No.ASD/SZ	No.overlap	OR	P	Overlapped genes
NPCs	907	SCZ_GWAS	248	17	0.831927	0.798214	MPHOSPH9,ANKRD44,MEF2C,SUGP1,RAI1,MDK,AKT3,PODXL,C12orf65,REEP2,SGSM2,CACNA1C,RFTN2,STAT6,CA8,TCF4,TLE1
NPCs	907	SZGene	514	68	1.78912	3.25082e-05	TAC1,PAX6,TFAP2B,CLDN11,NRXN3,ARNTL2,SLC18A1,DTNBP1,CTNNA2,FGFR2,TFRC,SEMA3A,IL4R,EPHA6,PSEN1,GNAO1,MYO9B,PRODH,PPM1F,SLC25A1,RBFOX2,DAAM1,MTHFD1,JAG1,FGF14,HOMER2,NEFM,PIK3R2,SLC1A2,CSPG5,RGS4,CNR1,PLP1,APOL2,GAD1,SNAP25,SYT11,CHL1,NOTCH2,FLNB,TFAP2A,DUSP6,NTRK3,GNAL,SNAPIN,ST6GAL2,DLX1,CPLX2,NTRK2,CACNA1C,CHODL,PPP2R2B,CELF5,NCSTN,PDLIM5,GRIK2,FABP7,SNCG,NQO1,UNC5C,ABAT,OPCML,TCF4,PSAP,RYR3,HSP…
NPCs	907	DeRubeis_ASD	30	7	3.47196	0.00870958	TRIO,CTTNBP2,MYO9B,BCL11A,ANK2,CACNA2D3,CDC42BPB
NPCs	907	Iossifov_ASD	24	1	0.492846	0.868554	ANK2
NPCs	907	Liu_ASD	122	6	0.584217	0.937257	CLDN11,VASH1,BCL11A,NFIA,HIST1H3D,CDC42BPB
NPCs	907	Willsey_ASD	100	13	1.70558	0.0596025	THSD7A,NUAK1,CTTNBP2,POLRMT,BCL11A,ANK2,DST,CACNA2D3,NFIA,ANO5,SCUBE2,DLL1,CDC42BPB
NPCs	907	AutismKB	115	12	1.32629	0.219937	TRIO,RBFOX1,MEF2C,RAPGEF4,RAI1,NRXN2,RIMS3,GAD1,CACNA1C,AFF2,GRIK2,NIPA1
NPCs	907	SFARI	198	29	1.97832	0.00127621	NRXN3,TRIO,VASH1,CTTNBP2,RBFOX1,MEF2C,LRP2,NRCAM,LAMB1,RAPGEF4,MYO9B,RAI1,NRXN2,RIMS3,BCL11A,NTRK3,GALNT13,ANK2,CACNA1C,AFF2,CACNA2D3,GRIK2,REEP3,CASC4,ARNT2,EXT1,ABAT,CACNA1H,CDC42BPB
Neurons	2464	SCZ_GWAS	248	53	0.962711	0.620763	PLEKHO1,VRK2,CTNNA1,MPHOSPH9,SNAP91,PPP2R3A,RIMS1,SEPT3,SUGP1,PBX4,MDK,MAN2A1,IK,HSPE1,C1orf54,CA14,LRP1,SLC12A4,PODXL,NCAN,EPC2,VPS45,ARL3,SLC39A8,SBNO1,TLE3,SGSM2,CNTN4,NLGN4X,INA,GPM6A,CACNA1C,PCGF6,SFXN2,THOC7,PSMD6,GALNT10,CKB,NAB2,STAT6,TRIM8,FUT9,ARHGAP1,CA8,SHMT2,NXPH4,SETD8,PRKD1,TCF4,ZNF536,GRM3,SREBF2,TMEM110
Neurons	2464	SZGene	514	144	1.40322	0.000610795	TAC1,PAX6,MAPK8IP2,CLDN11,ARNTL2,ADSS,CTNNA1,HSPA5,AP3D1,FGFR3,TFRC,SEMA3A,PLXNA2,IL4R,FGFR1,PCM1,SLC1A3,SMARCA2,GSK3B,GSTP1,DNMT3B,PHGDH,MYO9B,RASSF7,ARVCF,PRODH,PPM1F,ADRBK2,XBP1,TSPO,MYH9,DAAM1,PCK2,AHCY,FGF14,KPNA3,FZD3,SFRP1,SLC39A14,SLC1A5,SP4,CHN2,CYP3A5,PTPRZ1,EBF3,MANBA,INPP4B,SLC1A2,SOD2,ALDH5A1,QKI,CLINT1,GABRG2,ST8SIA4,CSPG5,FN1,RGS4,PIK3R3,TTR,GRIA2,SIL1,PLP1,PLCG1,NRN1,NUP153,GOT2,C…
Neurons	2464	DeRubeis_ASD	30	10	1.77557	0.10368	MYO9B,MIB1,SUV420H1,SCN2A,ANK2,CACNA2D3,GABRB3,SETD5,MYT1L,RELN
Neurons	2464	Iossifov_ASD	24	6	1.18214	0.438745	KMT2E,RIMS1,TNRC6B,FOXP1,SCN2A,ANK2
Neurons	2464	Liu_ASD	122	30	1.15793	0.275245	AGK,CLDN11,TNC,ELOVL1,CHMP2B,SMPD3,FOXP1,SCP2,MRPS26,CASD1,KIAA1468,SCYL2,SCN2A,RNF38,SMARCC2,UBR3,RSU1,SETBP1,PPAP2B,NFIA,SPRY1,BEND7,PPM1D,NR2F1,CSTF2T,BBS10,ANKS1B,COL25A1,ZNF33A,DDX3X
Neurons	2464	Willsey_ASD	100	33	1.75609	0.00717569	THSD7A,PHF7,SLC25A39,ACACB,RIMS1,SUV420H1,FOXP1,SCP2,SCN2A,RNF38,SMARCC2,UBR3,ANK2,IQGAP2,DST,SETBP1,FARP1,CACNA2D3,NFIA,PPM1D,SCUBE2,FAM91A1,RPS6KA3,CSTF2T,NRXN1,ZNF594,BRWD1,COL25A1,RELN,MPHOSPH8,DLL1,NFKBIL1,DDX3X
Neurons	2464	AutismKB	115	30	1.25426	0.170471	CDH10,DCX,SUV420H1,ALDH5A1,FOXP1,MARK1,LRP1,NDP,MKKS,GAD1,SLC6A8,SCN2A,SCN1A,NLGN4X,RPL10,CACNA1C,RAB39B,BRAF,AUTS2,LRFN5,GABRB3,MECP2,NIPA1,CHD7,BCL2,DHCR7,RPS6KA3,NRXN1,PRKX,RELN
Neurons	2464	SFARI	198	60	1.55477	0.00377098	ICA1,KMT2E,APBA2,CDH10,HDAC4,GTF2I,RIMS1,LRP2,LAMB1,MYO9B,TNRC6B,MIB1,TBL1X,CEP41,SUV420H1,ALDH5A1,FOXP1,MARK1,NDUFA5,SLC6A8,CC2D1A,SOX5,EPC2,SCN2A,MDGA2,NTRK3,GALNT13,SCN1A,CNTN4,ANK2,NLGN4X,RPL10,ASTN2,CDH8,CACNA1C,GRID2,SETBP1,RAB39B,CACNA2D3,AUTS2,NTNG1,LRFN5,GABRB3,KIAA1586,SETD5,MECP2,SDC2,CHD7,ARNT2,DHCR7,MTHFR,DEAF1,NRXN1,ZBTB20,ABAT,GPC6,MYT1L,RELN,WNK3,SND1
Organoids	539	SCZ_GWAS	248	20	1.76306	0.0165518	MEF2C,CENPT,CLU,LRP1,BCL11B,PODXL,TMTC1,TLE3,RERE,ANP32E,INA,GRIA1,HARS,TRIM8,FUT9,ARL6IP4,PRKD1,TCF4,FAM5B,MUSTN1
Organoids	539	SZGene	514	60	2.81549	1.10873e-10	PAX6,TFAP2B,PHF21B,ASPM,FGFR3,ENO1,SEMA3A,SLC1A3,DNMT3B,PCDH11Y,ARVCF,JAG1,HOMER2,SFRP1,NEFM,PTPRZ1,LGI1,MDGA1,CAP2,FN1,NPY,ATXN1,SYNE1,PTGFRN,NOTCH2,PAX3,PCDH8,DUSP6,IGF1R,ADCYAP1,DLX1,GABRB2,CPLX2,GNRH1,NTRK2,INA,GABRA2,GFRA1,GRIA4,GRIA1,KIF5A,NRG1,FABP7,TUBA1A,DLGAP1,MAP6,PRNP,SNCG,TH,PENK,UNC5C,PLCB1,GPC6,OPCML,CNTN2,MPPED1,RELN,TCF4,HSPA1A,DDR1
Organoids	539	DeRubeis_ASD	30	2	1.41414	0.427123	ETFB,RELN
Organoids	539	Iossifov_ASD	24	0	0	1
Organoids	539	Liu_ASD	122	8	1.39367	0.233865	TNC,ASPM,SMPD3,PLEKHA6,NFIA,NR2F1,COL25A1,L1CAM
Organoids	539	Willsey_ASD	100	10	2.22003	0.0218848	THSD7A,NUAK1,ETFB,EPHB2,NFIA,SPATA13,COL25A1,RELN,DLL1,L1CAM
Organoids	539	AutismKB	115	14	2.78744	0.00121977	ARX,CDH10,MEF2C,OTX1,LRP1,FEZF1,SLC6A8,FEZF2,AUTS2,ALDH7A1,TUBA1A,CNTNAP2,RELN,L1CAM
Organoids	539	SFARI	198	20	2.26907	0.00137319	ARX,APBA2,CDH10,MEF2C,LRP2,ETFB,LZTS2,NRP2,NXPH1,SLC6A8,SYNE1,SOX5,LRRC1,CNTNAP4,FEZF2,AUTS2,PRKCB,CNTNAP2,GPC6,RELN

## Sheet: GO terms CHD8_SZ_GWAS
Category	Term	Count	%	PValue	Genes	List Total	Pop Hits	Pop Total	Fold Enrichment	Benjamini
GOTERM_BP_FAT	GO:0007399~nervous system development	36	60	6.76738e-17	CPLX2, OPCML, GABRB2, TH, PAX6, JAG1, PAX3, ADCYAP1, SLC1A3, SEMA3A, UNC5C, NRG1, TCF4, LGI1, PLCB1, DNMT3B, NEFM, ASPM, FN1, INA, GNRH1, PTPRZ1, KIF5A, MDGA1, NOTCH2, DLX1, NPY, SFRP1, PENK, NTRK2, CNTN2, TFAP2B, GFRA1, RELN, MAP6, FABP7	59	2224	16651	4.56831	2.80664e-13
GOTERM_BP_FAT	GO:0022008~neurogenesis	29	48.3333	7.02439e-15	OPCML, GABRB2, TH, PAX6, JAG1, ADCYAP1, SLC1A3, SEMA3A, UNC5C, NRG1, TCF4, LGI1, DNMT3B, ASPM, NEFM, FN1, GNRH1, KIF5A, PTPRZ1, MDGA1, DLX1, NPY, SFRP1, PENK, NTRK2, CNTN2, RELN, MAP6, FABP7	59	1489	16651	5.49657	8.84093e-12
GOTERM_BP_FAT	GO:0030182~neuron differentiation	26	43.3333	1.36697e-13	OPCML, GABRB2, TH, PAX6, JAG1, ADCYAP1, SLC1A3, SEMA3A, UNC5C, NRG1, TCF4, LGI1, DNMT3B, ASPM, NEFM, FN1, KIF5A, PTPRZ1, MDGA1, DLX1, NPY, SFRP1, NTRK2, CNTN2, RELN, MAP6	59	1270	16651	5.77774	8.63745e-11
GOTERM_BP_FAT	GO:0048699~generation of neurons	27	45	1.32186e-13	OPCML, GABRB2, TH, PAX6, JAG1, ADCYAP1, SLC1A3, SEMA3A, UNC5C, NRG1, TCF4, LGI1, DNMT3B, ASPM, NEFM, FN1, GNRH1, KIF5A, PTPRZ1, MDGA1, DLX1, NPY, SFRP1, NTRK2, CNTN2, RELN, MAP6	59	1397	16651	5.45451	1.11424e-10
GOTERM_BP_FAT	GO:0099537~trans-synaptic signaling	17	28.3333	2.1047e-10	SNCG, DLGAP1, CPLX2, GABRB2, KIF5A, TH, PCDH8, GRIA4, ADCYAP1, SLC1A3, NPY, PENK, GRIA1, NTRK2, CNTN2, RELN, LGI1	59	620	16651	7.7383	8.86782e-08
GOTERM_BP_FAT	GO:0099536~synaptic signaling	17	28.3333	2.1047e-10	SNCG, DLGAP1, CPLX2, GABRB2, KIF5A, TH, PCDH8, GRIA4, ADCYAP1, SLC1A3, NPY, PENK, GRIA1, NTRK2, CNTN2, RELN, LGI1	59	620	16651	7.7383	8.86782e-08
GOTERM_BP_FAT	GO:0007268~chemical synaptic transmission	17	28.3333	2.1047e-10	SNCG, DLGAP1, CPLX2, GABRB2, KIF5A, TH, PCDH8, GRIA4, ADCYAP1, SLC1A3, NPY, PENK, GRIA1, NTRK2, CNTN2, RELN, LGI1	59	620	16651	7.7383	8.86782e-08
GOTERM_BP_FAT	GO:0098916~anterograde trans-synaptic signaling	17	28.3333	2.1047e-10	SNCG, DLGAP1, CPLX2, GABRB2, KIF5A, TH, PCDH8, GRIA4, ADCYAP1, SLC1A3, NPY, PENK, GRIA1, NTRK2, CNTN2, RELN, LGI1	59	620	16651	7.7383	8.86782e-08
GOTERM_BP_FAT	GO:0007420~brain development	18	30	1.88176e-10	INA, PTPRZ1, MDGA1, TH, PAX6, ADCYAP1, DLX1, NPY, SFRP1, NTRK2, CNTN2, RELN, SEMA3A, UNC5C, PLCB1, FABP7, NRG1, ASPM	59	717	16651	7.08503	9.51416e-08
GOTERM_BP_FAT	GO:0007267~cell-cell signaling	24	40	5.14719e-10	SNCG, DLGAP1, CPLX2, FGFR3, GNRH1, GABRB2, KIF5A, TH, PCDH8, GRIA4, ADCYAP1, SLC1A3, NPY, SFRP1, PENK, GRIA1, GPC6, NTRK2, TFAP2B, CNTN2, RELN, PLCB1, LGI1, ASPM	59	1540	16651	4.39824	1.30121e-07
GOTERM_BP_FAT	GO:0030900~forebrain development	14	23.3333	4.20089e-10	DLX1, NPY, PTPRZ1, NTRK2, TH, CNTN2, PAX6, RELN, SEMA3A, PLCB1, NRG1, FABP7, ASPM, ADCYAP1	59	377	16651	10.4803	1.32748e-07
GOTERM_BP_FAT	GO:0048468~cell development	27	45	4.98076e-10	OPCML, GABRB2, TH, PAX6, JAG1, PAX3, ADCYAP1, SLC1A3, SEMA3A, UNC5C, NRG1, TCF4, LGI1, DNMT3B, ASPM, NEFM, FN1, GNRH1, KIF5A, PTPRZ1, DLX1, NPY, SFRP1, NTRK2, CNTN2, RELN, MAP6	59	2006	16651	3.79858	1.39904e-07
GOTERM_BP_FAT	GO:0021537~telencephalon development	12	20	6.34659e-10	DLX1, NPY, PTPRZ1, NTRK2, TH, CNTN2, PAX6, RELN, SEMA3A, PLCB1, NRG1, ASPM	59	243	16651	13.9368	1.45856e-07
GOTERM_BP_FAT	GO:0060322~head development	18	30	4.17047e-10	INA, PTPRZ1, MDGA1, TH, PAX6, ADCYAP1, DLX1, NPY, SFRP1, NTRK2, CNTN2, RELN, SEMA3A, UNC5C, PLCB1, FABP7, NRG1, ASPM	59	755	16651	6.72843	1.50613e-07
GOTERM_BP_FAT	GO:0001764~neuron migration	10	16.6667	7.20106e-10	GNRH1, PTPRZ1, MDGA1, NTRK2, CNTN2, PAX6, RELN, SEMA3A, NRG1, ASPM	59	132	16651	21.3803	1.51702e-07
GOTERM_BP_FAT	GO:0044708~single-organism behavior	14	23.3333	1.27732e-09	SNCG, PTPRZ1, TH, HOMER2, ADCYAP1, SLC1A3, NPY, PENK, GRIA1, NTRK2, CNTN2, RELN, PRNP, PLCB1	59	413	16651	9.56679	2.48389e-07
GOTERM_BP_FAT	GO:0048666~neuron development	19	31.6667	4.04536e-09	OPCML, GABRB2, KIF5A, PTPRZ1, TH, PAX6, ADCYAP1, SLC1A3, NPY, NTRK2, CNTN2, RELN, SEMA3A, UNC5C, MAP6, NRG1, LGI1, NEFM, FN1	59	1000	16651	5.36219	7.30477e-07
GOTERM_BP_FAT	GO:0021543~pallium development	10	16.6667	5.78116e-09	DLX1, NPY, PTPRZ1, NTRK2, TH, PAX6, RELN, SEMA3A, PLCB1, ASPM	59	167	16651	16.8994	9.74318e-07
GOTERM_BP_FAT	GO:0007610~behavior	15	25	7.48623e-09	SNCG, PTPRZ1, TH, HOMER2, ADCYAP1, SLC1A3, NPY, PENK, GRIA1, NTRK2, CNTN2, RELN, PLCB1, PRNP, NRG1	59	576	16651	7.34949	1.18282e-06
GOTERM_BP_FAT	GO:0007417~central nervous system development	18	30	1.18151e-08	INA, PTPRZ1, MDGA1, TH, PAX6, ADCYAP1, DLX1, NPY, SFRP1, NTRK2, CNTN2, RELN, SEMA3A, UNC5C, PLCB1, FABP7, NRG1, ASPM	59	942	16651	5.39275	1.75698e-06
GOTERM_BP_FAT	GO:0050767~regulation of neurogenesis	16	26.6667	1.32661e-08	GNRH1, PTPRZ1, PAX6, JAG1, ADCYAP1, DLX1, SFRP1, NTRK2, CNTN2, RELN, SEMA3A, TCF4, NRG1, DNMT3B, ASPM, FN1	59	711	16651	6.35095	1.86314e-06
GOTERM_BP_FAT	GO:0051960~regulation of nervous system development	16	26.6667	6.22436e-08	GNRH1, PTPRZ1, PAX6, JAG1, ADCYAP1, DLX1, SFRP1, NTRK2, CNTN2, RELN, SEMA3A, TCF4, NRG1, DNMT3B, ASPM, FN1	59	799	16651	5.65147	8.28164e-06
GOTERM_BP_FAT	GO:0045664~regulation of neuron differentiation	14	23.3333	9.58958e-08	SFRP1, PTPRZ1, NTRK2, CNTN2, PAX6, RELN, JAG1, SEMA3A, NRG1, TCF4, DNMT3B, ASPM, FN1, ADCYAP1	59	594	16651	6.65166	1.21212e-05
GOTERM_BP_FAT	GO:0021987~cerebral cortex development	8	13.3333	1.09821e-07	NPY, NTRK2, TH, PAX6, RELN, SEMA3A, PLCB1, ASPM	59	111	16651	20.3402	1.32202e-05
GOTERM_BP_FAT	GO:0048667~cell morphogenesis involved in neuron differentiation	13	21.6667	1.33211e-07	KIF5A, PTPRZ1, PAX6, SLC1A3, NTRK2, CNTN2, RELN, UNC5C, MAP6, SEMA3A, LGI1, NRG1, FN1	59	505	16651	7.26508	1.46415e-05
GOTERM_BP_FAT	GO:0010721~negative regulation of cell development	11	18.3333	1.2987e-07	DLX1, GNRH1, SFRP1, PTPRZ1, CNTN2, PAX6, JAG1, SEMA3A, NRG1, ASPM, ADCYAP1	59	318	16651	9.76234	1.49231e-05
GOTERM_BP_FAT	GO:0042063~gliogenesis	10	16.6667	1.75904e-07	DLX1, PENK, PTPRZ1, NTRK2, CNTN2, PAX6, RELN, NRG1, FN1, ADCYAP1	59	248	16651	11.3799	1.85284e-05
GOTERM_BP_FAT	GO:0050768~negative regulation of neurogenesis	10	16.6667	2.30201e-07	DLX1, GNRH1, PTPRZ1, CNTN2, PAX6, JAG1, SEMA3A, NRG1, ASPM, ADCYAP1	59	256	16651	11.0242	2.23824e-05
GOTERM_BP_FAT	GO:0060284~regulation of cell development	16	26.6667	2.25162e-07	GNRH1, PTPRZ1, PAX6, JAG1, ADCYAP1, DLX1, SFRP1, NTRK2, CNTN2, RELN, SEMA3A, TCF4, NRG1, DNMT3B, ASPM, FN1	59	882	16651	5.11964	2.27681e-05
GOTERM_BP_FAT	GO:0000904~cell morphogenesis involved in differentiation	15	25	2.47801e-07	KIF5A, PTPRZ1, PAX6, PAX3, SLC1A3, SFRP1, NTRK2, CNTN2, RELN, SEMA3A, UNC5C, MAP6, LGI1, NRG1, FN1	59	763	16651	5.54824	2.32013e-05
GOTERM_BP_FAT	GO:0061564~axon development	12	20	3.84795e-07	PTPRZ1, KIF5A, NTRK2, CNTN2, PAX6, RELN, SEMA3A, UNC5C, NRG1, LGI1, NEFM, FN1	59	453	16651	7.47604	3.47409e-05
GOTERM_BP_FAT	GO:0051961~negative regulation of nervous system development	10	16.6667	4.47337e-07	DLX1, GNRH1, PTPRZ1, CNTN2, PAX6, JAG1, SEMA3A, NRG1, ASPM, ADCYAP1	59	277	16651	10.1885	3.89947e-05
GOTERM_BP_FAT	GO:0040011~locomotion	20	33.3333	5.86275e-07	GNRH1, KIF5A, PTPRZ1, MDGA1, PAX6, JAG1, DDR1, IGF1R, SFRP1, GPC6, NTRK2, CNTN2, RELN, UNC5C, SEMA3A, PLCB1, LGI1, NRG1, ASPM, FN1	59	1543	16651	3.65807	4.94023e-05
GOTERM_BP_FAT	GO:0031175~neuron projection development	15	25	9.23364e-07	KIF5A, PTPRZ1, PAX6, ADCYAP1, NPY, NTRK2, CNTN2, RELN, UNC5C, MAP6, SEMA3A, LGI1, NRG1, NEFM, FN1	59	851	16651	4.97451	7.5296e-05
GOTERM_BP_FAT	GO:0006928~movement of cell or subcellular component	21	35	1.32044e-06	GNRH1, KIF5A, PTPRZ1, MDGA1, PAX6, JAG1, DDR1, IGF1R, NPY, SFRP1, GPC6, NTRK2, CNTN2, RELN, UNC5C, SEMA3A, PLCB1, LGI1, NRG1, ASPM, FN1	59	1796	16651	3.2999	0.000104309
GOTERM_BP_FAT	GO:0050769~positive regulation of neurogenesis	11	18.3333	1.36327e-06	PTPRZ1, NTRK2, PAX6, RELN, SEMA3A, TCF4, NRG1, DNMT3B, ASPM, FN1, ADCYAP1	59	411	16651	7.55334	0.000104429
GOTERM_BP_FAT	GO:0007409~axonogenesis	11	18.3333	1.62177e-06	PTPRZ1, KIF5A, NTRK2, CNTN2, PAX6, RELN, SEMA3A, UNC5C, NRG1, LGI1, FN1	59	419	16651	7.40913	0.000120576
GOTERM_BP_FAT	GO:0051674~localization of cell	18	30	1.86953e-06	GNRH1, PTPRZ1, MDGA1, PAX6, JAG1, DDR1, IGF1R, SFRP1, GPC6, NTRK2, CNTN2, RELN, UNC5C, SEMA3A, NRG1, PLCB1, ASPM, FN1	59	1341	16651	3.78819	0.000135025
GOTERM_BP_FAT	GO:0048870~cell motility	18	30	1.86953e-06	GNRH1, PTPRZ1, MDGA1, PAX6, JAG1, DDR1, IGF1R, SFRP1, GPC6, NTRK2, CNTN2, RELN, UNC5C, SEMA3A, NRG1, PLCB1, ASPM, FN1	59	1341	16651	3.78819	0.000135025
GOTERM_BP_FAT	GO:0048812~neuron projection morphogenesis	12	20	2.61854e-06	PTPRZ1, KIF5A, NTRK2, CNTN2, PAX6, RELN, SEMA3A, MAP6, UNC5C, NRG1, LGI1, FN1	59	551	16651	6.14636	0.000183863
GOTERM_BP_FAT	GO:2001222~regulation of neuron migration	5	8.33333	3.39437e-06	GNRH1, PTPRZ1, RELN, SEMA3A, NRG1	59	30	16651	47.0367	0.000231892
GOTERM_BP_FAT	GO:0045595~regulation of cell differentiation	19	31.6667	3.89558e-06	GNRH1, PTPRZ1, PAX6, JAG1, ADCYAP1, DLX1, SFRP1, NTRK2, TFAP2B, CNTN2, RELN, SEMA3A, PLCB1, TCF4, NRG1, DNMT3B, ASPM, FN1, DUSP6	59	1579	16651	3.39594	0.000259126
GOTERM_BP_FAT	GO:0051962~positive regulation of nervous system development	11	18.3333	4.60453e-06	PTPRZ1, NTRK2, PAX6, RELN, SEMA3A, TCF4, NRG1, DNMT3B, ASPM, FN1, ADCYAP1	59	471	16651	6.59113	0.000298424
GOTERM_BP_FAT	GO:0050877~neurological system process	17	28.3333	6.67066e-06	GABRB2, PTPRZ1, TH, PAX6, PAX3, HOMER2, ADCYAP1, SLC1A3, PENK, GRIA1, NTRK2, CNTN2, RELN, PLCB1, NRG1, PRNP, FABP7	59	1311	16651	3.65961	0.000421498
GOTERM_BP_FAT	GO:0050804~modulation of synaptic transmission	9	15	7.28031e-06	SNCG, CPLX2, SLC1A3, GRIA1, NTRK2, CNTN2, RELN, LGI1, ADCYAP1	59	292	16651	8.69857	0.000438111
GOTERM_BP_FAT	GO:0045597~positive regulation of cell differentiation	14	23.3333	7.159e-06	SFRP1, PTPRZ1, NTRK2, PAX6, RELN, JAG1, SEMA3A, PLCB1, NRG1, TCF4, DNMT3B, ASPM, FN1, ADCYAP1	59	872	16651	4.53106	0.000441318
GOTERM_BP_FAT	GO:0048709~oligodendrocyte differentiation	6	10	7.95993e-06	DLX1, PTPRZ1, NTRK2, CNTN2, PAX6, NRG1	59	79	16651	21.4345	0.000467862
GOTERM_BP_FAT	GO:0051093~negative regulation of developmental process	13	21.6667	8.5502e-06	FGFR3, GNRH1, PTPRZ1, PAX6, JAG1, ADCYAP1, DLX1, SFRP1, CNTN2, SEMA3A, TCF4, NRG1, ASPM	59	751	16651	4.88531	0.00049113
GOTERM_BP_FAT	GO:0010720~positive regulation of cell development	11	18.3333	9.26325e-06	PTPRZ1, NTRK2, PAX6, RELN, SEMA3A, TCF4, NRG1, DNMT3B, ASPM, FN1, ADCYAP1	59	510	16651	6.08711	0.000520256
GOTERM_BP_FAT	GO:0016477~cell migration	16	26.6667	9.77716e-06	GNRH1, PTPRZ1, MDGA1, PAX6, DDR1, IGF1R, SFRP1, GPC6, NTRK2, CNTN2, RELN, SEMA3A, NRG1, PLCB1, ASPM, FN1	59	1193	16651	3.78502	0.000537177
GOTERM_BP_FAT	GO:0007166~cell surface receptor signaling pathway	24	40	1.16646e-05	FGFR3, PAX6, HSPA1A, JAG1, GRIA4, HOMER2, NOTCH2, DDR1, IGF1R, DLX1, SFRP1, GRIA1, GPC6, NTRK2, TFAP2B, CNTN2, GFRA1, RELN, SEMA3A, UNC5C, PLCB1, NRG1, PRNP, ASPM	59	2649	16651	2.55692	0.000627211
GOTERM_BP_FAT	GO:0007611~learning or memory	8	13.3333	1.53001e-05	PTPRZ1, GRIA1, NTRK2, TH, CNTN2, RELN, PLCB1, PRNP	59	232	16651	9.73174	0.000805489
GOTERM_BP_FAT	GO:2000026~regulation of multicellular organismal development	19	31.6667	1.69041e-05	GNRH1, PTPRZ1, PAX6, JAG1, ADCYAP1, DLX1, SFRP1, GPC6, NTRK2, CNTN2, RELN, SEMA3A, PLCB1, TCF4, NRG1, DNMT3B, ASPM, FN1, DUSP6	59	1754	16651	3.05712	0.000854315
GOTERM_BP_FAT	GO:0000902~cell morphogenesis	16	26.6667	1.66017e-05	CAP2, KIF5A, PTPRZ1, PAX6, PAX3, SLC1A3, SFRP1, NTRK2, CNTN2, RELN, SEMA3A, UNC5C, MAP6, NRG1, LGI1, FN1	59	1247	16651	3.62111	0.000856152
GOTERM_BP_FAT	GO:0043066~negative regulation of apoptotic process	13	21.6667	2.49754e-05	GNRH1, GABRB2, HSPA1A, ADCYAP1, NOTCH2, IGF1R, DLX1, SFRP1, NTRK2, TFAP2B, PRNP, NRG1, FN1	59	836	16651	4.38859	0.00123725
GOTERM_BP_FAT	GO:0030334~regulation of cell migration	12	20	2.60939e-05	IGF1R, GNRH1, SFRP1, PTPRZ1, PAX6, RELN, JAG1, SEMA3A, UNC5C, PLCB1, NRG1, FN1	59	703	16651	4.81742	0.00126778
GOTERM_BP_FAT	GO:0009887~organ morphogenesis	14	23.3333	2.88807e-05	FGFR3, TH, PAX6, JAG1, PAX3, NOTCH2, DDR1, DLX1, SFRP1, GPC6, NTRK2, TFAP2B, SEMA3A, NRG1	59	994	16651	3.97493	0.00135115
GOTERM_BP_FAT	GO:0043069~negative regulation of programmed cell death	13	21.6667	2.84113e-05	GNRH1, GABRB2, HSPA1A, ADCYAP1, NOTCH2, IGF1R, DLX1, SFRP1, NTRK2, TFAP2B, PRNP, NRG1, FN1	59	847	16651	4.3316	0.00135427
GOTERM_BP_FAT	GO:0003008~system process	20	33.3333	3.59793e-05	GABRB2, PTPRZ1, TH, PAX6, PAX3, HOMER2, ADCYAP1, SLC1A3, NPY, PENK, GRIA1, NTRK2, TFAP2B, CNTN2, RELN, SEMA3A, PLCB1, NRG1, PRNP, FABP7	59	2040	16651	2.76687	0.00154046
GOTERM_BP_FAT	GO:0050890~cognition	8	13.3333	3.59284e-05	PTPRZ1, GRIA1, NTRK2, TH, CNTN2, RELN, PLCB1, PRNP	59	265	16651	8.51986	0.00156479
GOTERM_BP_FAT	GO:0021953~central nervous system neuron differentiation	7	11.6667	3.50172e-05	DLX1, NPY, MDGA1, NTRK2, CNTN2, PAX6, SEMA3A	59	178	16651	11.0986	0.00157956
GOTERM_BP_FAT	GO:0030030~cell projection organization	16	26.6667	3.57563e-05	KIF5A, PTPRZ1, PAX6, ADCYAP1, NPY, SFRP1, NTRK2, CNTN2, RELN, SEMA3A, UNC5C, MAP6, LGI1, NRG1, NEFM, FN1	59	1331	16651	3.39258	0.0015846
GOTERM_BP_FAT	GO:0032989~cellular component morphogenesis	16	26.6667	3.48282e-05	CAP2, KIF5A, PTPRZ1, PAX6, PAX3, SLC1A3, SFRP1, NTRK2, CNTN2, RELN, SEMA3A, UNC5C, MAP6, NRG1, LGI1, FN1	59	1328	16651	3.40025	0.00159958
GOTERM_BP_FAT	GO:0010646~regulation of cell communication	25	41.6667	4.10064e-05	SNCG, CPLX2, FGFR3, HSPA1A, JAG1, ADCYAP1, IGF1R, SLC1A3, TCF4, LGI1, NRG1, PLCB1, ASPM, FN1, HOMER2, NOTCH2, DLX1, SFRP1, GRIA1, NTRK2, CNTN2, TFAP2B, RELN, PRNP, DUSP6	59	3069	16651	2.29896	0.00172628
GOTERM_BP_FAT	GO:0051241~negative regulation of multicellular organismal process	14	23.3333	4.53468e-05	GNRH1, PTPRZ1, PAX6, JAG1, ADCYAP1, DLX1, SFRP1, CNTN2, SEMA3A, PRNP, TCF4, NRG1, ASPM, FN1	59	1038	16651	3.80644	0.00187757
GOTERM_BP_FAT	GO:0010001~glial cell differentiation	7	11.6667	4.75406e-05	DLX1, PTPRZ1, NTRK2, CNTN2, PAX6, RELN, NRG1	59	188	16651	10.5082	0.0019366
GOTERM_BP_FAT	GO:0008283~cell proliferation	19	31.6667	4.87896e-05	FGFR3, GNRH1, PTPRZ1, PAX6, ADCYAP1, NOTCH2, IGF1R, DDR1, NPY, PENK, SFRP1, NTRK2, TFAP2B, PRNP, LGI1, FABP7, NRG1, ASPM, FN1	59	1897	16651	2.82667	0.00195591
GOTERM_BP_FAT	GO:2000145~regulation of cell motility	12	20	5.00963e-05	IGF1R, GNRH1, SFRP1, PTPRZ1, PAX6, RELN, JAG1, SEMA3A, UNC5C, PLCB1, NRG1, FN1	59	755	16651	4.48562	0.0019769
GOTERM_BP_FAT	GO:0023051~regulation of signaling	25	41.6667	5.38261e-05	SNCG, CPLX2, FGFR3, HSPA1A, JAG1, ADCYAP1, IGF1R, SLC1A3, TCF4, LGI1, NRG1, PLCB1, ASPM, FN1, HOMER2, NOTCH2, DLX1, SFRP1, GRIA1, NTRK2, CNTN2, TFAP2B, RELN, PRNP, DUSP6	59	3119	16651	2.26211	0.00209129
GOTERM_BP_FAT	GO:0060548~negative regulation of cell death	13	21.6667	6.35818e-05	GNRH1, GABRB2, HSPA1A, ADCYAP1, NOTCH2, IGF1R, DLX1, SFRP1, NTRK2, TFAP2B, PRNP, NRG1, FN1	59	920	16651	3.9879	0.00243249
GOTERM_BP_FAT	GO:0042127~regulation of cell proliferation	17	28.3333	7.02914e-05	FGFR3, GNRH1, PTPRZ1, PAX6, JAG1, ADCYAP1, NOTCH2, IGF1R, DDR1, SFRP1, NTRK2, TFAP2B, PRNP, FABP7, NRG1, ASPM, FN1	59	1585	16651	3.02697	0.00264877
GOTERM_BP_FAT	GO:0040012~regulation of locomotion	12	20	7.28511e-05	IGF1R, GNRH1, SFRP1, PTPRZ1, PAX6, RELN, JAG1, SEMA3A, UNC5C, PLCB1, NRG1, FN1	59	787	16651	4.30323	0.00266563
GOTERM_BP_FAT	GO:0045596~negative regulation of cell differentiation	11	18.3333	7.25404e-05	DLX1, GNRH1, SFRP1, PTPRZ1, CNTN2, PAX6, JAG1, SEMA3A, NRG1, ASPM, ADCYAP1	59	649	16651	4.7834	0.00269326
GOTERM_BP_FAT	GO:0006915~apoptotic process	18	30	7.5114e-05	FGFR3, GNRH1, GABRB2, HSPA1A, PAX3, ADCYAP1, NOTCH2, IGF1R, DLX1, SFRP1, NTRK2, TFAP2B, SEMA3A, UNC5C, PRNP, NRG1, FN1, DUSP6	59	1774	16651	2.86357	0.00270912
GOTERM_BP_FAT	GO:0048858~cell projection morphogenesis	12	20	8.7236e-05	PTPRZ1, KIF5A, NTRK2, CNTN2, PAX6, RELN, SEMA3A, MAP6, UNC5C, NRG1, LGI1, FN1	59	803	16651	4.21749	0.00310141
GOTERM_BP_FAT	GO:0008219~cell death	19	31.6667	9.23492e-05	FGFR3, GNRH1, GABRB2, PTPRZ1, HSPA1A, PAX3, ADCYAP1, NOTCH2, IGF1R, DLX1, SFRP1, NTRK2, TFAP2B, SEMA3A, UNC5C, NRG1, PRNP, FN1, DUSP6	59	1991	16651	2.69321	0.00323738
GOTERM_BP_FAT	GO:0021872~forebrain generation of neurons	5	8.33333	9.67841e-05	DLX1, CNTN2, PAX6, SEMA3A, ASPM	59	69	16651	20.4507	0.0033462
GOTERM_BP_FAT	GO:0051270~regulation of cellular component movement	12	20	9.9568e-05	IGF1R, GNRH1, SFRP1, PTPRZ1, PAX6, RELN, JAG1, SEMA3A, UNC5C, PLCB1, NRG1, FN1	59	815	16651	4.15539	0.00339585
GOTERM_BP_FAT	GO:0032990~cell part morphogenesis	12	20	0.000108596	PTPRZ1, KIF5A, NTRK2, CNTN2, PAX6, RELN, SEMA3A, MAP6, UNC5C, NRG1, LGI1, FN1	59	823	16651	4.115	0.00360594
GOTERM_BP_FAT	GO:0007215~glutamate receptor signaling pathway	5	8.33333	0.000108217	GRIA1, RELN, GRIA4, PLCB1, HOMER2	59	71	16651	19.8747	0.00364117
GOTERM_BP_FAT	GO:0007411~axon guidance	7	11.6667	0.000128231	KIF5A, CNTN2, PAX6, RELN, SEMA3A, UNC5C, LGI1	59	225	16651	8.78019	0.00420138
GOTERM_BP_FAT	GO:0097485~neuron projection guidance	7	11.6667	0.000131376	KIF5A, CNTN2, PAX6, RELN, SEMA3A, UNC5C, LGI1	59	226	16651	8.74134	0.00424915
GOTERM_BP_FAT	GO:0009605~response to external stimulus	20	33.3333	0.000136662	GNRH1, KIF5A, TH, PAX6, ADCYAP1, SLC1A3, NPY, PENK, SFRP1, NTRK2, CNTN2, RELN, SEMA3A, UNC5C, NRG1, LGI1, FABP7, DNMT3B, FN1, ENO1	59	2248	16651	2.51086	0.00436393
GOTERM_BP_FAT	GO:0010975~regulation of neuron projection development	9	15	0.000138532	SFRP1, PTPRZ1, NTRK2, CNTN2, RELN, SEMA3A, NRG1, FN1, ADCYAP1	59	442	16651	5.74657	0.00436833
GOTERM_BP_FAT	GO:0012501~programmed cell death	18	30	0.000154477	FGFR3, GNRH1, GABRB2, HSPA1A, PAX3, ADCYAP1, NOTCH2, IGF1R, DLX1, SFRP1, NTRK2, TFAP2B, SEMA3A, UNC5C, PRNP, NRG1, FN1, DUSP6	59	1880	16651	2.70211	0.00480998
GOTERM_BP_FAT	GO:0045666~positive regulation of neuron differentiation	8	13.3333	0.000159049	PTPRZ1, NTRK2, RELN, TCF4, NRG1, DNMT3B, FN1, ADCYAP1	59	336	16651	6.71953	0.00489174
GOTERM_BP_FAT	GO:0010941~regulation of cell death	16	26.6667	0.000195886	GNRH1, PTPRZ1, GABRB2, HSPA1A, ADCYAP1, NOTCH2, IGF1R, DLX1, SFRP1, NTRK2, TFAP2B, UNC5C, PRNP, NRG1, FN1, DUSP6	59	1546	16651	2.92078	0.00594909
GOTERM_BP_FAT	GO:0045165~cell fate commitment	7	11.6667	0.00019927	NOTCH2, DLX1, SFRP1, PAX6, JAG1, NRG1, DUSP6	59	244	16651	8.09649	0.00597972
GOTERM_BP_FAT	GO:0010769~regulation of cell morphogenesis involved in differentiation	8	13.3333	0.000215299	SFRP1, PTPRZ1, NTRK2, CNTN2, RELN, SEMA3A, NRG1, FN1	59	353	16651	6.39593	0.00638346
GOTERM_BP_FAT	GO:0018108~peptidyl-tyrosine phosphorylation	8	13.3333	0.000222858	DDR1, IGF1R, FGFR3, SFRP1, PTPRZ1, NTRK2, RELN, NRG1	59	355	16651	6.35989	0.00653029
GOTERM_BP_FAT	GO:0018212~peptidyl-tyrosine modification	8	13.3333	0.00023063	DDR1, IGF1R, FGFR3, SFRP1, PTPRZ1, NTRK2, RELN, NRG1	59	357	16651	6.32427	0.00667988
GOTERM_BP_FAT	GO:0008038~neuron recognition	4	6.66667	0.000242518	OPCML, PTPRZ1, CNTN2, SEMA3A	59	35	16651	32.2538	0.00694351
GOTERM_BP_FAT	GO:0042981~regulation of apoptotic process	15	25	0.000311695	GNRH1, GABRB2, HSPA1A, ADCYAP1, NOTCH2, IGF1R, DLX1, SFRP1, NTRK2, TFAP2B, UNC5C, PRNP, NRG1, FN1, DUSP6	59	1432	16651	2.95622	0.00881582
GOTERM_BP_FAT	GO:0043067~regulation of programmed cell death	15	25	0.000344497	GNRH1, GABRB2, HSPA1A, ADCYAP1, NOTCH2, IGF1R, DLX1, SFRP1, NTRK2, TFAP2B, UNC5C, PRNP, NRG1, FN1, DUSP6	59	1446	16651	2.9276	0.00963152
GOTERM_BP_FAT	GO:0040007~growth	12	20	0.000368426	NOTCH2, DDR1, FGFR3, SFRP1, SEMA3A, PLCB1, NRG1, LGI1, ASPM, FN1, ENO1, DUSP6	59	947	16651	3.57618	0.0101846
GOTERM_BP_FAT	GO:0051094~positive regulation of developmental process	13	21.6667	0.000382374	PTPRZ1, NTRK2, PAX6, RELN, JAG1, SEMA3A, PLCB1, NRG1, TCF4, DNMT3B, ASPM, FN1, ADCYAP1	59	1114	16651	3.29342	0.010454
GOTERM_BP_FAT	GO:0051240~positive regulation of multicellular organismal process	15	25	0.000410526	PTPRZ1, PAX6, HSPA1A, JAG1, ADCYAP1, PENK, NTRK2, RELN, SEMA3A, TCF4, NRG1, PLCB1, DNMT3B, ASPM, FN1	59	1471	16651	2.87784	0.010982
GOTERM_BP_FAT	GO:0009790~embryo development	12	20	0.000406478	DLX1, SFRP1, TH, PAX6, PCDH8, PAX3, SEMA3A, PLCB1, NRG1, FN1, ENO1, DUSP6	59	958	16651	3.53512	0.0109906
GOTERM_BP_FAT	GO:0040008~regulation of growth	10	16.6667	0.000437269	DDR1, FGFR3, SFRP1, SEMA3A, PLCB1, NRG1, LGI1, FN1, ENO1, DUSP6	59	662	16651	4.26315	0.011571
GOTERM_BP_FAT	GO:0007270~neuron-neuron synaptic transmission	5	8.33333	0.000470244	GABRB2, NTRK2, TH, RELN, ADCYAP1	59	104	16651	13.5683	0.0123096
GOTERM_BP_FAT	GO:0007613~memory	5	8.33333	0.000487607	GRIA1, NTRK2, TH, RELN, PLCB1	59	105	16651	13.4391	0.0126306
GOTERM_BP_FAT	GO:0008285~negative regulation of cell proliferation	10	16.6667	0.000498144	NOTCH2, DDR1, GNRH1, SFRP1, PTPRZ1, TFAP2B, PAX6, FABP7, PRNP, ADCYAP1	59	674	16651	4.18725	0.012771
GOTERM_BP_FAT	GO:2001224~positive regulation of neuron migration	3	5	0.000642754	PTPRZ1, RELN, SEMA3A	59	11	16651	76.9692	0.0162842
GOTERM_BP_FAT	GO:0042330~taxis	9	15	0.000686318	KIF5A, CNTN2, PAX6, RELN, SEMA3A, UNC5C, NRG1, LGI1, FN1	59	561	16651	4.5276	0.01655
GOTERM_BP_FAT	GO:0001505~regulation of neurotransmitter levels	6	10	0.000680057	SNCG, CPLX2, GABRA2, SLC1A3, NTRK2, TH	59	202	16651	8.38278	0.0165582
GOTERM_BP_FAT	GO:0045665~negative regulation of neuron differentiation	6	10	0.000680057	PTPRZ1, CNTN2, PAX6, JAG1, SEMA3A, ASPM	59	202	16651	8.38278	0.0165582
GOTERM_BP_FAT	GO:0006836~neurotransmitter transport	6	10	0.000664978	SNCG, CPLX2, GABRA2, SLC1A3, NTRK2, TH	59	201	16651	8.42449	0.0166756
GOTERM_BP_FAT	GO:0006935~chemotaxis	9	15	0.000678357	KIF5A, CNTN2, PAX6, RELN, SEMA3A, UNC5C, NRG1, LGI1, FN1	59	560	16651	4.53568	0.0166777
GOTERM_BP_FAT	GO:0048638~regulation of developmental growth	7	11.6667	0.000676548	FGFR3, SFRP1, SEMA3A, PLCB1, NRG1, FN1, DUSP6	59	307	16651	6.43499	0.0167968
GOTERM_BP_FAT	GO:0050806~positive regulation of synaptic transmission	5	8.33333	0.000733171	SLC1A3, NTRK2, RELN, LGI1, ADCYAP1	59	117	16651	12.0607	0.0175034
GOTERM_BP_FAT	GO:0008284~positive regulation of cell proliferation	11	18.3333	0.000785391	IGF1R, FGFR3, SFRP1, PTPRZ1, NTRK2, TFAP2B, PAX6, NRG1, ASPM, FN1, ADCYAP1	59	873	16651	3.55604	0.0185637
GOTERM_BP_FAT	GO:0010647~positive regulation of cell communication	15	25	0.000825928	FGFR3, HSPA1A, JAG1, ADCYAP1, NOTCH2, SLC1A3, SFRP1, NTRK2, CNTN2, RELN, LGI1, NRG1, PLCB1, ASPM, DUSP6	59	1577	16651	2.6844	0.0193323
GOTERM_BP_FAT	GO:0023056~positive regulation of signaling	15	25	0.000857526	FGFR3, HSPA1A, JAG1, ADCYAP1, NOTCH2, SLC1A3, SFRP1, NTRK2, CNTN2, RELN, LGI1, NRG1, PLCB1, ASPM, DUSP6	59	1583	16651	2.67423	0.0198808
GOTERM_BP_FAT	GO:0003002~regionalization	7	11.6667	0.000954345	DLX1, SFRP1, PAX6, RELN, PCDH8, SEMA3A, DUSP6	59	328	16651	6.023	0.021901
GOTERM_BP_FAT	GO:0048589~developmental growth	9	15	0.00100554	NOTCH2, FGFR3, SFRP1, SEMA3A, PLCB1, NRG1, ASPM, FN1, DUSP6	59	595	16651	4.26888	0.0228554
GOTERM_BP_FAT	GO:2000241~regulation of reproductive process	5	8.33333	0.00108629	GNRH1, SFRP1, SEMA3A, PLCB1, ASPM	59	130	16651	10.8546	0.024234
GOTERM_BP_FAT	GO:0031344~regulation of cell projection organization	9	15	0.00108412	SFRP1, PTPRZ1, NTRK2, CNTN2, RELN, SEMA3A, NRG1, FN1, ADCYAP1	59	602	16651	4.21924	0.0244013
GOTERM_BP_FAT	GO:0048584~positive regulation of response to stimulus	17	28.3333	0.00117833	FGFR3, HSPA1A, JAG1, ADCYAP1, NOTCH2, NPY, PENK, SFRP1, NTRK2, CNTN2, RELN, PRNP, NRG1, PLCB1, ASPM, FN1, DUSP6	59	2029	16651	2.36459	0.026032
GOTERM_BP_FAT	GO:0022029~telencephalon cell migration	4	6.66667	0.0012507	CNTN2, RELN, SEMA3A, NRG1	59	61	16651	18.5063	0.0271359
GOTERM_BP_FAT	GO:0061351~neural precursor cell proliferation	5	8.33333	0.0012493	PTPRZ1, PAX6, FABP7, ASPM, ADCYAP1	59	135	16651	10.4526	0.0273404
GOTERM_BP_FAT	GO:0021879~forebrain neuron differentiation	4	6.66667	0.00131106	DLX1, CNTN2, PAX6, SEMA3A	59	62	16651	18.2078	0.028186
GOTERM_BP_FAT	GO:0071363~cellular response to growth factor stimulus	9	15	0.00136375	FGFR3, SFRP1, PENK, NTRK2, TH, TFAP2B, TCF4, FN1, DUSP6	59	624	16651	4.07049	0.0290559
GOTERM_BP_FAT	GO:0021885~forebrain cell migration	4	6.66667	0.00143722	CNTN2, RELN, SEMA3A, NRG1	59	64	16651	17.6388	0.0303429
GOTERM_BP_FAT	GO:0007612~learning	5	8.33333	0.00146666	PTPRZ1, NTRK2, TH, CNTN2, RELN	59	141	16651	10.0078	0.0306992
GOTERM_BP_FAT	GO:0048167~regulation of synaptic plasticity	5	8.33333	0.00158468	CPLX2, GRIA1, NTRK2, CNTN2, RELN	59	144	16651	9.79932	0.0328583
GOTERM_BP_FAT	GO:0007605~sensory perception of sound	5	8.33333	0.00158468	SLC1A3, GABRB2, TH, PAX3, HOMER2	59	144	16651	9.79932	0.0328583
GOTERM_BP_FAT	GO:0048592~eye morphogenesis	5	8.33333	0.00162544	NTRK2, TH, TFAP2B, PAX6, JAG1	59	145	16651	9.73174	0.0334162
GOTERM_BP_FAT	GO:0031399~regulation of protein modification process	15	25	0.0016667	FGFR3, PTPRZ1, PAX6, HSPA1A, ADCYAP1, IGF1R, SFRP1, NTRK2, RELN, PRNP, NRG1, PLCB1, DNMT3B, FN1, DUSP6	59	1695	16651	2.49753	0.0339744
GOTERM_BP_FAT	GO:0001932~regulation of protein phosphorylation	13	21.6667	0.0017171	IGF1R, FGFR3, SFRP1, PTPRZ1, NTRK2, PAX6, RELN, PLCB1, NRG1, PRNP, FN1, ADCYAP1, DUSP6	59	1321	16651	2.77734	0.03443
GOTERM_BP_FAT	GO:1901698~response to nitrogen compound	11	18.3333	0.00170411	IGF1R, GNRH1, SFRP1, PENK, GABRB2, NTRK2, TH, JAG1, PLCB1, DNMT3B, HOMER2	59	967	16651	3.21037	0.034447
GOTERM_BP_FAT	GO:0007155~cell adhesion	15	25	0.00180276	OPCML, GNRH1, PTPRZ1, PCDH11Y, HSPA1A, PCDH8, ARVCF, DDR1, SFRP1, CNTN2, RELN, PRNP, NRG1, FN1, ENO1	59	1709	16651	2.47707	0.0355549
GOTERM_BP_FAT	GO:0070848~response to growth factor	9	15	0.00180005	FGFR3, SFRP1, PENK, NTRK2, TH, TFAP2B, TCF4, FN1, DUSP6	59	652	16651	3.89568	0.0357812
GOTERM_BP_FAT	GO:0022610~biological adhesion	15	25	0.00186387	OPCML, GNRH1, PTPRZ1, PCDH11Y, HSPA1A, PCDH8, ARVCF, DDR1, SFRP1, CNTN2, RELN, PRNP, NRG1, FN1, ENO1	59	1715	16651	2.4684	0.0364549
GOTERM_BP_FAT	GO:0010976~positive regulation of neuron projection development	6	10	0.00191553	PTPRZ1, NTRK2, RELN, NRG1, FN1, ADCYAP1	59	255	16651	6.64048	0.0368773
GOTERM_BP_FAT	GO:0009966~regulation of signal transduction	20	33.3333	0.00190778	FGFR3, HSPA1A, JAG1, HOMER2, ADCYAP1, NOTCH2, IGF1R, DLX1, SFRP1, NTRK2, TFAP2B, CNTN2, RELN, PLCB1, NRG1, PRNP, TCF4, ASPM, FN1, DUSP6	59	2765	16651	2.04138	0.0370122
GOTERM_BP_FAT	GO:0021954~central nervous system neuron development	4	6.66667	0.00209848	NPY, NTRK2, CNTN2, SEMA3A	59	73	16651	15.4641	0.0400271
GOTERM_BP_FAT	GO:0051968~positive regulation of synaptic transmission, glutamatergic	3	5	0.00217615	NTRK2, RELN, ADCYAP1	59	20	16651	42.3331	0.041169
GOTERM_BP_FAT	GO:0050954~sensory perception of mechanical stimulus	5	8.33333	0.00238086	SLC1A3, GABRB2, TH, PAX3, HOMER2	59	161	16651	8.76461	0.0446251
GOTERM_BP_FAT	GO:0000165~MAPK cascade	10	16.6667	0.0025691	IGF1R, FGFR3, SFRP1, NTRK2, GFRA1, PLCB1, NRG1, FN1, DUSP6, ADCYAP1	59	852	16651	3.31245	0.0473714
GOTERM_BP_FAT	GO:0043408~regulation of MAPK cascade	9	15	0.00256221	IGF1R, FGFR3, SFRP1, NTRK2, PLCB1, NRG1, FN1, DUSP6, ADCYAP1	59	690	16651	3.68113	0.047594
GOTERM_BP_FAT	GO:0007413~axonal fasciculation	3	5	0.00263394	PTPRZ1, CNTN2, SEMA3A	59	22	16651	38.4846	0.0478425
GOTERM_BP_FAT	GO:0014033~neural crest cell differentiation	4	6.66667	0.00262904	SFRP1, JAG1, SEMA3A, NRG1	59	79	16651	14.2896	0.0481006
GOTERM_BP_FAT	GO:0010243~response to organonitrogen compound	10	16.6667	0.00271459	IGF1R, GNRH1, SFRP1, PENK, GABRB2, NTRK2, TH, JAG1, DNMT3B, HOMER2	59	859	16651	3.28545	0.0489221
GOTERM_CC_FAT	GO:0036477~somatodendritic compartment	19	31.6667	3.18603e-11	SNCG, GABRA2, CPLX2, GNRH1, KIF5A, PTPRZ1, TH, PCDH8, GRIA4, HOMER2, SLC1A3, PENK, GRIA1, NTRK2, CNTN2, RELN, SEMA3A, NRG1, FABP7	54	717	14505	7.11801	8.09251e-09
GOTERM_CC_FAT	GO:0045202~synapse	19	31.6667	9.8552e-11	GABRA2, DLGAP1, CPLX2, GABRB2, PTPRZ1, TH, PCDH8, GRIA4, HOMER2, ADCYAP1, SYNE1, SLC1A3, PENK, GRIA1, NTRK2, CNTN2, UNC5C, NRG1, LGI1	54	768	14505	6.64533	1.25161e-08
GOTERM_CC_FAT	GO:0043005~neuron projection	21	35	1.66633e-10	SNCG, GABRA2, CPLX2, GNRH1, KIF5A, PTPRZ1, TH, PCDH8, GRIA4, HOMER2, ADCYAP1, SLC1A3, PENK, GRIA1, NTRK2, CNTN2, RELN, SEMA3A, UNC5C, NRG1, NEFM	54	1023	14505	5.51401	1.41082e-08
GOTERM_CC_FAT	GO:0044297~cell body	16	26.6667	5.09945e-10	SNCG, GABRA2, CPLX2, GNRH1, KIF5A, PTPRZ1, TH, GRIA4, HOMER2, SLC1A3, PENK, GRIA1, NTRK2, CNTN2, NRG1, FABP7	54	540	14505	7.95885	2.59052e-08
GOTERM_CC_FAT	GO:0030424~axon	15	25	4.55995e-10	SNCG, GABRA2, CPLX2, GNRH1, PTPRZ1, TH, GRIA4, ADCYAP1, PENK, GRIA1, NTRK2, CNTN2, SEMA3A, NRG1, NEFM	54	447	14505	9.0138	2.89557e-08
GOTERM_CC_FAT	GO:0097458~neuron part	23	38.3333	7.25314e-10	SNCG, GABRA2, DLGAP1, CPLX2, GNRH1, KIF5A, PTPRZ1, TH, PCDH8, GRIA4, HOMER2, ADCYAP1, SLC1A3, PENK, GRIA1, NTRK2, CNTN2, RELN, SEMA3A, UNC5C, NRG1, FABP7, NEFM	54	1380	14505	4.47685	3.0705e-08
GOTERM_CC_FAT	GO:0043025~neuronal cell body	15	25	9.78344e-10	SNCG, GABRA2, CPLX2, GNRH1, KIF5A, PTPRZ1, TH, GRIA4, HOMER2, SLC1A3, PENK, GRIA1, NTRK2, CNTN2, FABP7	54	474	14505	8.50035	3.54999e-08
GOTERM_CC_FAT	GO:0030425~dendrite	15	25	1.75983e-09	CPLX2, GABRA2, GNRH1, PTPRZ1, TH, PCDH8, GRIA4, HOMER2, SLC1A3, PENK, GRIA1, NTRK2, RELN, SEMA3A, NRG1	54	496	14505	8.12332	5.58745e-08
GOTERM_CC_FAT	GO:0045211~postsynaptic membrane	10	16.6667	6.26043e-08	DLGAP1, GABRA2, SYNE1, PTPRZ1, GRIA1, GABRB2, NTRK2, PCDH8, GRIA4, HOMER2	54	211	14505	12.7304	1.76683e-06
GOTERM_CC_FAT	GO:0033267~axon part	10	16.6667	1.51691e-07	CPLX2, GNRH1, PENK, GRIA1, NTRK2, TH, CNTN2, GRIA4, NRG1, ADCYAP1	54	234	14505	11.4791	3.85294e-06
GOTERM_CC_FAT	GO:0044456~synapse part	14	23.3333	2.05907e-07	GABRA2, DLGAP1, CPLX2, GABRB2, PTPRZ1, TH, PCDH8, GRIA4, HOMER2, ADCYAP1, SYNE1, SLC1A3, GRIA1, NTRK2	54	611	14505	6.15476	4.75458e-06
GOTERM_CC_FAT	GO:0097060~synaptic membrane	10	16.6667	6.11355e-07	DLGAP1, GABRA2, SYNE1, PTPRZ1, GRIA1, GABRB2, NTRK2, PCDH8, GRIA4, HOMER2	54	276	14505	9.73229	1.29403e-05
GOTERM_CC_FAT	GO:0098794~postsynapse	11	18.3333	7.0385e-07	DLGAP1, GABRA2, SYNE1, SLC1A3, PTPRZ1, GRIA1, GABRB2, NTRK2, PCDH8, GRIA4, HOMER2	54	367	14505	8.05101	1.37521e-05
GOTERM_CC_FAT	GO:0098590~plasma membrane region	15	25	6.00618e-06	DLGAP1, GABRA2, PTPRZ1, GABRB2, PCDH8, JAG1, GRIA4, HOMER2, DDR1, SYNE1, SLC1A3, GRIA1, NTRK2, NRG1, FN1	54	961	14505	4.19268	0.000108964
GOTERM_CC_FAT	GO:0043679~axon terminus	7	11.6667	6.55872e-06	CPLX2, GNRH1, PENK, NTRK2, TH, GRIA4, ADCYAP1	54	127	14505	14.8053	0.000111055
GOTERM_CC_FAT	GO:0044306~neuron projection terminus	7	11.6667	1.14804e-05	CPLX2, GNRH1, PENK, NTRK2, TH, GRIA4, ADCYAP1	54	140	14505	13.4306	0.000182235
GOTERM_CC_FAT	GO:0098793~presynapse	8	13.3333	9.07574e-05	CPLX2, GABRA2, GRIA1, NTRK2, TH, PCDH8, GRIA4, ADCYAP1	54	294	14505	7.30915	0.00135516
GOTERM_CC_FAT	GO:0043195~terminal bouton	5	8.33333	0.00012877	CPLX2, NTRK2, TH, GRIA4, ADCYAP1	54	71	14505	18.9163	0.00181556
GOTERM_CC_FAT	GO:0005615~extracellular space	16	26.6667	0.000148902	INA, GNRH1, PTPRZ1, MDGA1, HSPA1A, ADCYAP1, DDR1, NPY, SFRP1, GPC6, RELN, SEMA3A, LGI1, NRG1, FN1, ENO1	54	1451	14505	2.96194	0.00198875
GOTERM_CC_FAT	GO:0043235~receptor complex	8	13.3333	0.000182285	NOTCH2, DDR1, IGF1R, GABRA2, GRIA1, GABRB2, NTRK2, GRIA4	54	329	14505	6.53158	0.00231255
GOTERM_CC_FAT	GO:0031225~anchored component of membrane	6	10	0.000263073	OPCML, MDGA1, GPC6, CNTN2, GFRA1, PRNP	54	157	14505	10.2654	0.00317729
GOTERM_CC_FAT	GO:0030054~cell junction	14	23.3333	0.00108841	GABRA2, DLGAP1, FGFR3, GABRB2, HSPA1A, PCDH8, JAG1, GRIA4, HOMER2, GRIA1, UNC5C, LGI1, FABP7, ENO1	54	1377	14505	2.73098	0.0124943
GOTERM_CC_FAT	GO:0005576~extracellular region	29	48.3333	0.00115482	SNCG, FGFR3, OPCML, GABRB2, HSPA1A, JAG1, ADCYAP1, SLC1A3, GPC6, SEMA3A, PLCB1, NRG1, LGI1, TUBA1A, ENO1, FN1, INA, GNRH1, PTPRZ1, MDGA1, GRIA4, NOTCH2, DDR1, NPY, PENK, SFRP1, GFRA1, RELN, PRNP	54	4607	14505	1.69084	0.0126796
GOTERM_CC_FAT	GO:0009986~cell surface	10	16.6667	0.00195463	NOTCH2, SLC1A3, FGFR3, SFRP1, GRIA1, NTRK2, CNTN2, PTGFRN, NRG1, PRNP	54	784	14505	3.42616	0.0204938
GOTERM_CC_FAT	GO:0031226~intrinsic component of plasma membrane	15	25	0.00257594	FGFR3, PTPRZ1, GABRB2, MDGA1, PCDH8, JAG1, GRIA4, NOTCH2, DDR1, IGF1R, GRIA1, GPC6, NTRK2, CNTN2, NRG1	54	1704	14505	2.36453	0.025865
GOTERM_CC_FAT	GO:0044421~extracellular region part	25	41.6667	0.00271452	SNCG, OPCML, GABRB2, HSPA1A, ADCYAP1, SLC1A3, GPC6, SEMA3A, PLCB1, NRG1, LGI1, TUBA1A, FN1, ENO1, INA, GNRH1, PTPRZ1, MDGA1, GRIA4, DDR1, NPY, SFRP1, GFRA1, RELN, PRNP	54	3873	14505	1.73387	0.0262053
GOTERM_CC_FAT	GO:0043209~myelin sheath	5	8.33333	0.00410052	INA, CNTN2, PLCB1, TUBA1A, ENO1	54	179	14505	7.5031	0.037917
GOTERM_CC_FAT	GO:0005887~integral component of plasma membrane	14	23.3333	0.00508581	FGFR3, PTPRZ1, GABRB2, PCDH8, JAG1, GRIA4, NOTCH2, DDR1, IGF1R, GRIA1, GPC6, NTRK2, CNTN2, NRG1	54	1637	14505	2.29722	0.0451999
GOTERM_MF_FAT	GO:0004871~signal transducer activity	18	30	3.83769e-05	GABRA2, FGFR3, PTPRZ1, GABRB2, GRIA4, ADCYAP1, NOTCH2, IGF1R, DDR1, NPY, SFRP1, GRIA1, GPC6, NTRK2, GFRA1, UNC5C, PLCB1, NRG1	53	1762	15429	2.97391	0.0138724
GOTERM_MF_FAT	GO:0004872~receptor activity	16	26.6667	0.000302522	GABRA2, FGFR3, PTPRZ1, GABRB2, HSPA1A, GRIA4, NOTCH2, IGF1R, DDR1, NPY, SFRP1, GRIA1, GPC6, NTRK2, GFRA1, UNC5C	53	1680	15429	2.77251	0.0271581
GOTERM_MF_FAT	GO:0060089~molecular transducer activity	16	26.6667	0.000302522	GABRA2, FGFR3, PTPRZ1, GABRB2, HSPA1A, GRIA4, NOTCH2, IGF1R, DDR1, NPY, SFRP1, GRIA1, GPC6, NTRK2, GFRA1, UNC5C	53	1680	15429	2.77251	0.0271581
GOTERM_MF_FAT	GO:0005102~receptor binding	15	25	0.000251353	GNRH1, HSPA1A, JAG1, HOMER2, ADCYAP1, IGF1R, NPY, PENK, SFRP1, GFRA1, RELN, SEMA3A, LGI1, NRG1, FN1	53	1464	15429	2.98272	0.0300409
GOTERM_MF_FAT	GO:0038023~signaling receptor activity	15	25	0.000178394	GABRA2, FGFR3, PTPRZ1, GABRB2, GRIA4, NOTCH2, IGF1R, DDR1, NPY, SFRP1, GRIA1, GPC6, NTRK2, GFRA1, UNC5C	53	1417	15429	3.08165	0.031949

## Sheet: GO terms CHD8_autismKB
Category	Term	Count	%	PValue	Genes	List Total	Pop Hits	Pop Total	Fold Enrichment	Benjamini
GOTERM_BP_FAT	GO:0030900~forebrain development	8	57.1429	4.40442e-09	FEZF1, MEF2C, ARX, FEZF2, LRP1, OTX1, CNTNAP2, RELN	14	377	16651	25.2383	4.45286e-06
GOTERM_BP_FAT	GO:0021537~telencephalon development	7	50	1.43082e-08	FEZF1, MEF2C, ARX, FEZF2, LRP1, CNTNAP2, RELN	14	243	16651	34.2613	7.23275e-06
GOTERM_BP_FAT	GO:0021543~pallium development	6	42.8571	1.15267e-07	MEF2C, ARX, FEZF2, LRP1, CNTNAP2, RELN	14	167	16651	42.7314	3.88441e-05
GOTERM_BP_FAT	GO:0007420~brain development	8	57.1429	3.64651e-07	FEZF1, MEF2C, ARX, FEZF2, LRP1, OTX1, CNTNAP2, RELN	14	717	16651	13.2704	9.21614e-05
GOTERM_BP_FAT	GO:0060322~head development	8	57.1429	5.17751e-07	FEZF1, MEF2C, ARX, FEZF2, LRP1, OTX1, CNTNAP2, RELN	14	755	16651	12.6025	0.000104684
GOTERM_BP_FAT	GO:0031175~neuron projection development	8	57.1429	1.1633e-06	FEZF1, MEF2C, ARX, FEZF2, LRP1, CNTNAP2, RELN, L1CAM	14	851	16651	11.1808	0.000195997
GOTERM_BP_FAT	GO:0001764~neuron migration	5	35.7143	2.5526e-06	FEZF1, MEF2C, ARX, FEZF2, RELN	14	132	16651	45.0514	0.000322533
GOTERM_BP_FAT	GO:0007417~central nervous system development	8	57.1429	2.3044e-06	FEZF1, MEF2C, ARX, FEZF2, LRP1, OTX1, CNTNAP2, RELN	14	942	16651	10.1007	0.000332766
GOTERM_BP_FAT	GO:0048666~neuron development	8	57.1429	3.439e-06	FEZF1, MEF2C, ARX, FEZF2, LRP1, CNTNAP2, RELN, L1CAM	14	1000	16651	9.51486	0.00038624
GOTERM_BP_FAT	GO:0030182~neuron differentiation	8	57.1429	1.68226e-05	FEZF1, MEF2C, ARX, FEZF2, LRP1, CNTNAP2, RELN, L1CAM	14	1270	16651	7.49201	0.00169934
GOTERM_BP_FAT	GO:0030030~cell projection organization	8	57.1429	2.29052e-05	FEZF1, MEF2C, ARX, FEZF2, LRP1, CNTNAP2, RELN, L1CAM	14	1331	16651	7.14865	0.00177975
GOTERM_BP_FAT	GO:0097485~neuron projection guidance	5	35.7143	2.14629e-05	FEZF1, ARX, FEZF2, RELN, L1CAM	14	226	16651	26.3132	0.00180664
GOTERM_BP_FAT	GO:0048667~cell morphogenesis involved in neuron differentiation	6	42.8571	2.64613e-05	FEZF1, MEF2C, ARX, FEZF2, RELN, L1CAM	14	505	16651	14.131	0.00190908
GOTERM_BP_FAT	GO:0007411~axon guidance	5	35.7143	2.10922e-05	FEZF1, ARX, FEZF2, RELN, L1CAM	14	225	16651	26.4302	0.00193671
GOTERM_BP_FAT	GO:0048699~generation of neurons	8	57.1429	3.14569e-05	FEZF1, MEF2C, ARX, FEZF2, LRP1, CNTNAP2, RELN, L1CAM	14	1397	16651	6.81092	0.00211798
GOTERM_BP_FAT	GO:0022008~neurogenesis	8	57.1429	4.7695e-05	FEZF1, MEF2C, ARX, FEZF2, LRP1, CNTNAP2, RELN, L1CAM	14	1489	16651	6.3901	0.00300926
GOTERM_BP_FAT	GO:0045664~regulation of neuron differentiation	6	42.8571	5.7618e-05	FEZF1, MEF2C, FEZF2, LRP1, RELN, L1CAM	14	594	16651	12.0137	0.00342081
GOTERM_BP_FAT	GO:0007399~nervous system development	9	64.2857	6.8838e-05	FEZF1, MEF2C, ARX, FEZF2, LRP1, OTX1, CNTNAP2, RELN, L1CAM	14	2224	16651	4.81305	0.00385907
GOTERM_BP_FAT	GO:0021761~limbic system development	4	28.5714	7.85435e-05	MEF2C, FEZF2, CNTNAP2, RELN	14	111	16651	42.8597	0.00417078
GOTERM_BP_FAT	GO:0021987~cerebral cortex development	4	28.5714	7.85435e-05	ARX, LRP1, CNTNAP2, RELN	14	111	16651	42.8597	0.00417078
GOTERM_BP_FAT	GO:0003002~regionalization	5	35.7143	9.18413e-05	FEZF1, MEF2C, FEZF2, OTX1, RELN	14	328	16651	18.1304	0.00463203
GOTERM_BP_FAT	GO:0045666~positive regulation of neuron differentiation	5	35.7143	0.000100826	FEZF1, MEF2C, FEZF2, RELN, L1CAM	14	336	16651	17.6988	0.00484252
GOTERM_BP_FAT	GO:0050767~regulation of neurogenesis	6	42.8571	0.000135299	FEZF1, MEF2C, FEZF2, LRP1, RELN, L1CAM	14	711	16651	10.0368	0.00619875
GOTERM_BP_FAT	GO:0016477~cell migration	7	50	0.000147804	FEZF1, MEF2C, ARX, FEZF2, LRP1, RELN, L1CAM	14	1193	16651	6.97863	0.00647635
GOTERM_BP_FAT	GO:0000904~cell morphogenesis involved in differentiation	6	42.8571	0.000188657	FEZF1, MEF2C, ARX, FEZF2, RELN, L1CAM	14	763	16651	9.35274	0.00791644
GOTERM_BP_FAT	GO:0007409~axonogenesis	5	35.7143	0.00023596	FEZF1, ARX, FEZF2, RELN, L1CAM	14	419	16651	14.1928	0.00879749
GOTERM_BP_FAT	GO:0050769~positive regulation of neurogenesis	5	35.7143	0.000219154	FEZF1, MEF2C, FEZF2, RELN, L1CAM	14	411	16651	14.4691	0.0088244
GOTERM_BP_FAT	GO:0051960~regulation of nervous system development	6	42.8571	0.000234198	FEZF1, MEF2C, FEZF2, LRP1, RELN, L1CAM	14	799	16651	8.93134	0.00906641
GOTERM_BP_FAT	GO:0010975~regulation of neuron projection development	5	35.7143	0.000289479	MEF2C, FEZF2, LRP1, RELN, L1CAM	14	442	16651	13.4543	0.0097094
GOTERM_BP_FAT	GO:0048870~cell motility	7	50	0.000282146	FEZF1, MEF2C, ARX, FEZF2, LRP1, RELN, L1CAM	14	1341	16651	6.20843	0.00978936
GOTERM_BP_FAT	GO:0051674~localization of cell	7	50	0.000282146	FEZF1, MEF2C, ARX, FEZF2, LRP1, RELN, L1CAM	14	1341	16651	6.20843	0.00978936
GOTERM_BP_FAT	GO:0007389~pattern specification process	5	35.7143	0.000274748	FEZF1, MEF2C, FEZF2, OTX1, RELN	14	436	16651	13.6394	0.00987267
GOTERM_BP_FAT	GO:0048468~cell development	8	57.1429	0.000322735	FEZF1, MEF2C, ARX, FEZF2, LRP1, CNTNAP2, RELN, L1CAM	14	2006	16651	4.7432	0.0101462
GOTERM_BP_FAT	GO:0061564~axon development	5	35.7143	0.000317957	FEZF1, ARX, FEZF2, RELN, L1CAM	14	453	16651	13.1276	0.0103176
GOTERM_BP_FAT	GO:0060284~regulation of cell development	6	42.8571	0.000371344	FEZF1, MEF2C, FEZF2, LRP1, RELN, L1CAM	14	882	16651	8.09086	0.0109833
GOTERM_BP_FAT	GO:0051962~positive regulation of nervous system development	5	35.7143	0.000368849	FEZF1, MEF2C, FEZF2, RELN, L1CAM	14	471	16651	12.6259	0.0112387
GOTERM_BP_FAT	GO:0010720~positive regulation of cell development	5	35.7143	0.00049892	FEZF1, MEF2C, FEZF2, RELN, L1CAM	14	510	16651	11.6604	0.0143119
GOTERM_BP_FAT	GO:0040011~locomotion	7	50	0.000606684	FEZF1, MEF2C, ARX, FEZF2, LRP1, RELN, L1CAM	14	1543	16651	5.39566	0.0168985
GOTERM_BP_FAT	GO:0048812~neuron projection morphogenesis	5	35.7143	0.000668202	FEZF1, ARX, FEZF2, RELN, L1CAM	14	551	16651	10.7927	0.0176264
GOTERM_BP_FAT	GO:0009605~response to external stimulus	8	57.1429	0.000658741	FEZF1, MEF2C, ARX, FEZF2, CNTNAP2, AUTS2, RELN, L1CAM	14	2248	16651	4.23259	0.0178445
GOTERM_BP_FAT	GO:0042330~taxis	5	35.7143	0.000715032	FEZF1, ARX, FEZF2, RELN, L1CAM	14	561	16651	10.6003	0.0179165
GOTERM_BP_FAT	GO:0006935~chemotaxis	5	35.7143	0.000710247	FEZF1, ARX, FEZF2, RELN, L1CAM	14	560	16651	10.6193	0.0182497
GOTERM_BP_FAT	GO:0007610~behavior	5	35.7143	0.000789618	MEF2C, FEZF2, CNTNAP2, AUTS2, RELN	14	576	16651	10.3243	0.01929
GOTERM_BP_FAT	GO:0031344~regulation of cell projection organization	5	35.7143	0.000931825	MEF2C, FEZF2, LRP1, RELN, L1CAM	14	602	16651	9.87838	0.0221909
GOTERM_BP_FAT	GO:0022029~telencephalon cell migration	3	21.4286	0.00100331	ARX, FEZF2, RELN	14	61	16651	58.493	0.023325
GOTERM_BP_FAT	GO:0021885~forebrain cell migration	3	21.4286	0.00110383	ARX, FEZF2, RELN	14	64	16651	55.7511	0.0245077
GOTERM_BP_FAT	GO:0051094~positive regulation of developmental process	6	42.8571	0.00108617	FEZF1, MEF2C, ARX, FEZF2, RELN, L1CAM	14	1114	16651	6.40587	0.0246617
GOTERM_BP_FAT	GO:0006928~movement of cell or subcellular component	7	50	0.00136916	FEZF1, MEF2C, ARX, FEZF2, LRP1, RELN, L1CAM	14	1796	16651	4.63558	0.0296635
GOTERM_BP_FAT	GO:0000902~cell morphogenesis	6	42.8571	0.00180708	FEZF1, MEF2C, ARX, FEZF2, RELN, L1CAM	14	1247	16651	5.72265	0.0373795
GOTERM_BP_FAT	GO:0021766~hippocampus development	3	21.4286	0.00180401	MEF2C, FEZF2, RELN	14	82	16651	43.5131	0.0380958
GOTERM_BP_FAT	GO:0021536~diencephalon development	3	21.4286	0.00180401	ARX, OTX1, CNTNAP2	14	82	16651	43.5131	0.0380958
GOTERM_BP_FAT	GO:0032989~cellular component morphogenesis	6	42.8571	0.00239342	FEZF1, MEF2C, ARX, FEZF2, RELN, L1CAM	14	1328	16651	5.3736	0.0482395
GOTERM_MF_FAT	GO:0001067~regulatory region nucleic acid binding	5	35.7143	0.0032533	FEZF1, MEF2C, ARX, FEZF2, OTX1	13	856	15429	6.93251	0.0299558
GOTERM_MF_FAT	GO:0000975~regulatory region DNA binding	5	35.7143	0.00323948	FEZF1, MEF2C, ARX, FEZF2, OTX1	13	855	15429	6.94062	0.0324976
GOTERM_MF_FAT	GO:0001159~core promoter proximal region DNA binding	4	28.5714	0.00272234	FEZF1, MEF2C, FEZF2, OTX1	13	378	15429	12.5592	0.0333552
GOTERM_MF_FAT	GO:0044212~transcription regulatory region DNA binding	5	35.7143	0.00319828	FEZF1, MEF2C, ARX, FEZF2, OTX1	13	852	15429	6.96506	0.0352421
GOTERM_MF_FAT	GO:0000987~core promoter proximal region sequence-specific DNA binding	4	28.5714	0.00268161	FEZF1, MEF2C, FEZF2, OTX1	13	376	15429	12.626	0.0368951
GOTERM_MF_FAT	GO:1990837~sequence-specific double-stranded DNA binding	5	35.7143	0.00175913	FEZF1, MEF2C, ARX, FEZF2, OTX1	13	724	15429	8.19645	0.0386717
GOTERM_MF_FAT	GO:0000976~transcription regulatory region sequence-specific DNA binding	5	35.7143	0.00147974	FEZF1, MEF2C, ARX, FEZF2, OTX1	13	691	15429	8.58789	0.0406155
GOTERM_MF_FAT	GO:0003690~double-stranded DNA binding	5	35.7143	0.00262322	FEZF1, MEF2C, ARX, FEZF2, OTX1	13	807	15429	7.35345	0.0411558
GOTERM_MF_FAT	GO:0000978~RNA polymerase II core promoter proximal region sequence-specific DNA binding	4	28.5714	0.00229518	FEZF1, MEF2C, FEZF2, OTX1	13	356	15429	13.3354	0.0419858
GOTERM_MF_FAT	GO:0000981~RNA polymerase II transcription factor activity, sequence-specific DNA binding	5	35.7143	0.00121248	FEZF1, MEF2C, ARX, FEZF2, OTX1	13	655	15429	9.05989	0.0442831
GOTERM_MF_FAT	GO:0001012~RNA polymerase II regulatory region DNA binding	5	35.7143	0.000889655	FEZF1, MEF2C, ARX, FEZF2, OTX1	13	603	15429	9.84118	0.0486211

## Sheet: CHD8_SFARI
Category	Term	Count	%	PValue	Genes	List Total	Pop Hits	Pop Total	Fold Enrichment	Benjamini
GOTERM_BP_FAT	GO:0021543~pallium development	6	30	7.36809e-07	NRP2, MEF2C, ARX, FEZF2, CNTNAP2, RELN	19	167	16651	31.4863	0.000850653
GOTERM_BP_FAT	GO:0030900~forebrain development	7	35	1.90887e-06	NRP2, MEF2C, ARX, FEZF2, CNTNAP2, RELN, LRP2	19	377	16651	16.2721	0.00110177
GOTERM_BP_FAT	GO:0021761~limbic system development	5	25	5.32564e-06	NRP2, MEF2C, FEZF2, CNTNAP2, RELN	19	111	16651	39.4761	0.0015366
GOTERM_BP_FAT	GO:0021537~telencephalon development	6	30	4.66053e-06	NRP2, MEF2C, ARX, FEZF2, CNTNAP2, RELN	19	243	16651	21.6387	0.0017927
GOTERM_BP_FAT	GO:0001764~neuron migration	5	25	1.05933e-05	NRP2, MEF2C, ARX, FEZF2, RELN	19	132	16651	33.1958	0.00244407
GOTERM_BP_FAT	GO:0007610~behavior	7	35	2.172e-05	MEF2C, FEZF2, CNTNAP4, CNTNAP2, APBA2, AUTS2, RELN	19	576	16651	10.6503	0.00417242
GOTERM_BP_FAT	GO:0022029~telencephalon cell migration	4	20	3.67072e-05	NRP2, ARX, FEZF2, RELN	19	61	16651	57.4668	0.0060385
GOTERM_BP_FAT	GO:0021885~forebrain cell migration	4	20	4.24082e-05	NRP2, ARX, FEZF2, RELN	19	64	16651	54.773	0.00610411
GOTERM_BP_FAT	GO:0021800~cerebral cortex tangential migration	3	15	4.94143e-05	NRP2, ARX, RELN	19	10	16651	262.911	0.0063216
GOTERM_BP_FAT	GO:0007420~brain development	7	35	7.42782e-05	NRP2, MEF2C, ARX, FEZF2, CNTNAP2, RELN, LRP2	19	717	16651	8.5559	0.00854275
GOTERM_BP_FAT	GO:0060322~head development	7	35	9.89442e-05	NRP2, MEF2C, ARX, FEZF2, CNTNAP2, RELN, LRP2	19	755	16651	8.12527	0.0103359
GOTERM_BP_FAT	GO:0021987~cerebral cortex development	4	20	0.000218715	NRP2, ARX, CNTNAP2, RELN	19	111	16651	31.5808	0.0208336
GOTERM_BP_FAT	GO:0007417~central nervous system development	7	35	0.000332546	NRP2, MEF2C, ARX, FEZF2, CNTNAP2, RELN, LRP2	19	942	16651	6.51229	0.029118
